# Supplementary material for: FungiQuant: A broad-coverage fungal quantitative real-time PCR assay
Source: BMC Microbiol. 2012 Nov 8;12:255. doi: 10.1186/1471-2180-12-255 (PMC3565980; doi:10.1186/1471-2180-12-255)
Supplement: Additional file 3: Table S4 — Detailed results for FungiQuant using the stringent criteria. [file 1471-2180-12-255-S3.xls]

## Sheet: phylum
Super-kingdom	Kingdom	Sub-kingdom	Phylum	Hits	Misses	# hit / total eligible	# miss / total eligible
Eukaryota	Fungi	Dikarya	Ascomycota	2207	187	0.921888	0.0781119
Eukaryota	Fungi	Dikarya	Basidiomycota	1622	196	0.892189	0.107811
Eukaryota	Fungi	unknown_subkingdom	Blastocladiomycota	2	0	1	0
Eukaryota	Fungi	unknown_subkingdom	Chytridiomycota	73	61	0.544776	0.455224
Eukaryota	Metazoa	unknown_subkingdom	Cnidaria	0	3	0	1
Eukaryota	Fungi	unknown_subkingdom	Glomeromycota	266	37	0.877888	0.122112
Eukaryota	Fungi	unknown_subkingdom	Microsporidia	0	1	0	1
Eukaryota	Fungi	unknown_subkingdom	unknown_phylum	235	60	0.79661	0.20339
Eukaryota	Fungi	Dikarya	unknown_phylum	17	1	0.944444	0.0555556

## Sheet: subphylum
Super-kingdom	Kingdom	Sub-kingdom	Phylum	Sub-phylum	Hits	Misses	# hit / total eligible	# miss / total eligible
Eukaryota	Fungi	Dikarya	Ascomycota	Pezizomycotina	1693	139	0.924127	0.0758734
Eukaryota	Fungi	Dikarya	Ascomycota	Saccharomycotina	375	36	0.912409	0.0875912
Eukaryota	Fungi	Dikarya	Ascomycota	Taphrinomycotina	33	1	0.970588	0.0294118
Eukaryota	Fungi	Dikarya	Ascomycota	unknown_subphylum	106	11	0.905983	0.0940171
Eukaryota	Fungi	Dikarya	Basidiomycota	Pucciniomycotina	138	73	0.654028	0.345972
Eukaryota	Fungi	Dikarya	Basidiomycota	unknown_subphylum	1449	120	0.923518	0.0764818
Eukaryota	Fungi	Dikarya	Basidiomycota	Ustilaginomycotina	35	3	0.921053	0.0789474
Eukaryota	Fungi	unknown_subkingdom	Blastocladiomycota	unknown_subphylum	2	0	1	0
Eukaryota	Fungi	unknown_subkingdom	Chytridiomycota	unknown_subphylum	73	61	0.544776	0.455224
Eukaryota	Metazoa	unknown_subkingdom	Cnidaria	unknown_subphylum	0	3	0	1
Eukaryota	Fungi	unknown_subkingdom	Glomeromycota	unknown_subphylum	266	37	0.877888	0.122112
Eukaryota	Fungi	unknown_subkingdom	Microsporidia	unknown_subphylum	0	1	0	1
Eukaryota	Fungi	unknown_subkingdom	unknown_phylum	Entomophthoromycotina	0	7	0	1
Eukaryota	Fungi	unknown_subkingdom	unknown_phylum	Kickxellomycotina	12	6	0.666667	0.333333
Eukaryota	Fungi	unknown_subkingdom	unknown_phylum	Mortierellomycotina	4	0	1	0
Eukaryota	Fungi	unknown_subkingdom	unknown_phylum	Mucoromycotina	106	34	0.757143	0.242857
Eukaryota	Fungi	Dikarya	unknown_phylum	unknown_subphylum	17	1	0.944444	0.0555556
Eukaryota	Fungi	unknown_subkingdom	unknown_phylum	unknown_subphylum	113	13	0.896825	0.103175

## Sheet: class
Super-kingdom	Kingdom	Sub-kingdom	Phylum	Sub-phylum	Class	Hits	Misses	# hit / total eligible	# miss / total eligible
Eukaryota	Fungi	Dikarya	Ascomycota	Pezizomycotina	Arthoniomycetes	4	0	1	0
Eukaryota	Fungi	Dikarya	Ascomycota	Pezizomycotina	Dothideomycetes	480	30	0.941176	0.0588235
Eukaryota	Fungi	Dikarya	Ascomycota	Pezizomycotina	Eurotiomycetes	84	6	0.933333	0.0666667
Eukaryota	Fungi	Dikarya	Ascomycota	Pezizomycotina	Geoglossomycetes	2	1	0.666667	0.333333
Eukaryota	Fungi	Dikarya	Ascomycota	Pezizomycotina	Lecanoromycetes	120	32	0.789474	0.210526
Eukaryota	Fungi	Dikarya	Ascomycota	Pezizomycotina	Leotiomycetes	97	2	0.979798	0.020202
Eukaryota	Fungi	Dikarya	Ascomycota	Pezizomycotina	Lichinomycetes	22	4	0.846154	0.153846
Eukaryota	Fungi	Dikarya	Ascomycota	Pezizomycotina	Orbiliomycetes	6	6	0.5	0.5
Eukaryota	Fungi	Dikarya	Ascomycota	Pezizomycotina	Pezizomycetes	149	8	0.949045	0.0509554
Eukaryota	Fungi	Dikarya	Ascomycota	Pezizomycotina	Sordariomycetes	726	49	0.936774	0.0632258
Eukaryota	Fungi	Dikarya	Ascomycota	Pezizomycotina	unknown_class	3	1	0.75	0.25
Eukaryota	Fungi	Dikarya	Ascomycota	Saccharomycotina	Saccharomycetes	375	36	0.912409	0.0875912
Eukaryota	Fungi	Dikarya	Ascomycota	Taphrinomycotina	Neolectomycetes	1	0	1	0
Eukaryota	Fungi	Dikarya	Ascomycota	Taphrinomycotina	Taphrinomycetes	32	1	0.969697	0.030303
Eukaryota	Fungi	Dikarya	Ascomycota	unknown_subphylum	unknown_class	106	11	0.905983	0.0940171
Eukaryota	Fungi	Dikarya	Basidiomycota	Pucciniomycotina	Agaricostilbomycetes	20	13	0.606061	0.393939
Eukaryota	Fungi	Dikarya	Basidiomycota	Pucciniomycotina	Atractiellomycetes	4	0	1	0
Eukaryota	Fungi	Dikarya	Basidiomycota	Pucciniomycotina	unknown_class	114	60	0.655172	0.344828
Eukaryota	Fungi	Dikarya	Basidiomycota	unknown_subphylum	Agaricomycetes	1010	82	0.924908	0.0750916
Eukaryota	Fungi	Dikarya	Basidiomycota	unknown_subphylum	Dacrymycetes	10	0	1	0
Eukaryota	Fungi	Dikarya	Basidiomycota	unknown_subphylum	Tremellomycetes	376	33	0.919315	0.0806846
Eukaryota	Fungi	Dikarya	Basidiomycota	unknown_subphylum	unknown_class	53	5	0.913793	0.0862069
Eukaryota	Fungi	Dikarya	Basidiomycota	Ustilaginomycotina	Exobasidiomycetes	35	3	0.921053	0.0789474
Eukaryota	Fungi	unknown_subkingdom	Blastocladiomycota	unknown_subphylum	Blastocladiomycetes	2	0	1	0
Eukaryota	Fungi	unknown_subkingdom	Chytridiomycota	unknown_subphylum	Chytridiomycetes	10	21	0.322581	0.677419
Eukaryota	Fungi	unknown_subkingdom	Chytridiomycota	unknown_subphylum	Monoblepharidomycetes	10	0	1	0
Eukaryota	Fungi	unknown_subkingdom	Chytridiomycota	unknown_subphylum	unknown_class	53	40	0.569892	0.430108
Eukaryota	Metazoa	unknown_subkingdom	Cnidaria	unknown_subphylum	Anthozoa	0	3	0	1
Eukaryota	Fungi	unknown_subkingdom	Glomeromycota	unknown_subphylum	Archaeosporomycetes	18	3	0.857143	0.142857
Eukaryota	Fungi	unknown_subkingdom	Glomeromycota	unknown_subphylum	Glomeromycetes	235	34	0.873606	0.126394
Eukaryota	Fungi	unknown_subkingdom	Glomeromycota	unknown_subphylum	Paraglomeromycetes	5	0	1	0
Eukaryota	Fungi	unknown_subkingdom	Glomeromycota	unknown_subphylum	unknown_class	8	0	1	0
Eukaryota	Fungi	unknown_subkingdom	Microsporidia	unknown_subphylum	unknown_class	0	1	0	1
Eukaryota	Fungi	unknown_subkingdom	unknown_phylum	Entomophthoromycotina	unknown_class	0	7	0	1
Eukaryota	Fungi	unknown_subkingdom	unknown_phylum	Kickxellomycotina	unknown_class	12	6	0.666667	0.333333
Eukaryota	Fungi	unknown_subkingdom	unknown_phylum	Mortierellomycotina	unknown_class	4	0	1	0
Eukaryota	Fungi	unknown_subkingdom	unknown_phylum	Mucoromycotina	unknown_class	106	34	0.757143	0.242857
Eukaryota	Fungi	unknown_subkingdom	unknown_phylum	unknown_subphylum	unknown_class	113	13	0.896825	0.103175
Eukaryota	Fungi	Dikarya	unknown_phylum	unknown_subphylum	unknown_class	17	1	0.944444	0.0555556

## Sheet: order
Super-kingdom	Kingdom	Sub-kingdom	Phylum	Sub-phylum	Class	Sub-class	Order	Hits	Misses	# hit / total eligible	# miss / total eligible
Eukaryota	Fungi	Dikarya	Ascomycota	Pezizomycotina	Arthoniomycetes	unknown_subclass	Arthoniales	4	0	1	0
Eukaryota	Fungi	Dikarya	Ascomycota	Pezizomycotina	Dothideomycetes	Dothideomycetidae	Capnodiales	223	18	0.925311	0.0746888
Eukaryota	Fungi	Dikarya	Ascomycota	Pezizomycotina	Dothideomycetes	Dothideomycetidae	Dothideales	54	2	0.964286	0.0357143
Eukaryota	Fungi	Dikarya	Ascomycota	Pezizomycotina	Dothideomycetes	Dothideomycetidae	Myriangiales	7	0	1	0
Eukaryota	Fungi	Dikarya	Ascomycota	Pezizomycotina	Dothideomycetes	Pleosporomycetidae	Jahnulales	1	0	1	0
Eukaryota	Fungi	Dikarya	Ascomycota	Pezizomycotina	Dothideomycetes	Pleosporomycetidae	Mytilinidiales	0	1	0	1
Eukaryota	Fungi	Dikarya	Ascomycota	Pezizomycotina	Dothideomycetes	Pleosporomycetidae	Pleosporales	45	1	0.978261	0.0217391
Eukaryota	Fungi	Dikarya	Ascomycota	Pezizomycotina	Dothideomycetes	unknown_subclass	Acrospermales	2	0	1	0
Eukaryota	Fungi	Dikarya	Ascomycota	Pezizomycotina	Dothideomycetes	unknown_subclass	Botryosphaeriales	105	0	1	0
Eukaryota	Fungi	Dikarya	Ascomycota	Pezizomycotina	Dothideomycetes	unknown_subclass	unknown_order	42	8	0.84	0.16
Eukaryota	Fungi	Dikarya	Ascomycota	Pezizomycotina	Dothideomycetes	unknown_subclass	Venturiales	1	0	1	0
Eukaryota	Fungi	Dikarya	Ascomycota	Pezizomycotina	Eurotiomycetes	Chaetothyriomycetidae	Chaetothyriales	4	0	1	0
Eukaryota	Fungi	Dikarya	Ascomycota	Pezizomycotina	Eurotiomycetes	Chaetothyriomycetidae	Pyrenulales	1	0	1	0
Eukaryota	Fungi	Dikarya	Ascomycota	Pezizomycotina	Eurotiomycetes	Chaetothyriomycetidae	unknown_order	2	1	0.666667	0.333333
Eukaryota	Fungi	Dikarya	Ascomycota	Pezizomycotina	Eurotiomycetes	Chaetothyriomycetidae	Verrucariales	3	1	0.75	0.25
Eukaryota	Fungi	Dikarya	Ascomycota	Pezizomycotina	Eurotiomycetes	Eurotiomycetidae	Coryneliales	2	0	1	0
Eukaryota	Fungi	Dikarya	Ascomycota	Pezizomycotina	Eurotiomycetes	Eurotiomycetidae	Eurotiales	27	2	0.931034	0.0689655
Eukaryota	Fungi	Dikarya	Ascomycota	Pezizomycotina	Eurotiomycetes	Eurotiomycetidae	Onygenales	45	2	0.957447	0.0425532
Eukaryota	Fungi	Dikarya	Ascomycota	Pezizomycotina	Geoglossomycetes	unknown_subclass	Geoglossales	2	1	0.666667	0.333333
Eukaryota	Fungi	Dikarya	Ascomycota	Pezizomycotina	Lecanoromycetes	Acarosporomycetidae	Acarosporales	1	1	0.5	0.5
Eukaryota	Fungi	Dikarya	Ascomycota	Pezizomycotina	Lecanoromycetes	Lecanoromycetidae	Lecanorales	93	19	0.830357	0.169643
Eukaryota	Fungi	Dikarya	Ascomycota	Pezizomycotina	Lecanoromycetes	Lecanoromycetidae	Peltigerales	4	2	0.666667	0.333333
Eukaryota	Fungi	Dikarya	Ascomycota	Pezizomycotina	Lecanoromycetes	Lecanoromycetidae	unknown_order	2	1	0.666667	0.333333
Eukaryota	Fungi	Dikarya	Ascomycota	Pezizomycotina	Lecanoromycetes	Ostropomycetidae	Agyriales	3	0	1	0
Eukaryota	Fungi	Dikarya	Ascomycota	Pezizomycotina	Lecanoromycetes	Ostropomycetidae	Baeomycetales	2	0	1	0
Eukaryota	Fungi	Dikarya	Ascomycota	Pezizomycotina	Lecanoromycetes	Ostropomycetidae	Ostropales	4	4	0.5	0.5
Eukaryota	Fungi	Dikarya	Ascomycota	Pezizomycotina	Lecanoromycetes	Ostropomycetidae	Pertusariales	5	4	0.555556	0.444444
Eukaryota	Fungi	Dikarya	Ascomycota	Pezizomycotina	Lecanoromycetes	unknown_subclass	Umbilicariales	5	1	0.833333	0.166667
Eukaryota	Fungi	Dikarya	Ascomycota	Pezizomycotina	Lecanoromycetes	unknown_subclass	unknown_order	1	0	1	0
Eukaryota	Fungi	Dikarya	Ascomycota	Pezizomycotina	Leotiomycetes	unknown_subclass	Helotiales	58	0	1	0
Eukaryota	Fungi	Dikarya	Ascomycota	Pezizomycotina	Leotiomycetes	unknown_subclass	unknown_order	39	2	0.95122	0.0487805
Eukaryota	Fungi	Dikarya	Ascomycota	Pezizomycotina	Lichinomycetes	unknown_subclass	Lichinales	22	4	0.846154	0.153846
Eukaryota	Fungi	Dikarya	Ascomycota	Pezizomycotina	Orbiliomycetes	unknown_subclass	Orbiliales	6	6	0.5	0.5
Eukaryota	Fungi	Dikarya	Ascomycota	Pezizomycotina	Pezizomycetes	unknown_subclass	Pezizales	149	8	0.949045	0.0509554
Eukaryota	Fungi	Dikarya	Ascomycota	Pezizomycotina	Sordariomycetes	Hypocreomycetidae	Glomerellales	50	1	0.980392	0.0196078
Eukaryota	Fungi	Dikarya	Ascomycota	Pezizomycotina	Sordariomycetes	Hypocreomycetidae	Hypocreales	399	26	0.938824	0.0611765
Eukaryota	Fungi	Dikarya	Ascomycota	Pezizomycotina	Sordariomycetes	Hypocreomycetidae	Microascales	41	5	0.891304	0.108696
Eukaryota	Fungi	Dikarya	Ascomycota	Pezizomycotina	Sordariomycetes	Hypocreomycetidae	unknown_order	2	0	1	0
Eukaryota	Fungi	Dikarya	Ascomycota	Pezizomycotina	Sordariomycetes	Sordariomycetidae	Boliniales	3	0	1	0
Eukaryota	Fungi	Dikarya	Ascomycota	Pezizomycotina	Sordariomycetes	Sordariomycetidae	Calosphaeriales	8	0	1	0
Eukaryota	Fungi	Dikarya	Ascomycota	Pezizomycotina	Sordariomycetes	Sordariomycetidae	Chaetosphaeriales	1	1	0.5	0.5
Eukaryota	Fungi	Dikarya	Ascomycota	Pezizomycotina	Sordariomycetes	Sordariomycetidae	Coniochaetales	14	0	1	0
Eukaryota	Fungi	Dikarya	Ascomycota	Pezizomycotina	Sordariomycetes	Sordariomycetidae	Diaporthales	23	1	0.958333	0.0416667
Eukaryota	Fungi	Dikarya	Ascomycota	Pezizomycotina	Sordariomycetes	Sordariomycetidae	Magnaporthales	7	0	1	0
Eukaryota	Fungi	Dikarya	Ascomycota	Pezizomycotina	Sordariomycetes	Sordariomycetidae	Ophiostomatales	12	1	0.923077	0.0769231
Eukaryota	Fungi	Dikarya	Ascomycota	Pezizomycotina	Sordariomycetes	Sordariomycetidae	Sordariales	37	5	0.880952	0.119048
Eukaryota	Fungi	Dikarya	Ascomycota	Pezizomycotina	Sordariomycetes	Sordariomycetidae	unknown_order	48	0	1	0
Eukaryota	Fungi	Dikarya	Ascomycota	Pezizomycotina	Sordariomycetes	unknown_subclass	Koralionastetales	0	2	0	1
Eukaryota	Fungi	Dikarya	Ascomycota	Pezizomycotina	Sordariomycetes	unknown_subclass	Lulworthiales	25	2	0.925926	0.0740741
Eukaryota	Fungi	Dikarya	Ascomycota	Pezizomycotina	Sordariomycetes	unknown_subclass	Meliolales	0	2	0	1
Eukaryota	Fungi	Dikarya	Ascomycota	Pezizomycotina	Sordariomycetes	unknown_subclass	Phyllachorales	1	0	1	0
Eukaryota	Fungi	Dikarya	Ascomycota	Pezizomycotina	Sordariomycetes	unknown_subclass	Trichosphaeriales	2	0	1	0
Eukaryota	Fungi	Dikarya	Ascomycota	Pezizomycotina	Sordariomycetes	unknown_subclass	unknown_order	3	1	0.75	0.25
Eukaryota	Fungi	Dikarya	Ascomycota	Pezizomycotina	Sordariomycetes	Xylariomycetidae	Xylariales	50	2	0.961538	0.0384615
Eukaryota	Fungi	Dikarya	Ascomycota	Pezizomycotina	unknown_class	unknown_subclass	Medeolariales	1	1	0.5	0.5
Eukaryota	Fungi	Dikarya	Ascomycota	Pezizomycotina	unknown_class	unknown_subclass	unknown_order	2	0	1	0
Eukaryota	Fungi	Dikarya	Ascomycota	Saccharomycotina	Saccharomycetes	unknown_subclass	Saccharomycetales	374	31	0.923457	0.0765432
Eukaryota	Fungi	Dikarya	Ascomycota	Saccharomycotina	Saccharomycetes	unknown_subclass	unknown_order	1	5	0.166667	0.833333
Eukaryota	Fungi	Dikarya	Ascomycota	Taphrinomycotina	Neolectomycetes	unknown_subclass	Neolectales	1	0	1	0
Eukaryota	Fungi	Dikarya	Ascomycota	Taphrinomycotina	Taphrinomycetes	unknown_subclass	Taphrinales	32	1	0.969697	0.030303
Eukaryota	Fungi	Dikarya	Ascomycota	unknown_subphylum	unknown_class	unknown_subclass	unknown_order	106	11	0.905983	0.0940171
Eukaryota	Fungi	Dikarya	Basidiomycota	Pucciniomycotina	Agaricostilbomycetes	unknown_subclass	Agaricostilbales	3	0	1	0
Eukaryota	Fungi	Dikarya	Basidiomycota	Pucciniomycotina	Agaricostilbomycetes	unknown_subclass	Spiculogloeales	0	1	0	1
Eukaryota	Fungi	Dikarya	Basidiomycota	Pucciniomycotina	Agaricostilbomycetes	unknown_subclass	unknown_order	17	12	0.586207	0.413793
Eukaryota	Fungi	Dikarya	Basidiomycota	Pucciniomycotina	Atractiellomycetes	unknown_subclass	Atractiellales	4	0	1	0
Eukaryota	Fungi	Dikarya	Basidiomycota	Pucciniomycotina	unknown_class	Cystobasidiomycetes	Erythrobasidiales	37	3	0.925	0.075
Eukaryota	Fungi	Dikarya	Basidiomycota	Pucciniomycotina	unknown_class	Microbotryomycetes	Microbotryales	0	3	0	1
Eukaryota	Fungi	Dikarya	Basidiomycota	Pucciniomycotina	unknown_class	Microbotryomycetes	Sporidiobolales	15	32	0.319149	0.680851
Eukaryota	Fungi	Dikarya	Basidiomycota	Pucciniomycotina	unknown_class	Microbotryomycetes	unknown_order	0	14	0	1
Eukaryota	Fungi	Dikarya	Basidiomycota	Pucciniomycotina	unknown_class	Mixiomycetes	Mixiales	2	0	1	0
Eukaryota	Fungi	Dikarya	Basidiomycota	Pucciniomycotina	unknown_class	Pucciniomycetes	Helicobasidiales	3	0	1	0
Eukaryota	Fungi	Dikarya	Basidiomycota	Pucciniomycotina	unknown_class	Pucciniomycetes	Platygloeales	6	0	1	0
Eukaryota	Fungi	Dikarya	Basidiomycota	Pucciniomycotina	unknown_class	Pucciniomycetes	Pucciniales	48	8	0.857143	0.142857
Eukaryota	Fungi	Dikarya	Basidiomycota	Pucciniomycotina	unknown_class	Pucciniomycetes	Septobasidiales	3	0	1	0
Eukaryota	Fungi	Dikarya	Basidiomycota	unknown_subphylum	Agaricomycetes	Agaricomycetidae	Agaricales	241	19	0.926923	0.0730769
Eukaryota	Fungi	Dikarya	Basidiomycota	unknown_subphylum	Agaricomycetes	Agaricomycetidae	Amylocorticiales	5	0	1	0
Eukaryota	Fungi	Dikarya	Basidiomycota	unknown_subphylum	Agaricomycetes	Agaricomycetidae	Atheliales	11	0	1	0
Eukaryota	Fungi	Dikarya	Basidiomycota	unknown_subphylum	Agaricomycetes	Agaricomycetidae	Boletales	259	11	0.959259	0.0407407
Eukaryota	Fungi	Dikarya	Basidiomycota	unknown_subphylum	Agaricomycetes	Agaricomycetidae	Jaapiales	1	0	1	0
Eukaryota	Fungi	Dikarya	Basidiomycota	unknown_subphylum	Agaricomycetes	Phallomycetidae	Geastrales	0	1	0	1
Eukaryota	Fungi	Dikarya	Basidiomycota	unknown_subphylum	Agaricomycetes	Phallomycetidae	Gomphales	5	0	1	0
Eukaryota	Fungi	Dikarya	Basidiomycota	unknown_subphylum	Agaricomycetes	Phallomycetidae	Phallales	2	0	1	0
Eukaryota	Fungi	Dikarya	Basidiomycota	unknown_subphylum	Agaricomycetes	unknown_subclass	Auriculariales	38	0	1	0
Eukaryota	Fungi	Dikarya	Basidiomycota	unknown_subphylum	Agaricomycetes	unknown_subclass	Cantharellales	37	3	0.925	0.075
Eukaryota	Fungi	Dikarya	Basidiomycota	unknown_subphylum	Agaricomycetes	unknown_subclass	Corticiales	81	5	0.94186	0.0581395
Eukaryota	Fungi	Dikarya	Basidiomycota	unknown_subphylum	Agaricomycetes	unknown_subclass	Gloeophyllales	18	2	0.9	0.1
Eukaryota	Fungi	Dikarya	Basidiomycota	unknown_subphylum	Agaricomycetes	unknown_subclass	Hymenochaetales	19	4	0.826087	0.173913
Eukaryota	Fungi	Dikarya	Basidiomycota	unknown_subphylum	Agaricomycetes	unknown_subclass	Polyporales	180	11	0.942408	0.0575916
Eukaryota	Fungi	Dikarya	Basidiomycota	unknown_subphylum	Agaricomycetes	unknown_subclass	Russulales	35	2	0.945946	0.0540541
Eukaryota	Fungi	Dikarya	Basidiomycota	unknown_subphylum	Agaricomycetes	unknown_subclass	Sebacinales	62	23	0.729412	0.270588
Eukaryota	Fungi	Dikarya	Basidiomycota	unknown_subphylum	Agaricomycetes	unknown_subclass	Thelephorales	5	1	0.833333	0.166667
Eukaryota	Fungi	Dikarya	Basidiomycota	unknown_subphylum	Agaricomycetes	unknown_subclass	Trechisporales	2	0	1	0
Eukaryota	Fungi	Dikarya	Basidiomycota	unknown_subphylum	Agaricomycetes	unknown_subclass	unknown_order	9	0	1	0
Eukaryota	Fungi	Dikarya	Basidiomycota	unknown_subphylum	Dacrymycetes	unknown_subclass	Dacrymycetales	10	0	1	0
Eukaryota	Fungi	Dikarya	Basidiomycota	unknown_subphylum	Tremellomycetes	unknown_subclass	Cystofilobasidiales	11	1	0.916667	0.0833333
Eukaryota	Fungi	Dikarya	Basidiomycota	unknown_subphylum	Tremellomycetes	unknown_subclass	Filobasidiales	36	0	1	0
Eukaryota	Fungi	Dikarya	Basidiomycota	unknown_subphylum	Tremellomycetes	unknown_subclass	Holtermanniales	1	0	1	0
Eukaryota	Fungi	Dikarya	Basidiomycota	unknown_subphylum	Tremellomycetes	unknown_subclass	Tremellales	312	32	0.906977	0.0930233
Eukaryota	Fungi	Dikarya	Basidiomycota	unknown_subphylum	Tremellomycetes	unknown_subclass	unknown_order	16	0	1	0
Eukaryota	Fungi	Dikarya	Basidiomycota	unknown_subphylum	unknown_class	unknown_subclass	unknown_order	53	5	0.913793	0.0862069
Eukaryota	Fungi	Dikarya	Basidiomycota	Ustilaginomycotina	Exobasidiomycetes	unknown_subclass	Entylomatales	7	3	0.7	0.3
Eukaryota	Fungi	Dikarya	Basidiomycota	Ustilaginomycotina	Exobasidiomycetes	unknown_subclass	Georgefischeriales	6	0	1	0
Eukaryota	Fungi	Dikarya	Basidiomycota	Ustilaginomycotina	Exobasidiomycetes	unknown_subclass	Malasseziales	7	0	1	0
Eukaryota	Fungi	Dikarya	Basidiomycota	Ustilaginomycotina	Exobasidiomycetes	unknown_subclass	Microstromatales	8	0	1	0
Eukaryota	Fungi	Dikarya	Basidiomycota	Ustilaginomycotina	Exobasidiomycetes	unknown_subclass	Tilletiales	6	0	1	0
Eukaryota	Fungi	Dikarya	Basidiomycota	Ustilaginomycotina	Exobasidiomycetes	unknown_subclass	unknown_order	1	0	1	0
Eukaryota	Fungi	unknown_subkingdom	Blastocladiomycota	unknown_subphylum	Blastocladiomycetes	unknown_subclass	Blastocladiales	2	0	1	0
Eukaryota	Fungi	unknown_subkingdom	Chytridiomycota	unknown_subphylum	Chytridiomycetes	unknown_subclass	Chytridiales	4	6	0.4	0.6
Eukaryota	Fungi	unknown_subkingdom	Chytridiomycota	unknown_subphylum	Chytridiomycetes	unknown_subclass	Lobulomycetales	2	0	1	0
Eukaryota	Fungi	unknown_subkingdom	Chytridiomycota	unknown_subphylum	Chytridiomycetes	unknown_subclass	Rhizophydiales	4	14	0.222222	0.777778
Eukaryota	Fungi	unknown_subkingdom	Chytridiomycota	unknown_subphylum	Chytridiomycetes	unknown_subclass	Spizellomycetales	0	1	0	1
Eukaryota	Fungi	unknown_subkingdom	Chytridiomycota	unknown_subphylum	Monoblepharidomycetes	unknown_subclass	Monoblepharidales	10	0	1	0
Eukaryota	Fungi	unknown_subkingdom	Chytridiomycota	unknown_subphylum	unknown_class	unknown_subclass	unknown_order	53	40	0.569892	0.430108
Eukaryota	Metazoa	unknown_subkingdom	Cnidaria	unknown_subphylum	Anthozoa	Hexacorallia	Scleractinia	0	3	0	1
Eukaryota	Fungi	unknown_subkingdom	Glomeromycota	unknown_subphylum	Archaeosporomycetes	unknown_subclass	Archaeosporales	18	3	0.857143	0.142857
Eukaryota	Fungi	unknown_subkingdom	Glomeromycota	unknown_subphylum	Glomeromycetes	unknown_subclass	Diversisporales	60	8	0.882353	0.117647
Eukaryota	Fungi	unknown_subkingdom	Glomeromycota	unknown_subphylum	Glomeromycetes	unknown_subclass	Glomerales	175	26	0.870647	0.129353
Eukaryota	Fungi	unknown_subkingdom	Glomeromycota	unknown_subphylum	Paraglomeromycetes	unknown_subclass	Paraglomerales	5	0	1	0
Eukaryota	Fungi	unknown_subkingdom	Glomeromycota	unknown_subphylum	unknown_class	unknown_subclass	unknown_order	8	0	1	0
Eukaryota	Fungi	unknown_subkingdom	Microsporidia	unknown_subphylum	unknown_class	unknown_subclass	unknown_order	0	1	0	1
Eukaryota	Fungi	unknown_subkingdom	unknown_phylum	Entomophthoromycotina	unknown_class	unknown_subclass	Entomophthorales	0	7	0	1
Eukaryota	Fungi	unknown_subkingdom	unknown_phylum	Kickxellomycotina	unknown_class	unknown_subclass	Harpellales	6	0	1	0
Eukaryota	Fungi	unknown_subkingdom	unknown_phylum	Kickxellomycotina	unknown_class	unknown_subclass	Kickxellales	6	6	0.5	0.5
Eukaryota	Fungi	unknown_subkingdom	unknown_phylum	Mortierellomycotina	unknown_class	unknown_subclass	Mortierellales	4	0	1	0
Eukaryota	Fungi	unknown_subkingdom	unknown_phylum	Mucoromycotina	unknown_class	unknown_subclass	Mucorales	106	34	0.757143	0.242857
Eukaryota	Fungi	unknown_subkingdom	unknown_phylum	unknown_subphylum	unknown_class	unknown_subclass	unknown_order	113	13	0.896825	0.103175
Eukaryota	Fungi	Dikarya	unknown_phylum	unknown_subphylum	unknown_class	unknown_subclass	unknown_order	17	1	0.944444	0.0555556

## Sheet: family
Super-kingdom	Kingdom	Sub-kingdom	Phylum	Sub-phylum	Class	Sub-class	Order	Family	Hits	Misses	# hit / total eligible	# miss / total eligible
Eukaryota	Fungi	Dikarya	Ascomycota	Pezizomycotina	Arthoniomycetes	unknown_subclass	Arthoniales	Roccellaceae	4	0	1	0
Eukaryota	Fungi	Dikarya	Ascomycota	Pezizomycotina	Dothideomycetes	Dothideomycetidae	Capnodiales	Davidiellaceae	66	3	0.956522	0.0434783
Eukaryota	Fungi	Dikarya	Ascomycota	Pezizomycotina	Dothideomycetes	Dothideomycetidae	Capnodiales	Dissoconiaceae	13	0	1	0
Eukaryota	Fungi	Dikarya	Ascomycota	Pezizomycotina	Dothideomycetes	Dothideomycetidae	Capnodiales	Mycosphaerellaceae	26	1	0.962963	0.037037
Eukaryota	Fungi	Dikarya	Ascomycota	Pezizomycotina	Dothideomycetes	Dothideomycetidae	Capnodiales	Piedraiaceae	1	0	1	0
Eukaryota	Fungi	Dikarya	Ascomycota	Pezizomycotina	Dothideomycetes	Dothideomycetidae	Capnodiales	Schizothyriaceae	3	0	1	0
Eukaryota	Fungi	Dikarya	Ascomycota	Pezizomycotina	Dothideomycetes	Dothideomycetidae	Capnodiales	Teratosphaeriaceae	108	10	0.915254	0.0847458
Eukaryota	Fungi	Dikarya	Ascomycota	Pezizomycotina	Dothideomycetes	Dothideomycetidae	Capnodiales	unknown_family	6	4	0.6	0.4
Eukaryota	Fungi	Dikarya	Ascomycota	Pezizomycotina	Dothideomycetes	Dothideomycetidae	Dothideales	Dothideaceae	9	0	1	0
Eukaryota	Fungi	Dikarya	Ascomycota	Pezizomycotina	Dothideomycetes	Dothideomycetidae	Dothideales	Dothioraceae	45	2	0.957447	0.0425532
Eukaryota	Fungi	Dikarya	Ascomycota	Pezizomycotina	Dothideomycetes	Dothideomycetidae	Myriangiales	Elsinoaceae	3	0	1	0
Eukaryota	Fungi	Dikarya	Ascomycota	Pezizomycotina	Dothideomycetes	Dothideomycetidae	Myriangiales	Myriangiaceae	2	0	1	0
Eukaryota	Fungi	Dikarya	Ascomycota	Pezizomycotina	Dothideomycetes	Dothideomycetidae	Myriangiales	unknown_family	2	0	1	0
Eukaryota	Fungi	Dikarya	Ascomycota	Pezizomycotina	Dothideomycetes	Pleosporomycetidae	Jahnulales	Aliquandostipitaceae	1	0	1	0
Eukaryota	Fungi	Dikarya	Ascomycota	Pezizomycotina	Dothideomycetes	Pleosporomycetidae	Mytilinidiales	Mytilinidiaceae	0	1	0	1
Eukaryota	Fungi	Dikarya	Ascomycota	Pezizomycotina	Dothideomycetes	Pleosporomycetidae	Pleosporales	Cucurbitariaceae	1	0	1	0
Eukaryota	Fungi	Dikarya	Ascomycota	Pezizomycotina	Dothideomycetes	Pleosporomycetidae	Pleosporales	Didymellaceae	5	0	1	0
Eukaryota	Fungi	Dikarya	Ascomycota	Pezizomycotina	Dothideomycetes	Pleosporomycetidae	Pleosporales	Leptosphaeriaceae	1	0	1	0
Eukaryota	Fungi	Dikarya	Ascomycota	Pezizomycotina	Dothideomycetes	Pleosporomycetidae	Pleosporales	Massarinaceae	1	0	1	0
Eukaryota	Fungi	Dikarya	Ascomycota	Pezizomycotina	Dothideomycetes	Pleosporomycetidae	Pleosporales	Montagnulaceae	11	0	1	0
Eukaryota	Fungi	Dikarya	Ascomycota	Pezizomycotina	Dothideomycetes	Pleosporomycetidae	Pleosporales	Morosphaeriaceae	3	0	1	0
Eukaryota	Fungi	Dikarya	Ascomycota	Pezizomycotina	Dothideomycetes	Pleosporomycetidae	Pleosporales	Phaeosphaeriaceae	6	0	1	0
Eukaryota	Fungi	Dikarya	Ascomycota	Pezizomycotina	Dothideomycetes	Pleosporomycetidae	Pleosporales	Phaeotrichaceae	2	0	1	0
Eukaryota	Fungi	Dikarya	Ascomycota	Pezizomycotina	Dothideomycetes	Pleosporomycetidae	Pleosporales	Pleomassariaceae	0	1	0	1
Eukaryota	Fungi	Dikarya	Ascomycota	Pezizomycotina	Dothideomycetes	Pleosporomycetidae	Pleosporales	Pleosporaceae	5	0	1	0
Eukaryota	Fungi	Dikarya	Ascomycota	Pezizomycotina	Dothideomycetes	Pleosporomycetidae	Pleosporales	Trematosphaeriaceae	1	0	1	0
Eukaryota	Fungi	Dikarya	Ascomycota	Pezizomycotina	Dothideomycetes	Pleosporomycetidae	Pleosporales	unknown_family	9	0	1	0
Eukaryota	Fungi	Dikarya	Ascomycota	Pezizomycotina	Dothideomycetes	unknown_subclass	Acrospermales	Acrospermaceae	2	0	1	0
Eukaryota	Fungi	Dikarya	Ascomycota	Pezizomycotina	Dothideomycetes	unknown_subclass	Botryosphaeriales	Botryosphaeriaceae	105	0	1	0
Eukaryota	Fungi	Dikarya	Ascomycota	Pezizomycotina	Dothideomycetes	unknown_subclass	unknown_order	Kirschsteiniotheliaceae	0	2	0	1
Eukaryota	Fungi	Dikarya	Ascomycota	Pezizomycotina	Dothideomycetes	unknown_subclass	unknown_order	Micropeltidaceae	0	1	0	1
Eukaryota	Fungi	Dikarya	Ascomycota	Pezizomycotina	Dothideomycetes	unknown_subclass	unknown_order	Pseudoperisporiaceae	3	0	1	0
Eukaryota	Fungi	Dikarya	Ascomycota	Pezizomycotina	Dothideomycetes	unknown_subclass	unknown_order	Tubeufiaceae	16	1	0.941176	0.0588235
Eukaryota	Fungi	Dikarya	Ascomycota	Pezizomycotina	Dothideomycetes	unknown_subclass	unknown_order	unknown_family	22	4	0.846154	0.153846
Eukaryota	Fungi	Dikarya	Ascomycota	Pezizomycotina	Dothideomycetes	unknown_subclass	unknown_order	Zopfiaceae	1	0	1	0
Eukaryota	Fungi	Dikarya	Ascomycota	Pezizomycotina	Dothideomycetes	unknown_subclass	Venturiales	Sympoventuriaceae	1	0	1	0
Eukaryota	Fungi	Dikarya	Ascomycota	Pezizomycotina	Eurotiomycetes	Chaetothyriomycetidae	Chaetothyriales	Chaetothyriaceae	1	0	1	0
Eukaryota	Fungi	Dikarya	Ascomycota	Pezizomycotina	Eurotiomycetes	Chaetothyriomycetidae	Chaetothyriales	unknown_family	3	0	1	0
Eukaryota	Fungi	Dikarya	Ascomycota	Pezizomycotina	Eurotiomycetes	Chaetothyriomycetidae	Pyrenulales	Pyrenulaceae	1	0	1	0
Eukaryota	Fungi	Dikarya	Ascomycota	Pezizomycotina	Eurotiomycetes	Chaetothyriomycetidae	unknown_order	Rhynchostomataceae	2	1	0.666667	0.333333
Eukaryota	Fungi	Dikarya	Ascomycota	Pezizomycotina	Eurotiomycetes	Chaetothyriomycetidae	Verrucariales	Verrucariaceae	3	1	0.75	0.25
Eukaryota	Fungi	Dikarya	Ascomycota	Pezizomycotina	Eurotiomycetes	Eurotiomycetidae	Coryneliales	Coryneliaceae	2	0	1	0
Eukaryota	Fungi	Dikarya	Ascomycota	Pezizomycotina	Eurotiomycetes	Eurotiomycetidae	Eurotiales	Elaphomycetaceae	2	0	1	0
Eukaryota	Fungi	Dikarya	Ascomycota	Pezizomycotina	Eurotiomycetes	Eurotiomycetidae	Eurotiales	Trichocomaceae	25	2	0.925926	0.0740741
Eukaryota	Fungi	Dikarya	Ascomycota	Pezizomycotina	Eurotiomycetes	Eurotiomycetidae	Onygenales	Ajellomycetaceae	0	1	0	1
Eukaryota	Fungi	Dikarya	Ascomycota	Pezizomycotina	Eurotiomycetes	Eurotiomycetidae	Onygenales	Arthrodermataceae	37	0	1	0
Eukaryota	Fungi	Dikarya	Ascomycota	Pezizomycotina	Eurotiomycetes	Eurotiomycetidae	Onygenales	Eremascaceae	2	0	1	0
Eukaryota	Fungi	Dikarya	Ascomycota	Pezizomycotina	Eurotiomycetes	Eurotiomycetidae	Onygenales	Onygenaceae	1	0	1	0
Eukaryota	Fungi	Dikarya	Ascomycota	Pezizomycotina	Eurotiomycetes	Eurotiomycetidae	Onygenales	unknown_family	5	1	0.833333	0.166667
Eukaryota	Fungi	Dikarya	Ascomycota	Pezizomycotina	Geoglossomycetes	unknown_subclass	Geoglossales	Geoglossaceae	2	1	0.666667	0.333333
Eukaryota	Fungi	Dikarya	Ascomycota	Pezizomycotina	Lecanoromycetes	Acarosporomycetidae	Acarosporales	Acarosporaceae	1	1	0.5	0.5
Eukaryota	Fungi	Dikarya	Ascomycota	Pezizomycotina	Lecanoromycetes	Lecanoromycetidae	Lecanorales	Caliciaceae	1	0	1	0
Eukaryota	Fungi	Dikarya	Ascomycota	Pezizomycotina	Lecanoromycetes	Lecanoromycetidae	Lecanorales	Cetradoniaceae	1	0	1	0
Eukaryota	Fungi	Dikarya	Ascomycota	Pezizomycotina	Lecanoromycetes	Lecanoromycetidae	Lecanorales	Cladoniaceae	18	0	1	0
Eukaryota	Fungi	Dikarya	Ascomycota	Pezizomycotina	Lecanoromycetes	Lecanoromycetidae	Lecanorales	Lecanoraceae	3	4	0.428571	0.571429
Eukaryota	Fungi	Dikarya	Ascomycota	Pezizomycotina	Lecanoromycetes	Lecanoromycetidae	Lecanorales	Lecideaceae	2	0	1	0
Eukaryota	Fungi	Dikarya	Ascomycota	Pezizomycotina	Lecanoromycetes	Lecanoromycetidae	Lecanorales	Micareaceae	1	0	1	0
Eukaryota	Fungi	Dikarya	Ascomycota	Pezizomycotina	Lecanoromycetes	Lecanoromycetidae	Lecanorales	Mycoblastaceae	1	0	1	0
Eukaryota	Fungi	Dikarya	Ascomycota	Pezizomycotina	Lecanoromycetes	Lecanoromycetidae	Lecanorales	Parmeliaceae	17	2	0.894737	0.105263
Eukaryota	Fungi	Dikarya	Ascomycota	Pezizomycotina	Lecanoromycetes	Lecanoromycetidae	Lecanorales	Physciaceae	19	6	0.76	0.24
Eukaryota	Fungi	Dikarya	Ascomycota	Pezizomycotina	Lecanoromycetes	Lecanoromycetidae	Lecanorales	Pilocarpaceae	1	0	1	0
Eukaryota	Fungi	Dikarya	Ascomycota	Pezizomycotina	Lecanoromycetes	Lecanoromycetidae	Lecanorales	Porpidiaceae	4	0	1	0
Eukaryota	Fungi	Dikarya	Ascomycota	Pezizomycotina	Lecanoromycetes	Lecanoromycetidae	Lecanorales	Psoraceae	8	2	0.8	0.2
Eukaryota	Fungi	Dikarya	Ascomycota	Pezizomycotina	Lecanoromycetes	Lecanoromycetidae	Lecanorales	Ramalinaceae	2	3	0.4	0.6
Eukaryota	Fungi	Dikarya	Ascomycota	Pezizomycotina	Lecanoromycetes	Lecanoromycetidae	Lecanorales	Rhizocarpaceae	2	0	1	0
Eukaryota	Fungi	Dikarya	Ascomycota	Pezizomycotina	Lecanoromycetes	Lecanoromycetidae	Lecanorales	Sphaerophoraceae	5	1	0.833333	0.166667
Eukaryota	Fungi	Dikarya	Ascomycota	Pezizomycotina	Lecanoromycetes	Lecanoromycetidae	Lecanorales	Stereocaulaceae	4	0	1	0
Eukaryota	Fungi	Dikarya	Ascomycota	Pezizomycotina	Lecanoromycetes	Lecanoromycetidae	Lecanorales	Tephromelataceae	1	0	1	0
Eukaryota	Fungi	Dikarya	Ascomycota	Pezizomycotina	Lecanoromycetes	Lecanoromycetidae	Lecanorales	unknown_family	3	1	0.75	0.25
Eukaryota	Fungi	Dikarya	Ascomycota	Pezizomycotina	Lecanoromycetes	Lecanoromycetidae	Peltigerales	Collemataceae	1	0	1	0
Eukaryota	Fungi	Dikarya	Ascomycota	Pezizomycotina	Lecanoromycetes	Lecanoromycetidae	Peltigerales	Lobariaceae	1	2	0.333333	0.666667
Eukaryota	Fungi	Dikarya	Ascomycota	Pezizomycotina	Lecanoromycetes	Lecanoromycetidae	Peltigerales	Pannariaceae	1	0	1	0
Eukaryota	Fungi	Dikarya	Ascomycota	Pezizomycotina	Lecanoromycetes	Lecanoromycetidae	Peltigerales	Placynthiaceae	1	0	1	0
Eukaryota	Fungi	Dikarya	Ascomycota	Pezizomycotina	Lecanoromycetes	Lecanoromycetidae	unknown_order	Letrouitiaceae	1	0	1	0
Eukaryota	Fungi	Dikarya	Ascomycota	Pezizomycotina	Lecanoromycetes	Lecanoromycetidae	unknown_order	Megalosporaceae	1	0	1	0
Eukaryota	Fungi	Dikarya	Ascomycota	Pezizomycotina	Lecanoromycetes	Lecanoromycetidae	unknown_order	Teloschistaceae	0	1	0	1
Eukaryota	Fungi	Dikarya	Ascomycota	Pezizomycotina	Lecanoromycetes	Ostropomycetidae	Agyriales	Agyriaceae	2	0	1	0
Eukaryota	Fungi	Dikarya	Ascomycota	Pezizomycotina	Lecanoromycetes	Ostropomycetidae	Agyriales	Anamylopsoraceae	1	0	1	0
Eukaryota	Fungi	Dikarya	Ascomycota	Pezizomycotina	Lecanoromycetes	Ostropomycetidae	Baeomycetales	Baeomycetaceae	2	0	1	0
Eukaryota	Fungi	Dikarya	Ascomycota	Pezizomycotina	Lecanoromycetes	Ostropomycetidae	Ostropales	Graphidaceae	2	2	0.5	0.5
Eukaryota	Fungi	Dikarya	Ascomycota	Pezizomycotina	Lecanoromycetes	Ostropomycetidae	Ostropales	Gyalectaceae	2	0	1	0
Eukaryota	Fungi	Dikarya	Ascomycota	Pezizomycotina	Lecanoromycetes	Ostropomycetidae	Ostropales	Stictidaceae	0	1	0	1
Eukaryota	Fungi	Dikarya	Ascomycota	Pezizomycotina	Lecanoromycetes	Ostropomycetidae	Ostropales	unknown_family	0	1	0	1
Eukaryota	Fungi	Dikarya	Ascomycota	Pezizomycotina	Lecanoromycetes	Ostropomycetidae	Pertusariales	Icmadophilaceae	3	2	0.6	0.4
Eukaryota	Fungi	Dikarya	Ascomycota	Pezizomycotina	Lecanoromycetes	Ostropomycetidae	Pertusariales	Ochrolechiaceae	1	0	1	0
Eukaryota	Fungi	Dikarya	Ascomycota	Pezizomycotina	Lecanoromycetes	Ostropomycetidae	Pertusariales	Pertusariaceae	1	2	0.333333	0.666667
Eukaryota	Fungi	Dikarya	Ascomycota	Pezizomycotina	Lecanoromycetes	unknown_subclass	Umbilicariales	Umbilicariaceae	5	1	0.833333	0.166667
Eukaryota	Fungi	Dikarya	Ascomycota	Pezizomycotina	Lecanoromycetes	unknown_subclass	unknown_order	unknown_family	1	0	1	0
Eukaryota	Fungi	Dikarya	Ascomycota	Pezizomycotina	Leotiomycetes	unknown_subclass	Helotiales	Bulgariaceae	3	0	1	0
Eukaryota	Fungi	Dikarya	Ascomycota	Pezizomycotina	Leotiomycetes	unknown_subclass	Helotiales	Dermateaceae	2	0	1	0
Eukaryota	Fungi	Dikarya	Ascomycota	Pezizomycotina	Leotiomycetes	unknown_subclass	Helotiales	Helotiaceae	22	0	1	0
Eukaryota	Fungi	Dikarya	Ascomycota	Pezizomycotina	Leotiomycetes	unknown_subclass	Helotiales	Hyaloscyphaceae	12	0	1	0
Eukaryota	Fungi	Dikarya	Ascomycota	Pezizomycotina	Leotiomycetes	unknown_subclass	Helotiales	Leotiaceae	2	0	1	0
Eukaryota	Fungi	Dikarya	Ascomycota	Pezizomycotina	Leotiomycetes	unknown_subclass	Helotiales	Loramycetaceae	1	0	1	0
Eukaryota	Fungi	Dikarya	Ascomycota	Pezizomycotina	Leotiomycetes	unknown_subclass	Helotiales	Rutstroemiaceae	2	0	1	0
Eukaryota	Fungi	Dikarya	Ascomycota	Pezizomycotina	Leotiomycetes	unknown_subclass	Helotiales	Sclerotiniaceae	1	0	1	0
Eukaryota	Fungi	Dikarya	Ascomycota	Pezizomycotina	Leotiomycetes	unknown_subclass	Helotiales	unknown_family	13	0	1	0
Eukaryota	Fungi	Dikarya	Ascomycota	Pezizomycotina	Leotiomycetes	unknown_subclass	unknown_order	Ascodichaenaceae	1	0	1	0
Eukaryota	Fungi	Dikarya	Ascomycota	Pezizomycotina	Leotiomycetes	unknown_subclass	unknown_order	Cyttariaceae	23	2	0.92	0.08
Eukaryota	Fungi	Dikarya	Ascomycota	Pezizomycotina	Leotiomycetes	unknown_subclass	unknown_order	Erysiphaceae	4	0	1	0
Eukaryota	Fungi	Dikarya	Ascomycota	Pezizomycotina	Leotiomycetes	unknown_subclass	unknown_order	Myxotrichaceae	4	0	1	0
Eukaryota	Fungi	Dikarya	Ascomycota	Pezizomycotina	Leotiomycetes	unknown_subclass	unknown_order	Thelebolaceae	2	0	1	0
Eukaryota	Fungi	Dikarya	Ascomycota	Pezizomycotina	Leotiomycetes	unknown_subclass	unknown_order	unknown_family	5	0	1	0
Eukaryota	Fungi	Dikarya	Ascomycota	Pezizomycotina	Lichinomycetes	unknown_subclass	Lichinales	Heppiaceae	1	0	1	0
Eukaryota	Fungi	Dikarya	Ascomycota	Pezizomycotina	Lichinomycetes	unknown_subclass	Lichinales	Lichinaceae	20	3	0.869565	0.130435
Eukaryota	Fungi	Dikarya	Ascomycota	Pezizomycotina	Lichinomycetes	unknown_subclass	Lichinales	Peltulaceae	1	1	0.5	0.5
Eukaryota	Fungi	Dikarya	Ascomycota	Pezizomycotina	Orbiliomycetes	unknown_subclass	Orbiliales	Orbiliaceae	6	6	0.5	0.5
Eukaryota	Fungi	Dikarya	Ascomycota	Pezizomycotina	Pezizomycetes	unknown_subclass	Pezizales	Ascobolaceae	3	0	1	0
Eukaryota	Fungi	Dikarya	Ascomycota	Pezizomycotina	Pezizomycetes	unknown_subclass	Pezizales	Ascodesmidaceae	5	1	0.833333	0.166667
Eukaryota	Fungi	Dikarya	Ascomycota	Pezizomycotina	Pezizomycetes	unknown_subclass	Pezizales	Caloscyphaceae	1	0	1	0
Eukaryota	Fungi	Dikarya	Ascomycota	Pezizomycotina	Pezizomycetes	unknown_subclass	Pezizales	Discinaceae	5	0	1	0
Eukaryota	Fungi	Dikarya	Ascomycota	Pezizomycotina	Pezizomycetes	unknown_subclass	Pezizales	Glaziellaceae	1	0	1	0
Eukaryota	Fungi	Dikarya	Ascomycota	Pezizomycotina	Pezizomycetes	unknown_subclass	Pezizales	Helvellaceae	9	0	1	0
Eukaryota	Fungi	Dikarya	Ascomycota	Pezizomycotina	Pezizomycetes	unknown_subclass	Pezizales	Karstenellaceae	1	0	1	0
Eukaryota	Fungi	Dikarya	Ascomycota	Pezizomycotina	Pezizomycetes	unknown_subclass	Pezizales	Morchellaceae	9	0	1	0
Eukaryota	Fungi	Dikarya	Ascomycota	Pezizomycotina	Pezizomycetes	unknown_subclass	Pezizales	Pezizaceae	31	6	0.837838	0.162162
Eukaryota	Fungi	Dikarya	Ascomycota	Pezizomycotina	Pezizomycetes	unknown_subclass	Pezizales	Pyronemataceae	47	1	0.979167	0.0208333
Eukaryota	Fungi	Dikarya	Ascomycota	Pezizomycotina	Pezizomycetes	unknown_subclass	Pezizales	Rhizinaceae	4	0	1	0
Eukaryota	Fungi	Dikarya	Ascomycota	Pezizomycotina	Pezizomycetes	unknown_subclass	Pezizales	Sarcoscyphaceae	4	0	1	0
Eukaryota	Fungi	Dikarya	Ascomycota	Pezizomycotina	Pezizomycetes	unknown_subclass	Pezizales	Sarcosomataceae	13	0	1	0
Eukaryota	Fungi	Dikarya	Ascomycota	Pezizomycotina	Pezizomycetes	unknown_subclass	Pezizales	Tuberaceae	16	0	1	0
Eukaryota	Fungi	Dikarya	Ascomycota	Pezizomycotina	Sordariomycetes	Hypocreomycetidae	Glomerellales	Australiascaceae	4	0	1	0
Eukaryota	Fungi	Dikarya	Ascomycota	Pezizomycotina	Sordariomycetes	Hypocreomycetidae	Glomerellales	Glomerellaceae	29	1	0.966667	0.0333333
Eukaryota	Fungi	Dikarya	Ascomycota	Pezizomycotina	Sordariomycetes	Hypocreomycetidae	Glomerellales	Plectosphaerellaceae	14	0	1	0
Eukaryota	Fungi	Dikarya	Ascomycota	Pezizomycotina	Sordariomycetes	Hypocreomycetidae	Glomerellales	Reticulascaceae	3	0	1	0
Eukaryota	Fungi	Dikarya	Ascomycota	Pezizomycotina	Sordariomycetes	Hypocreomycetidae	Hypocreales	Bionectriaceae	25	1	0.961538	0.0384615
Eukaryota	Fungi	Dikarya	Ascomycota	Pezizomycotina	Sordariomycetes	Hypocreomycetidae	Hypocreales	Clavicipitaceae	70	8	0.897436	0.102564
Eukaryota	Fungi	Dikarya	Ascomycota	Pezizomycotina	Sordariomycetes	Hypocreomycetidae	Hypocreales	Cordycipitaceae	98	10	0.907407	0.0925926
Eukaryota	Fungi	Dikarya	Ascomycota	Pezizomycotina	Sordariomycetes	Hypocreomycetidae	Hypocreales	Hypocreaceae	30	2	0.9375	0.0625
Eukaryota	Fungi	Dikarya	Ascomycota	Pezizomycotina	Sordariomycetes	Hypocreomycetidae	Hypocreales	Nectriaceae	88	1	0.988764	0.011236
Eukaryota	Fungi	Dikarya	Ascomycota	Pezizomycotina	Sordariomycetes	Hypocreomycetidae	Hypocreales	Niessliaceae	2	0	1	0
Eukaryota	Fungi	Dikarya	Ascomycota	Pezizomycotina	Sordariomycetes	Hypocreomycetidae	Hypocreales	Ophiocordycipitaceae	36	1	0.972973	0.027027
Eukaryota	Fungi	Dikarya	Ascomycota	Pezizomycotina	Sordariomycetes	Hypocreomycetidae	Hypocreales	unknown_family	50	3	0.943396	0.0566038
Eukaryota	Fungi	Dikarya	Ascomycota	Pezizomycotina	Sordariomycetes	Hypocreomycetidae	Microascales	Gondwanamycetaceae	1	0	1	0
Eukaryota	Fungi	Dikarya	Ascomycota	Pezizomycotina	Sordariomycetes	Hypocreomycetidae	Microascales	Halosphaeriaceae	15	1	0.9375	0.0625
Eukaryota	Fungi	Dikarya	Ascomycota	Pezizomycotina	Sordariomycetes	Hypocreomycetidae	Microascales	Microascaceae	23	4	0.851852	0.148148
Eukaryota	Fungi	Dikarya	Ascomycota	Pezizomycotina	Sordariomycetes	Hypocreomycetidae	Microascales	unknown_family	2	0	1	0
Eukaryota	Fungi	Dikarya	Ascomycota	Pezizomycotina	Sordariomycetes	Hypocreomycetidae	unknown_order	unknown_family	2	0	1	0
Eukaryota	Fungi	Dikarya	Ascomycota	Pezizomycotina	Sordariomycetes	Sordariomycetidae	Boliniales	Boliniaceae	3	0	1	0
Eukaryota	Fungi	Dikarya	Ascomycota	Pezizomycotina	Sordariomycetes	Sordariomycetidae	Calosphaeriales	Calosphaeriaceae	8	0	1	0
Eukaryota	Fungi	Dikarya	Ascomycota	Pezizomycotina	Sordariomycetes	Sordariomycetidae	Chaetosphaeriales	Chaetosphaeriaceae	1	1	0.5	0.5
Eukaryota	Fungi	Dikarya	Ascomycota	Pezizomycotina	Sordariomycetes	Sordariomycetidae	Coniochaetales	Coniochaetaceae	14	0	1	0
Eukaryota	Fungi	Dikarya	Ascomycota	Pezizomycotina	Sordariomycetes	Sordariomycetidae	Diaporthales	Cryphonectriaceae	6	0	1	0
Eukaryota	Fungi	Dikarya	Ascomycota	Pezizomycotina	Sordariomycetes	Sordariomycetidae	Diaporthales	Diaporthaceae	5	0	1	0
Eukaryota	Fungi	Dikarya	Ascomycota	Pezizomycotina	Sordariomycetes	Sordariomycetidae	Diaporthales	Gnomoniaceae	1	0	1	0
Eukaryota	Fungi	Dikarya	Ascomycota	Pezizomycotina	Sordariomycetes	Sordariomycetidae	Diaporthales	Melanconidaceae	1	1	0.5	0.5
Eukaryota	Fungi	Dikarya	Ascomycota	Pezizomycotina	Sordariomycetes	Sordariomycetidae	Diaporthales	unknown_family	1	0	1	0
Eukaryota	Fungi	Dikarya	Ascomycota	Pezizomycotina	Sordariomycetes	Sordariomycetidae	Diaporthales	Valsaceae	9	0	1	0
Eukaryota	Fungi	Dikarya	Ascomycota	Pezizomycotina	Sordariomycetes	Sordariomycetidae	Magnaporthales	Magnaporthaceae	7	0	1	0
Eukaryota	Fungi	Dikarya	Ascomycota	Pezizomycotina	Sordariomycetes	Sordariomycetidae	Ophiostomatales	Ophiostomataceae	12	1	0.923077	0.0769231
Eukaryota	Fungi	Dikarya	Ascomycota	Pezizomycotina	Sordariomycetes	Sordariomycetidae	Sordariales	Cephalothecaceae	2	2	0.5	0.5
Eukaryota	Fungi	Dikarya	Ascomycota	Pezizomycotina	Sordariomycetes	Sordariomycetidae	Sordariales	Chaetomiaceae	13	2	0.866667	0.133333
Eukaryota	Fungi	Dikarya	Ascomycota	Pezizomycotina	Sordariomycetes	Sordariomycetidae	Sordariales	Lasiosphaeriaceae	4	0	1	0
Eukaryota	Fungi	Dikarya	Ascomycota	Pezizomycotina	Sordariomycetes	Sordariomycetidae	Sordariales	Sordariaceae	9	1	0.9	0.1
Eukaryota	Fungi	Dikarya	Ascomycota	Pezizomycotina	Sordariomycetes	Sordariomycetidae	Sordariales	unknown_family	9	0	1	0
Eukaryota	Fungi	Dikarya	Ascomycota	Pezizomycotina	Sordariomycetes	Sordariomycetidae	unknown_order	Annulatascaceae	1	0	1	0
Eukaryota	Fungi	Dikarya	Ascomycota	Pezizomycotina	Sordariomycetes	Sordariomycetidae	unknown_order	Apiosporaceae	46	0	1	0
Eukaryota	Fungi	Dikarya	Ascomycota	Pezizomycotina	Sordariomycetes	Sordariomycetidae	unknown_order	unknown_family	1	0	1	0
Eukaryota	Fungi	Dikarya	Ascomycota	Pezizomycotina	Sordariomycetes	unknown_subclass	Koralionastetales	Koralionastetaceae	0	2	0	1
Eukaryota	Fungi	Dikarya	Ascomycota	Pezizomycotina	Sordariomycetes	unknown_subclass	Lulworthiales	Lulworthiaceae	25	2	0.925926	0.0740741
Eukaryota	Fungi	Dikarya	Ascomycota	Pezizomycotina	Sordariomycetes	unknown_subclass	Meliolales	Meliolaceae	0	2	0	1
Eukaryota	Fungi	Dikarya	Ascomycota	Pezizomycotina	Sordariomycetes	unknown_subclass	Phyllachorales	Phyllachoraceae	1	0	1	0
Eukaryota	Fungi	Dikarya	Ascomycota	Pezizomycotina	Sordariomycetes	unknown_subclass	Trichosphaeriales	unknown_family	2	0	1	0
Eukaryota	Fungi	Dikarya	Ascomycota	Pezizomycotina	Sordariomycetes	unknown_subclass	unknown_order	unknown_family	3	1	0.75	0.25
Eukaryota	Fungi	Dikarya	Ascomycota	Pezizomycotina	Sordariomycetes	Xylariomycetidae	Xylariales	Amphisphaeriaceae	22	1	0.956522	0.0434783
Eukaryota	Fungi	Dikarya	Ascomycota	Pezizomycotina	Sordariomycetes	Xylariomycetidae	Xylariales	Diatrypaceae	4	0	1	0
Eukaryota	Fungi	Dikarya	Ascomycota	Pezizomycotina	Sordariomycetes	Xylariomycetidae	Xylariales	Hyponectriaceae	3	0	1	0
Eukaryota	Fungi	Dikarya	Ascomycota	Pezizomycotina	Sordariomycetes	Xylariomycetidae	Xylariales	unknown_family	7	1	0.875	0.125
Eukaryota	Fungi	Dikarya	Ascomycota	Pezizomycotina	Sordariomycetes	Xylariomycetidae	Xylariales	Xylariaceae	14	0	1	0
Eukaryota	Fungi	Dikarya	Ascomycota	Pezizomycotina	unknown_class	unknown_subclass	Medeolariales	Medeolariaceae	1	1	0.5	0.5
Eukaryota	Fungi	Dikarya	Ascomycota	Pezizomycotina	unknown_class	unknown_subclass	unknown_order	Coccodiniaceae	1	0	1	0
Eukaryota	Fungi	Dikarya	Ascomycota	Pezizomycotina	unknown_class	unknown_subclass	unknown_order	unknown_family	1	0	1	0
Eukaryota	Fungi	Dikarya	Ascomycota	Saccharomycotina	Saccharomycetes	unknown_subclass	Saccharomycetales	Debaryomycetaceae	5	1	0.833333	0.166667
Eukaryota	Fungi	Dikarya	Ascomycota	Saccharomycotina	Saccharomycetes	unknown_subclass	Saccharomycetales	Dipodascaceae	19	0	1	0
Eukaryota	Fungi	Dikarya	Ascomycota	Saccharomycotina	Saccharomycetes	unknown_subclass	Saccharomycetales	Endomycetaceae	0	1	0	1
Eukaryota	Fungi	Dikarya	Ascomycota	Saccharomycotina	Saccharomycetes	unknown_subclass	Saccharomycetales	Lipomycetaceae	3	0	1	0
Eukaryota	Fungi	Dikarya	Ascomycota	Saccharomycotina	Saccharomycetes	unknown_subclass	Saccharomycetales	Metschnikowiaceae	21	2	0.913043	0.0869565
Eukaryota	Fungi	Dikarya	Ascomycota	Saccharomycotina	Saccharomycetes	unknown_subclass	Saccharomycetales	Phaffomycetaceae	1	0	1	0
Eukaryota	Fungi	Dikarya	Ascomycota	Saccharomycotina	Saccharomycetes	unknown_subclass	Saccharomycetales	Pichiaceae	52	0	1	0
Eukaryota	Fungi	Dikarya	Ascomycota	Saccharomycotina	Saccharomycetes	unknown_subclass	Saccharomycetales	Saccharomycetaceae	89	1	0.988889	0.0111111
Eukaryota	Fungi	Dikarya	Ascomycota	Saccharomycotina	Saccharomycetes	unknown_subclass	Saccharomycetales	Saccharomycodaceae	5	0	1	0
Eukaryota	Fungi	Dikarya	Ascomycota	Saccharomycotina	Saccharomycetes	unknown_subclass	Saccharomycetales	Trichomonascaceae	9	1	0.9	0.1
Eukaryota	Fungi	Dikarya	Ascomycota	Saccharomycotina	Saccharomycetes	unknown_subclass	Saccharomycetales	unknown_family	170	25	0.871795	0.128205
Eukaryota	Fungi	Dikarya	Ascomycota	Saccharomycotina	Saccharomycetes	unknown_subclass	unknown_order	unknown_family	1	5	0.166667	0.833333
Eukaryota	Fungi	Dikarya	Ascomycota	Taphrinomycotina	Neolectomycetes	unknown_subclass	Neolectales	Neolectaceae	1	0	1	0
Eukaryota	Fungi	Dikarya	Ascomycota	Taphrinomycotina	Taphrinomycetes	unknown_subclass	Taphrinales	Protomycetaceae	4	0	1	0
Eukaryota	Fungi	Dikarya	Ascomycota	Taphrinomycotina	Taphrinomycetes	unknown_subclass	Taphrinales	Taphrinaceae	28	1	0.965517	0.0344828
Eukaryota	Fungi	Dikarya	Ascomycota	unknown_subphylum	unknown_class	unknown_subclass	unknown_order	unknown_family	106	11	0.905983	0.0940171
Eukaryota	Fungi	Dikarya	Basidiomycota	Pucciniomycotina	Agaricostilbomycetes	unknown_subclass	Agaricostilbales	Agaricostilbaceae	2	0	1	0
Eukaryota	Fungi	Dikarya	Basidiomycota	Pucciniomycotina	Agaricostilbomycetes	unknown_subclass	Agaricostilbales	Chionosphaeraceae	1	0	1	0
Eukaryota	Fungi	Dikarya	Basidiomycota	Pucciniomycotina	Agaricostilbomycetes	unknown_subclass	Spiculogloeales	unknown_family	0	1	0	1
Eukaryota	Fungi	Dikarya	Basidiomycota	Pucciniomycotina	Agaricostilbomycetes	unknown_subclass	unknown_order	unknown_family	17	12	0.586207	0.413793
Eukaryota	Fungi	Dikarya	Basidiomycota	Pucciniomycotina	Atractiellomycetes	unknown_subclass	Atractiellales	Hoehnelomycetaceae	1	0	1	0
Eukaryota	Fungi	Dikarya	Basidiomycota	Pucciniomycotina	Atractiellomycetes	unknown_subclass	Atractiellales	unknown_family	3	0	1	0
Eukaryota	Fungi	Dikarya	Basidiomycota	Pucciniomycotina	unknown_class	Cystobasidiomycetes	Erythrobasidiales	unknown_family	37	3	0.925	0.075
Eukaryota	Fungi	Dikarya	Basidiomycota	Pucciniomycotina	unknown_class	Microbotryomycetes	Microbotryales	Microbotryaceae	0	3	0	1
Eukaryota	Fungi	Dikarya	Basidiomycota	Pucciniomycotina	unknown_class	Microbotryomycetes	Sporidiobolales	unknown_family	15	32	0.319149	0.680851
Eukaryota	Fungi	Dikarya	Basidiomycota	Pucciniomycotina	unknown_class	Microbotryomycetes	unknown_order	Camptobasidiaceae	0	2	0	1
Eukaryota	Fungi	Dikarya	Basidiomycota	Pucciniomycotina	unknown_class	Microbotryomycetes	unknown_order	unknown_family	0	12	0	1
Eukaryota	Fungi	Dikarya	Basidiomycota	Pucciniomycotina	unknown_class	Mixiomycetes	Mixiales	Mixiaceae	2	0	1	0
Eukaryota	Fungi	Dikarya	Basidiomycota	Pucciniomycotina	unknown_class	Pucciniomycetes	Helicobasidiales	unknown_family	3	0	1	0
Eukaryota	Fungi	Dikarya	Basidiomycota	Pucciniomycotina	unknown_class	Pucciniomycetes	Platygloeales	Eocronartiaceae	2	0	1	0
Eukaryota	Fungi	Dikarya	Basidiomycota	Pucciniomycotina	unknown_class	Pucciniomycetes	Platygloeales	Platygloeaceae	4	0	1	0
Eukaryota	Fungi	Dikarya	Basidiomycota	Pucciniomycotina	unknown_class	Pucciniomycetes	Pucciniales	Coleosporiaceae	2	0	1	0
Eukaryota	Fungi	Dikarya	Basidiomycota	Pucciniomycotina	unknown_class	Pucciniomycetes	Pucciniales	Cronartiaceae	2	0	1	0
Eukaryota	Fungi	Dikarya	Basidiomycota	Pucciniomycotina	unknown_class	Pucciniomycetes	Pucciniales	Melampsoraceae	17	3	0.85	0.15
Eukaryota	Fungi	Dikarya	Basidiomycota	Pucciniomycotina	unknown_class	Pucciniomycetes	Pucciniales	Phragmidiaceae	4	0	1	0
Eukaryota	Fungi	Dikarya	Basidiomycota	Pucciniomycotina	unknown_class	Pucciniomycetes	Pucciniales	Pileolariaceae	2	0	1	0
Eukaryota	Fungi	Dikarya	Basidiomycota	Pucciniomycotina	unknown_class	Pucciniomycetes	Pucciniales	Pucciniaceae	9	2	0.818182	0.181818
Eukaryota	Fungi	Dikarya	Basidiomycota	Pucciniomycotina	unknown_class	Pucciniomycetes	Pucciniales	Pucciniastraceae	7	1	0.875	0.125
Eukaryota	Fungi	Dikarya	Basidiomycota	Pucciniomycotina	unknown_class	Pucciniomycetes	Pucciniales	Sphaerophragmiaceae	2	0	1	0
Eukaryota	Fungi	Dikarya	Basidiomycota	Pucciniomycotina	unknown_class	Pucciniomycetes	Pucciniales	unknown_family	2	1	0.666667	0.333333
Eukaryota	Fungi	Dikarya	Basidiomycota	Pucciniomycotina	unknown_class	Pucciniomycetes	Pucciniales	Uropyxidaceae	1	1	0.5	0.5
Eukaryota	Fungi	Dikarya	Basidiomycota	Pucciniomycotina	unknown_class	Pucciniomycetes	Septobasidiales	Septobasidiaceae	3	0	1	0
Eukaryota	Fungi	Dikarya	Basidiomycota	unknown_subphylum	Agaricomycetes	Agaricomycetidae	Agaricales	Agaricaceae	22	1	0.956522	0.0434783
Eukaryota	Fungi	Dikarya	Basidiomycota	unknown_subphylum	Agaricomycetes	Agaricomycetidae	Agaricales	Amanitaceae	2	0	1	0
Eukaryota	Fungi	Dikarya	Basidiomycota	unknown_subphylum	Agaricomycetes	Agaricomycetidae	Agaricales	Bolbitiaceae	8	0	1	0
Eukaryota	Fungi	Dikarya	Basidiomycota	unknown_subphylum	Agaricomycetes	Agaricomycetidae	Agaricales	Clavariaceae	0	1	0	1
Eukaryota	Fungi	Dikarya	Basidiomycota	unknown_subphylum	Agaricomycetes	Agaricomycetidae	Agaricales	Cortinariaceae	6	0	1	0
Eukaryota	Fungi	Dikarya	Basidiomycota	unknown_subphylum	Agaricomycetes	Agaricomycetidae	Agaricales	Crepidotaceae	3	0	1	0
Eukaryota	Fungi	Dikarya	Basidiomycota	unknown_subphylum	Agaricomycetes	Agaricomycetidae	Agaricales	Cyphellaceae	4	0	1	0
Eukaryota	Fungi	Dikarya	Basidiomycota	unknown_subphylum	Agaricomycetes	Agaricomycetidae	Agaricales	Entolomataceae	8	0	1	0
Eukaryota	Fungi	Dikarya	Basidiomycota	unknown_subphylum	Agaricomycetes	Agaricomycetidae	Agaricales	Favolaschiaceae	1	0	1	0
Eukaryota	Fungi	Dikarya	Basidiomycota	unknown_subphylum	Agaricomycetes	Agaricomycetidae	Agaricales	Fistulinaceae	1	1	0.5	0.5
Eukaryota	Fungi	Dikarya	Basidiomycota	unknown_subphylum	Agaricomycetes	Agaricomycetidae	Agaricales	Hygrophoraceae	9	0	1	0
Eukaryota	Fungi	Dikarya	Basidiomycota	unknown_subphylum	Agaricomycetes	Agaricomycetidae	Agaricales	Lycoperdaceae	1	0	1	0
Eukaryota	Fungi	Dikarya	Basidiomycota	unknown_subphylum	Agaricomycetes	Agaricomycetidae	Agaricales	Lyophyllaceae	16	1	0.941176	0.0588235
Eukaryota	Fungi	Dikarya	Basidiomycota	unknown_subphylum	Agaricomycetes	Agaricomycetidae	Agaricales	Marasmiaceae	22	1	0.956522	0.0434783
Eukaryota	Fungi	Dikarya	Basidiomycota	unknown_subphylum	Agaricomycetes	Agaricomycetidae	Agaricales	Niaceae	1	0	1	0
Eukaryota	Fungi	Dikarya	Basidiomycota	unknown_subphylum	Agaricomycetes	Agaricomycetidae	Agaricales	Nidulariaceae	2	0	1	0
Eukaryota	Fungi	Dikarya	Basidiomycota	unknown_subphylum	Agaricomycetes	Agaricomycetidae	Agaricales	Omphalotaceae	2	0	1	0
Eukaryota	Fungi	Dikarya	Basidiomycota	unknown_subphylum	Agaricomycetes	Agaricomycetidae	Agaricales	Physalacriaceae	10	2	0.833333	0.166667
Eukaryota	Fungi	Dikarya	Basidiomycota	unknown_subphylum	Agaricomycetes	Agaricomycetidae	Agaricales	Pleurotaceae	8	0	1	0
Eukaryota	Fungi	Dikarya	Basidiomycota	unknown_subphylum	Agaricomycetes	Agaricomycetidae	Agaricales	Pluteaceae	19	7	0.730769	0.269231
Eukaryota	Fungi	Dikarya	Basidiomycota	unknown_subphylum	Agaricomycetes	Agaricomycetidae	Agaricales	Psathyrellaceae	6	0	1	0
Eukaryota	Fungi	Dikarya	Basidiomycota	unknown_subphylum	Agaricomycetes	Agaricomycetidae	Agaricales	Schizophyllaceae	6	0	1	0
Eukaryota	Fungi	Dikarya	Basidiomycota	unknown_subphylum	Agaricomycetes	Agaricomycetidae	Agaricales	Strophariaceae	14	0	1	0
Eukaryota	Fungi	Dikarya	Basidiomycota	unknown_subphylum	Agaricomycetes	Agaricomycetidae	Agaricales	Tricholomataceae	56	3	0.949153	0.0508475
Eukaryota	Fungi	Dikarya	Basidiomycota	unknown_subphylum	Agaricomycetes	Agaricomycetidae	Agaricales	unknown_family	14	2	0.875	0.125
Eukaryota	Fungi	Dikarya	Basidiomycota	unknown_subphylum	Agaricomycetes	Agaricomycetidae	Amylocorticiales	Amylocorticiaceae	5	0	1	0
Eukaryota	Fungi	Dikarya	Basidiomycota	unknown_subphylum	Agaricomycetes	Agaricomycetidae	Atheliales	Atheliaceae	11	0	1	0
Eukaryota	Fungi	Dikarya	Basidiomycota	unknown_subphylum	Agaricomycetes	Agaricomycetidae	Boletales	Boletaceae	13	1	0.928571	0.0714286
Eukaryota	Fungi	Dikarya	Basidiomycota	unknown_subphylum	Agaricomycetes	Agaricomycetidae	Boletales	Boletinellaceae	0	2	0	1
Eukaryota	Fungi	Dikarya	Basidiomycota	unknown_subphylum	Agaricomycetes	Agaricomycetidae	Boletales	Calostomataceae	1	2	0.333333	0.666667
Eukaryota	Fungi	Dikarya	Basidiomycota	unknown_subphylum	Agaricomycetes	Agaricomycetidae	Boletales	Coniophoraceae	2	0	1	0
Eukaryota	Fungi	Dikarya	Basidiomycota	unknown_subphylum	Agaricomycetes	Agaricomycetidae	Boletales	Gomphidiaceae	1	0	1	0
Eukaryota	Fungi	Dikarya	Basidiomycota	unknown_subphylum	Agaricomycetes	Agaricomycetidae	Boletales	Gyrodontaceae	1	0	1	0
Eukaryota	Fungi	Dikarya	Basidiomycota	unknown_subphylum	Agaricomycetes	Agaricomycetidae	Boletales	Gyroporaceae	1	0	1	0
Eukaryota	Fungi	Dikarya	Basidiomycota	unknown_subphylum	Agaricomycetes	Agaricomycetidae	Boletales	Hygrophoropsidaceae	0	1	0	1
Eukaryota	Fungi	Dikarya	Basidiomycota	unknown_subphylum	Agaricomycetes	Agaricomycetidae	Boletales	Melanogastraceae	1	0	1	0
Eukaryota	Fungi	Dikarya	Basidiomycota	unknown_subphylum	Agaricomycetes	Agaricomycetidae	Boletales	Paxillaceae	1	0	1	0
Eukaryota	Fungi	Dikarya	Basidiomycota	unknown_subphylum	Agaricomycetes	Agaricomycetidae	Boletales	Pisolithaceae	1	0	1	0
Eukaryota	Fungi	Dikarya	Basidiomycota	unknown_subphylum	Agaricomycetes	Agaricomycetidae	Boletales	Rhizopogonaceae	1	0	1	0
Eukaryota	Fungi	Dikarya	Basidiomycota	unknown_subphylum	Agaricomycetes	Agaricomycetidae	Boletales	Sclerodermataceae	2	0	1	0
Eukaryota	Fungi	Dikarya	Basidiomycota	unknown_subphylum	Agaricomycetes	Agaricomycetidae	Boletales	Serpulaceae	18	0	1	0
Eukaryota	Fungi	Dikarya	Basidiomycota	unknown_subphylum	Agaricomycetes	Agaricomycetidae	Boletales	Stephanosporaceae	1	0	1	0
Eukaryota	Fungi	Dikarya	Basidiomycota	unknown_subphylum	Agaricomycetes	Agaricomycetidae	Boletales	Suillaceae	3	0	1	0
Eukaryota	Fungi	Dikarya	Basidiomycota	unknown_subphylum	Agaricomycetes	Agaricomycetidae	Boletales	Tapinellaceae	2	0	1	0
Eukaryota	Fungi	Dikarya	Basidiomycota	unknown_subphylum	Agaricomycetes	Agaricomycetidae	Boletales	Truncocolumellaceae	1	0	1	0
Eukaryota	Fungi	Dikarya	Basidiomycota	unknown_subphylum	Agaricomycetes	Agaricomycetidae	Boletales	unknown_family	209	5	0.976636	0.0233645
Eukaryota	Fungi	Dikarya	Basidiomycota	unknown_subphylum	Agaricomycetes	Agaricomycetidae	Jaapiales	Jaapiaceae	1	0	1	0
Eukaryota	Fungi	Dikarya	Basidiomycota	unknown_subphylum	Agaricomycetes	Phallomycetidae	Geastrales	Sphaerobolaceae	0	1	0	1
Eukaryota	Fungi	Dikarya	Basidiomycota	unknown_subphylum	Agaricomycetes	Phallomycetidae	Gomphales	Gautieriaceae	1	0	1	0
Eukaryota	Fungi	Dikarya	Basidiomycota	unknown_subphylum	Agaricomycetes	Phallomycetidae	Gomphales	Gomphaceae	4	0	1	0
Eukaryota	Fungi	Dikarya	Basidiomycota	unknown_subphylum	Agaricomycetes	Phallomycetidae	Phallales	Clathraceae	1	0	1	0
Eukaryota	Fungi	Dikarya	Basidiomycota	unknown_subphylum	Agaricomycetes	Phallomycetidae	Phallales	Phallaceae	1	0	1	0
Eukaryota	Fungi	Dikarya	Basidiomycota	unknown_subphylum	Agaricomycetes	unknown_subclass	Auriculariales	Auriculariaceae	34	0	1	0
Eukaryota	Fungi	Dikarya	Basidiomycota	unknown_subphylum	Agaricomycetes	unknown_subclass	Auriculariales	Exidiaceae	2	0	1	0
Eukaryota	Fungi	Dikarya	Basidiomycota	unknown_subphylum	Agaricomycetes	unknown_subclass	Auriculariales	Hyaloriaceae	2	0	1	0
Eukaryota	Fungi	Dikarya	Basidiomycota	unknown_subphylum	Agaricomycetes	unknown_subclass	Cantharellales	Botryobasidiaceae	4	0	1	0
Eukaryota	Fungi	Dikarya	Basidiomycota	unknown_subphylum	Agaricomycetes	unknown_subclass	Cantharellales	Cantharellaceae	0	2	0	1
Eukaryota	Fungi	Dikarya	Basidiomycota	unknown_subphylum	Agaricomycetes	unknown_subclass	Cantharellales	Ceratobasidiaceae	25	1	0.961538	0.0384615
Eukaryota	Fungi	Dikarya	Basidiomycota	unknown_subphylum	Agaricomycetes	unknown_subclass	Cantharellales	Clavulinaceae	2	0	1	0
Eukaryota	Fungi	Dikarya	Basidiomycota	unknown_subphylum	Agaricomycetes	unknown_subclass	Cantharellales	Hydnaceae	3	0	1	0
Eukaryota	Fungi	Dikarya	Basidiomycota	unknown_subphylum	Agaricomycetes	unknown_subclass	Cantharellales	unknown_family	3	0	1	0
Eukaryota	Fungi	Dikarya	Basidiomycota	unknown_subphylum	Agaricomycetes	unknown_subclass	Corticiales	Corticiaceae	78	5	0.939759	0.060241
Eukaryota	Fungi	Dikarya	Basidiomycota	unknown_subphylum	Agaricomycetes	unknown_subclass	Corticiales	Punctulariaceae	2	0	1	0
Eukaryota	Fungi	Dikarya	Basidiomycota	unknown_subphylum	Agaricomycetes	unknown_subclass	Corticiales	Vuilleminiaceae	1	0	1	0
Eukaryota	Fungi	Dikarya	Basidiomycota	unknown_subphylum	Agaricomycetes	unknown_subclass	Gloeophyllales	Gloeophyllaceae	18	2	0.9	0.1
Eukaryota	Fungi	Dikarya	Basidiomycota	unknown_subphylum	Agaricomycetes	unknown_subclass	Hymenochaetales	Hymenochaetaceae	11	1	0.916667	0.0833333
Eukaryota	Fungi	Dikarya	Basidiomycota	unknown_subphylum	Agaricomycetes	unknown_subclass	Hymenochaetales	unknown_family	8	3	0.727273	0.272727
Eukaryota	Fungi	Dikarya	Basidiomycota	unknown_subphylum	Agaricomycetes	unknown_subclass	Polyporales	Auriscalpiaceae	4	1	0.8	0.2
Eukaryota	Fungi	Dikarya	Basidiomycota	unknown_subphylum	Agaricomycetes	unknown_subclass	Polyporales	Coriolaceae	89	5	0.946809	0.0531915
Eukaryota	Fungi	Dikarya	Basidiomycota	unknown_subphylum	Agaricomycetes	unknown_subclass	Polyporales	Dictyonemataceae	1	0	1	0
Eukaryota	Fungi	Dikarya	Basidiomycota	unknown_subphylum	Agaricomycetes	unknown_subclass	Polyporales	Ganodermataceae	6	1	0.857143	0.142857
Eukaryota	Fungi	Dikarya	Basidiomycota	unknown_subphylum	Agaricomycetes	unknown_subclass	Polyporales	Lachnocladiaceae	6	0	1	0
Eukaryota	Fungi	Dikarya	Basidiomycota	unknown_subphylum	Agaricomycetes	unknown_subclass	Polyporales	Lentinaceae	5	0	1	0
Eukaryota	Fungi	Dikarya	Basidiomycota	unknown_subphylum	Agaricomycetes	unknown_subclass	Polyporales	Meruliaceae	21	0	1	0
Eukaryota	Fungi	Dikarya	Basidiomycota	unknown_subphylum	Agaricomycetes	unknown_subclass	Polyporales	Phanerochaetaceae	2	0	1	0
Eukaryota	Fungi	Dikarya	Basidiomycota	unknown_subphylum	Agaricomycetes	unknown_subclass	Polyporales	Polyporaceae	31	4	0.885714	0.114286
Eukaryota	Fungi	Dikarya	Basidiomycota	unknown_subphylum	Agaricomycetes	unknown_subclass	Polyporales	Pterulaceae	2	0	1	0
Eukaryota	Fungi	Dikarya	Basidiomycota	unknown_subphylum	Agaricomycetes	unknown_subclass	Polyporales	Sparassidaceae	7	0	1	0
Eukaryota	Fungi	Dikarya	Basidiomycota	unknown_subphylum	Agaricomycetes	unknown_subclass	Polyporales	unknown_family	5	0	1	0
Eukaryota	Fungi	Dikarya	Basidiomycota	unknown_subphylum	Agaricomycetes	unknown_subclass	Polyporales	Xenasmataceae	1	0	1	0
Eukaryota	Fungi	Dikarya	Basidiomycota	unknown_subphylum	Agaricomycetes	unknown_subclass	Russulales	Albatrellaceae	4	0	1	0
Eukaryota	Fungi	Dikarya	Basidiomycota	unknown_subphylum	Agaricomycetes	unknown_subclass	Russulales	Bondarzewiaceae	2	0	1	0
Eukaryota	Fungi	Dikarya	Basidiomycota	unknown_subphylum	Agaricomycetes	unknown_subclass	Russulales	Gloeocystidiellaceae	1	0	1	0
Eukaryota	Fungi	Dikarya	Basidiomycota	unknown_subphylum	Agaricomycetes	unknown_subclass	Russulales	Hericiaceae	3	1	0.75	0.25
Eukaryota	Fungi	Dikarya	Basidiomycota	unknown_subphylum	Agaricomycetes	unknown_subclass	Russulales	Hyphodermataceae	1	0	1	0
Eukaryota	Fungi	Dikarya	Basidiomycota	unknown_subphylum	Agaricomycetes	unknown_subclass	Russulales	Podoscyphaceae	5	0	1	0
Eukaryota	Fungi	Dikarya	Basidiomycota	unknown_subphylum	Agaricomycetes	unknown_subclass	Russulales	Russulaceae	3	0	1	0
Eukaryota	Fungi	Dikarya	Basidiomycota	unknown_subphylum	Agaricomycetes	unknown_subclass	Russulales	Stereaceae	16	1	0.941176	0.0588235
Eukaryota	Fungi	Dikarya	Basidiomycota	unknown_subphylum	Agaricomycetes	unknown_subclass	Sebacinales	Sebacinaceae	16	18	0.470588	0.529412
Eukaryota	Fungi	Dikarya	Basidiomycota	unknown_subphylum	Agaricomycetes	unknown_subclass	Sebacinales	unknown_family	46	5	0.901961	0.0980392
Eukaryota	Fungi	Dikarya	Basidiomycota	unknown_subphylum	Agaricomycetes	unknown_subclass	Thelephorales	Thelephoraceae	5	1	0.833333	0.166667
Eukaryota	Fungi	Dikarya	Basidiomycota	unknown_subphylum	Agaricomycetes	unknown_subclass	Trechisporales	'Trechisporaceae'	2	0	1	0
Eukaryota	Fungi	Dikarya	Basidiomycota	unknown_subphylum	Agaricomycetes	unknown_subclass	unknown_order	unknown_family	9	0	1	0
Eukaryota	Fungi	Dikarya	Basidiomycota	unknown_subphylum	Dacrymycetes	unknown_subclass	Dacrymycetales	Dacrymycetaceae	10	0	1	0
Eukaryota	Fungi	Dikarya	Basidiomycota	unknown_subphylum	Tremellomycetes	unknown_subclass	Cystofilobasidiales	Cystofilobasidiaceae	8	0	1	0
Eukaryota	Fungi	Dikarya	Basidiomycota	unknown_subphylum	Tremellomycetes	unknown_subclass	Cystofilobasidiales	unknown_family	3	1	0.75	0.25
Eukaryota	Fungi	Dikarya	Basidiomycota	unknown_subphylum	Tremellomycetes	unknown_subclass	Filobasidiales	Filobasidiaceae	4	0	1	0
Eukaryota	Fungi	Dikarya	Basidiomycota	unknown_subphylum	Tremellomycetes	unknown_subclass	Filobasidiales	unknown_family	32	0	1	0
Eukaryota	Fungi	Dikarya	Basidiomycota	unknown_subphylum	Tremellomycetes	unknown_subclass	Holtermanniales	unknown_family	1	0	1	0
Eukaryota	Fungi	Dikarya	Basidiomycota	unknown_subphylum	Tremellomycetes	unknown_subclass	Tremellales	Sirobasidiaceae	2	0	1	0
Eukaryota	Fungi	Dikarya	Basidiomycota	unknown_subphylum	Tremellomycetes	unknown_subclass	Tremellales	Tremellaceae	135	5	0.964286	0.0357143
Eukaryota	Fungi	Dikarya	Basidiomycota	unknown_subphylum	Tremellomycetes	unknown_subclass	Tremellales	unknown_family	175	27	0.866337	0.133663
Eukaryota	Fungi	Dikarya	Basidiomycota	unknown_subphylum	Tremellomycetes	unknown_subclass	unknown_order	unknown_family	16	0	1	0
Eukaryota	Fungi	Dikarya	Basidiomycota	unknown_subphylum	unknown_class	unknown_subclass	unknown_order	unknown_family	53	5	0.913793	0.0862069
Eukaryota	Fungi	Dikarya	Basidiomycota	Ustilaginomycotina	Exobasidiomycetes	unknown_subclass	Entylomatales	Entylomataceae	3	3	0.5	0.5
Eukaryota	Fungi	Dikarya	Basidiomycota	Ustilaginomycotina	Exobasidiomycetes	unknown_subclass	Entylomatales	unknown_family	4	0	1	0
Eukaryota	Fungi	Dikarya	Basidiomycota	Ustilaginomycotina	Exobasidiomycetes	unknown_subclass	Georgefischeriales	Tilletiariaceae	6	0	1	0
Eukaryota	Fungi	Dikarya	Basidiomycota	Ustilaginomycotina	Exobasidiomycetes	unknown_subclass	Malasseziales	Malasseziaceae	7	0	1	0
Eukaryota	Fungi	Dikarya	Basidiomycota	Ustilaginomycotina	Exobasidiomycetes	unknown_subclass	Microstromatales	Microstromataceae	2	0	1	0
Eukaryota	Fungi	Dikarya	Basidiomycota	Ustilaginomycotina	Exobasidiomycetes	unknown_subclass	Microstromatales	Quambalariaceae	1	0	1	0
Eukaryota	Fungi	Dikarya	Basidiomycota	Ustilaginomycotina	Exobasidiomycetes	unknown_subclass	Microstromatales	unknown_family	5	0	1	0
Eukaryota	Fungi	Dikarya	Basidiomycota	Ustilaginomycotina	Exobasidiomycetes	unknown_subclass	Tilletiales	Tilletiaceae	6	0	1	0
Eukaryota	Fungi	Dikarya	Basidiomycota	Ustilaginomycotina	Exobasidiomycetes	unknown_subclass	unknown_order	unknown_family	1	0	1	0
Eukaryota	Fungi	unknown_subkingdom	Blastocladiomycota	unknown_subphylum	Blastocladiomycetes	unknown_subclass	Blastocladiales	Catenariaceae	1	0	1	0
Eukaryota	Fungi	unknown_subkingdom	Blastocladiomycota	unknown_subphylum	Blastocladiomycetes	unknown_subclass	Blastocladiales	unknown_family	1	0	1	0
Eukaryota	Fungi	unknown_subkingdom	Chytridiomycota	unknown_subphylum	Chytridiomycetes	unknown_subclass	Chytridiales	Chytridiaceae	3	6	0.333333	0.666667
Eukaryota	Fungi	unknown_subkingdom	Chytridiomycota	unknown_subphylum	Chytridiomycetes	unknown_subclass	Chytridiales	Endochytriaceae	1	0	1	0
Eukaryota	Fungi	unknown_subkingdom	Chytridiomycota	unknown_subphylum	Chytridiomycetes	unknown_subclass	Lobulomycetales	Lobulomycetaceae	2	0	1	0
Eukaryota	Fungi	unknown_subkingdom	Chytridiomycota	unknown_subphylum	Chytridiomycetes	unknown_subclass	Rhizophydiales	Rhizophydiaceae	4	0	1	0
Eukaryota	Fungi	unknown_subkingdom	Chytridiomycota	unknown_subphylum	Chytridiomycetes	unknown_subclass	Rhizophydiales	unknown_family	0	14	0	1
Eukaryota	Fungi	unknown_subkingdom	Chytridiomycota	unknown_subphylum	Chytridiomycetes	unknown_subclass	Spizellomycetales	unknown_family	0	1	0	1
Eukaryota	Fungi	unknown_subkingdom	Chytridiomycota	unknown_subphylum	Monoblepharidomycetes	unknown_subclass	Monoblepharidales	Monoblepharidaceae	9	0	1	0
Eukaryota	Fungi	unknown_subkingdom	Chytridiomycota	unknown_subphylum	Monoblepharidomycetes	unknown_subclass	Monoblepharidales	unknown_family	1	0	1	0
Eukaryota	Fungi	unknown_subkingdom	Chytridiomycota	unknown_subphylum	unknown_class	unknown_subclass	unknown_order	unknown_family	53	40	0.569892	0.430108
Eukaryota	Metazoa	unknown_subkingdom	Cnidaria	unknown_subphylum	Anthozoa	Hexacorallia	Scleractinia	Agariciidae	0	1	0	1
Eukaryota	Metazoa	unknown_subkingdom	Cnidaria	unknown_subphylum	Anthozoa	Hexacorallia	Scleractinia	Fungiacyathidae	0	1	0	1
Eukaryota	Metazoa	unknown_subkingdom	Cnidaria	unknown_subphylum	Anthozoa	Hexacorallia	Scleractinia	Fungiidae	0	1	0	1
Eukaryota	Fungi	unknown_subkingdom	Glomeromycota	unknown_subphylum	Archaeosporomycetes	unknown_subclass	Archaeosporales	Ambisporaceae	16	2	0.888889	0.111111
Eukaryota	Fungi	unknown_subkingdom	Glomeromycota	unknown_subphylum	Archaeosporomycetes	unknown_subclass	Archaeosporales	Archaeosporaceae	2	0	1	0
Eukaryota	Fungi	unknown_subkingdom	Glomeromycota	unknown_subphylum	Archaeosporomycetes	unknown_subclass	Archaeosporales	Geosiphonaceae	0	1	0	1
Eukaryota	Fungi	unknown_subkingdom	Glomeromycota	unknown_subphylum	Glomeromycetes	unknown_subclass	Diversisporales	Acaulosporaceae	2	0	1	0
Eukaryota	Fungi	unknown_subkingdom	Glomeromycota	unknown_subphylum	Glomeromycetes	unknown_subclass	Diversisporales	Dentiscutataceae	1	0	1	0
Eukaryota	Fungi	unknown_subkingdom	Glomeromycota	unknown_subphylum	Glomeromycetes	unknown_subclass	Diversisporales	Diversisporaceae	12	0	1	0
Eukaryota	Fungi	unknown_subkingdom	Glomeromycota	unknown_subphylum	Glomeromycetes	unknown_subclass	Diversisporales	Gigasporaceae	10	1	0.909091	0.0909091
Eukaryota	Fungi	unknown_subkingdom	Glomeromycota	unknown_subphylum	Glomeromycetes	unknown_subclass	Diversisporales	Racocetraceae	2	0	1	0
Eukaryota	Fungi	unknown_subkingdom	Glomeromycota	unknown_subphylum	Glomeromycetes	unknown_subclass	Diversisporales	Scutellosporaceae	33	7	0.825	0.175
Eukaryota	Fungi	unknown_subkingdom	Glomeromycota	unknown_subphylum	Glomeromycetes	unknown_subclass	Glomerales	Glomeraceae	175	26	0.870647	0.129353
Eukaryota	Fungi	unknown_subkingdom	Glomeromycota	unknown_subphylum	Paraglomeromycetes	unknown_subclass	Paraglomerales	Paraglomeraceae	5	0	1	0
Eukaryota	Fungi	unknown_subkingdom	Glomeromycota	unknown_subphylum	unknown_class	unknown_subclass	unknown_order	unknown_family	8	0	1	0
Eukaryota	Fungi	unknown_subkingdom	Microsporidia	unknown_subphylum	unknown_class	unknown_subclass	unknown_order	Culicosporidae	0	1	0	1
Eukaryota	Fungi	unknown_subkingdom	unknown_phylum	Entomophthoromycotina	unknown_class	unknown_subclass	Entomophthorales	Ancylistaceae	0	5	0	1
Eukaryota	Fungi	unknown_subkingdom	unknown_phylum	Entomophthoromycotina	unknown_class	unknown_subclass	Entomophthorales	Entomophthoraceae	0	2	0	1
Eukaryota	Fungi	unknown_subkingdom	unknown_phylum	Kickxellomycotina	unknown_class	unknown_subclass	Harpellales	Legeriomycetaceae	6	0	1	0
Eukaryota	Fungi	unknown_subkingdom	unknown_phylum	Kickxellomycotina	unknown_class	unknown_subclass	Kickxellales	Kickxellaceae	6	6	0.5	0.5
Eukaryota	Fungi	unknown_subkingdom	unknown_phylum	Mortierellomycotina	unknown_class	unknown_subclass	Mortierellales	Mortierellaceae	4	0	1	0
Eukaryota	Fungi	unknown_subkingdom	unknown_phylum	Mucoromycotina	unknown_class	unknown_subclass	Mucorales	Cunninghamellaceae	5	0	1	0
Eukaryota	Fungi	unknown_subkingdom	unknown_phylum	Mucoromycotina	unknown_class	unknown_subclass	Mucorales	Lichtheimiaceae	3	1	0.75	0.25
Eukaryota	Fungi	unknown_subkingdom	unknown_phylum	Mucoromycotina	unknown_class	unknown_subclass	Mucorales	Mucoraceae	77	22	0.777778	0.222222
Eukaryota	Fungi	unknown_subkingdom	unknown_phylum	Mucoromycotina	unknown_class	unknown_subclass	Mucorales	Mycotyphaceae	0	1	0	1
Eukaryota	Fungi	unknown_subkingdom	unknown_phylum	Mucoromycotina	unknown_class	unknown_subclass	Mucorales	Pilobolaceae	12	2	0.857143	0.142857
Eukaryota	Fungi	unknown_subkingdom	unknown_phylum	Mucoromycotina	unknown_class	unknown_subclass	Mucorales	Radiomycetaceae	1	0	1	0
Eukaryota	Fungi	unknown_subkingdom	unknown_phylum	Mucoromycotina	unknown_class	unknown_subclass	Mucorales	Saksenaeaceae	1	0	1	0
Eukaryota	Fungi	unknown_subkingdom	unknown_phylum	Mucoromycotina	unknown_class	unknown_subclass	Mucorales	Syncephalastraceae	1	1	0.5	0.5
Eukaryota	Fungi	unknown_subkingdom	unknown_phylum	Mucoromycotina	unknown_class	unknown_subclass	Mucorales	Thamnidiaceae	2	4	0.333333	0.666667
Eukaryota	Fungi	unknown_subkingdom	unknown_phylum	Mucoromycotina	unknown_class	unknown_subclass	Mucorales	unknown_family	4	3	0.571429	0.428571
Eukaryota	Fungi	Dikarya	unknown_phylum	unknown_subphylum	unknown_class	unknown_subclass	unknown_order	unknown_family	17	1	0.944444	0.0555556
Eukaryota	Fungi	unknown_subkingdom	unknown_phylum	unknown_subphylum	unknown_class	unknown_subclass	unknown_order	unknown_family	113	13	0.896825	0.103175

## Sheet: genus
Super-kingdom	Kingdom	Sub-kingdom	Phylum	Sub-phylum	Class	Sub-class	Order	Family	Genus	Hits	Misses	# hit / total eligible	# miss / total eligible
Eukaryota	Fungi	Dikarya	Ascomycota	Pezizomycotina	Arthoniomycetes	unknown_subclass	Arthoniales	Roccellaceae	Combea	1	0	1	0
Eukaryota	Fungi	Dikarya	Ascomycota	Pezizomycotina	Arthoniomycetes	unknown_subclass	Arthoniales	Roccellaceae	Dendrographa	1	0	1	0
Eukaryota	Fungi	Dikarya	Ascomycota	Pezizomycotina	Arthoniomycetes	unknown_subclass	Arthoniales	Roccellaceae	Lecanactis	1	0	1	0
Eukaryota	Fungi	Dikarya	Ascomycota	Pezizomycotina	Arthoniomycetes	unknown_subclass	Arthoniales	Roccellaceae	Roccella	1	0	1	0
Eukaryota	Fungi	Dikarya	Ascomycota	Pezizomycotina	Dothideomycetes	Dothideomycetidae	Capnodiales	Davidiellaceae	Cladosporium	16	0	1	0
Eukaryota	Fungi	Dikarya	Ascomycota	Pezizomycotina	Dothideomycetes	Dothideomycetidae	Capnodiales	Davidiellaceae	Davidiella	44	2	0.956522	0.0434783
Eukaryota	Fungi	Dikarya	Ascomycota	Pezizomycotina	Dothideomycetes	Dothideomycetidae	Capnodiales	Davidiellaceae	Davidiellaceae	6	1	0.857143	0.142857
Eukaryota	Fungi	Dikarya	Ascomycota	Pezizomycotina	Dothideomycetes	Dothideomycetidae	Capnodiales	Dissoconiaceae	Dissoconium	8	0	1	0
Eukaryota	Fungi	Dikarya	Ascomycota	Pezizomycotina	Dothideomycetes	Dothideomycetidae	Capnodiales	Dissoconiaceae	Ramichloridium	2	0	1	0
Eukaryota	Fungi	Dikarya	Ascomycota	Pezizomycotina	Dothideomycetes	Dothideomycetidae	Capnodiales	Dissoconiaceae	Uwebraunia	3	0	1	0
Eukaryota	Fungi	Dikarya	Ascomycota	Pezizomycotina	Dothideomycetes	Dothideomycetidae	Capnodiales	Mycosphaerellaceae	Cercosporella	2	0	1	0
Eukaryota	Fungi	Dikarya	Ascomycota	Pezizomycotina	Dothideomycetes	Dothideomycetidae	Capnodiales	Mycosphaerellaceae	Mycosphaerella	7	0	1	0
Eukaryota	Fungi	Dikarya	Ascomycota	Pezizomycotina	Dothideomycetes	Dothideomycetidae	Capnodiales	Mycosphaerellaceae	Passalora	3	0	1	0
Eukaryota	Fungi	Dikarya	Ascomycota	Pezizomycotina	Dothideomycetes	Dothideomycetidae	Capnodiales	Mycosphaerellaceae	Pseudocercospora	1	0	1	0
Eukaryota	Fungi	Dikarya	Ascomycota	Pezizomycotina	Dothideomycetes	Dothideomycetidae	Capnodiales	Mycosphaerellaceae	Pseudocercosporella	1	0	1	0
Eukaryota	Fungi	Dikarya	Ascomycota	Pezizomycotina	Dothideomycetes	Dothideomycetidae	Capnodiales	Mycosphaerellaceae	Ramularia	7	0	1	0
Eukaryota	Fungi	Dikarya	Ascomycota	Pezizomycotina	Dothideomycetes	Dothideomycetidae	Capnodiales	Mycosphaerellaceae	Septoria	1	0	1	0
Eukaryota	Fungi	Dikarya	Ascomycota	Pezizomycotina	Dothideomycetes	Dothideomycetidae	Capnodiales	Mycosphaerellaceae	Staninwardia	0	1	0	1
Eukaryota	Fungi	Dikarya	Ascomycota	Pezizomycotina	Dothideomycetes	Dothideomycetidae	Capnodiales	Mycosphaerellaceae	Stenella	1	0	1	0
Eukaryota	Fungi	Dikarya	Ascomycota	Pezizomycotina	Dothideomycetes	Dothideomycetidae	Capnodiales	Mycosphaerellaceae	Zasmidium	3	0	1	0
Eukaryota	Fungi	Dikarya	Ascomycota	Pezizomycotina	Dothideomycetes	Dothideomycetidae	Capnodiales	Piedraiaceae	Piedraia	1	0	1	0
Eukaryota	Fungi	Dikarya	Ascomycota	Pezizomycotina	Dothideomycetes	Dothideomycetidae	Capnodiales	Schizothyriaceae	Schizothyrium	3	0	1	0
Eukaryota	Fungi	Dikarya	Ascomycota	Pezizomycotina	Dothideomycetes	Dothideomycetidae	Capnodiales	Teratosphaeriaceae	Batcheloromyces	2	0	1	0
Eukaryota	Fungi	Dikarya	Ascomycota	Pezizomycotina	Dothideomycetes	Dothideomycetidae	Capnodiales	Teratosphaeriaceae	Baudoinia	2	0	1	0
Eukaryota	Fungi	Dikarya	Ascomycota	Pezizomycotina	Dothideomycetes	Dothideomycetidae	Capnodiales	Teratosphaeriaceae	Capnobotryella	6	2	0.75	0.25
Eukaryota	Fungi	Dikarya	Ascomycota	Pezizomycotina	Dothideomycetes	Dothideomycetidae	Capnodiales	Teratosphaeriaceae	Catenulostroma	60	2	0.967742	0.0322581
Eukaryota	Fungi	Dikarya	Ascomycota	Pezizomycotina	Dothideomycetes	Dothideomycetidae	Capnodiales	Teratosphaeriaceae	Devriesia	2	0	1	0
Eukaryota	Fungi	Dikarya	Ascomycota	Pezizomycotina	Dothideomycetes	Dothideomycetidae	Capnodiales	Teratosphaeriaceae	Friedmanniomyces	3	1	0.75	0.25
Eukaryota	Fungi	Dikarya	Ascomycota	Pezizomycotina	Dothideomycetes	Dothideomycetidae	Capnodiales	Teratosphaeriaceae	Teratosphaeria	28	5	0.848485	0.151515
Eukaryota	Fungi	Dikarya	Ascomycota	Pezizomycotina	Dothideomycetes	Dothideomycetidae	Capnodiales	Teratosphaeriaceae	Teratosphaeriaceae	5	0	1	0
Eukaryota	Fungi	Dikarya	Ascomycota	Pezizomycotina	Dothideomycetes	Dothideomycetidae	Capnodiales	unknown_family	Capnodiales	2	4	0.333333	0.666667
Eukaryota	Fungi	Dikarya	Ascomycota	Pezizomycotina	Dothideomycetes	Dothideomycetidae	Capnodiales	unknown_family	Elasticomyces	2	0	1	0
Eukaryota	Fungi	Dikarya	Ascomycota	Pezizomycotina	Dothideomycetes	Dothideomycetidae	Capnodiales	unknown_family	Penidiella	1	0	1	0
Eukaryota	Fungi	Dikarya	Ascomycota	Pezizomycotina	Dothideomycetes	Dothideomycetidae	Capnodiales	unknown_family	Recurvomyces	1	0	1	0
Eukaryota	Fungi	Dikarya	Ascomycota	Pezizomycotina	Dothideomycetes	Dothideomycetidae	Dothideales	Dothideaceae	Bagnisiella	1	0	1	0
Eukaryota	Fungi	Dikarya	Ascomycota	Pezizomycotina	Dothideomycetes	Dothideomycetidae	Dothideales	Dothideaceae	Dothidea	7	0	1	0
Eukaryota	Fungi	Dikarya	Ascomycota	Pezizomycotina	Dothideomycetes	Dothideomycetidae	Dothideales	Dothideaceae	Stylodothis	1	0	1	0
Eukaryota	Fungi	Dikarya	Ascomycota	Pezizomycotina	Dothideomycetes	Dothideomycetidae	Dothideales	Dothioraceae	Aureobasidium	36	2	0.947368	0.0526316
Eukaryota	Fungi	Dikarya	Ascomycota	Pezizomycotina	Dothideomycetes	Dothideomycetidae	Dothideales	Dothioraceae	Columnosphaeria	1	0	1	0
Eukaryota	Fungi	Dikarya	Ascomycota	Pezizomycotina	Dothideomycetes	Dothideomycetidae	Dothideales	Dothioraceae	Delphinella	2	0	1	0
Eukaryota	Fungi	Dikarya	Ascomycota	Pezizomycotina	Dothideomycetes	Dothideomycetidae	Dothideales	Dothioraceae	Dothiora	1	0	1	0
Eukaryota	Fungi	Dikarya	Ascomycota	Pezizomycotina	Dothideomycetes	Dothideomycetidae	Dothideales	Dothioraceae	Dothioraceae	1	0	1	0
Eukaryota	Fungi	Dikarya	Ascomycota	Pezizomycotina	Dothideomycetes	Dothideomycetidae	Dothideales	Dothioraceae	Hormonema	1	0	1	0
Eukaryota	Fungi	Dikarya	Ascomycota	Pezizomycotina	Dothideomycetes	Dothideomycetidae	Dothideales	Dothioraceae	Kabatiella	1	0	1	0
Eukaryota	Fungi	Dikarya	Ascomycota	Pezizomycotina	Dothideomycetes	Dothideomycetidae	Dothideales	Dothioraceae	Sydowia	2	0	1	0
Eukaryota	Fungi	Dikarya	Ascomycota	Pezizomycotina	Dothideomycetes	Dothideomycetidae	Myriangiales	Elsinoaceae	Elsinoe	3	0	1	0
Eukaryota	Fungi	Dikarya	Ascomycota	Pezizomycotina	Dothideomycetes	Dothideomycetidae	Myriangiales	Myriangiaceae	Myriangium	2	0	1	0
Eukaryota	Fungi	Dikarya	Ascomycota	Pezizomycotina	Dothideomycetes	Dothideomycetidae	Myriangiales	unknown_family	Endosporium	2	0	1	0
Eukaryota	Fungi	Dikarya	Ascomycota	Pezizomycotina	Dothideomycetes	Pleosporomycetidae	Jahnulales	Aliquandostipitaceae	Aliquandostipite	1	0	1	0
Eukaryota	Fungi	Dikarya	Ascomycota	Pezizomycotina	Dothideomycetes	Pleosporomycetidae	Mytilinidiales	Mytilinidiaceae	Mytilinidion	0	1	0	1
Eukaryota	Fungi	Dikarya	Ascomycota	Pezizomycotina	Dothideomycetes	Pleosporomycetidae	Pleosporales	Cucurbitariaceae	Curreya	1	0	1	0
Eukaryota	Fungi	Dikarya	Ascomycota	Pezizomycotina	Dothideomycetes	Pleosporomycetidae	Pleosporales	Didymellaceae	Boeremia	3	0	1	0
Eukaryota	Fungi	Dikarya	Ascomycota	Pezizomycotina	Dothideomycetes	Pleosporomycetidae	Pleosporales	Didymellaceae	Phoma	2	0	1	0
Eukaryota	Fungi	Dikarya	Ascomycota	Pezizomycotina	Dothideomycetes	Pleosporomycetidae	Pleosporales	Leptosphaeriaceae	Leptosphaeria	1	0	1	0
Eukaryota	Fungi	Dikarya	Ascomycota	Pezizomycotina	Dothideomycetes	Pleosporomycetidae	Pleosporales	Massarinaceae	Saccharicola	1	0	1	0
Eukaryota	Fungi	Dikarya	Ascomycota	Pezizomycotina	Dothideomycetes	Pleosporomycetidae	Pleosporales	Montagnulaceae	Bimuria	1	0	1	0
Eukaryota	Fungi	Dikarya	Ascomycota	Pezizomycotina	Dothideomycetes	Pleosporomycetidae	Pleosporales	Montagnulaceae	Letendraea	1	0	1	0
Eukaryota	Fungi	Dikarya	Ascomycota	Pezizomycotina	Dothideomycetes	Pleosporomycetidae	Pleosporales	Montagnulaceae	Paraconiothyrium	6	0	1	0
Eukaryota	Fungi	Dikarya	Ascomycota	Pezizomycotina	Dothideomycetes	Pleosporomycetidae	Pleosporales	Montagnulaceae	Paraphaeosphaeria	3	0	1	0
Eukaryota	Fungi	Dikarya	Ascomycota	Pezizomycotina	Dothideomycetes	Pleosporomycetidae	Pleosporales	Morosphaeriaceae	Helicascus	1	0	1	0
Eukaryota	Fungi	Dikarya	Ascomycota	Pezizomycotina	Dothideomycetes	Pleosporomycetidae	Pleosporales	Morosphaeriaceae	Morosphaeria	2	0	1	0
Eukaryota	Fungi	Dikarya	Ascomycota	Pezizomycotina	Dothideomycetes	Pleosporomycetidae	Pleosporales	Phaeosphaeriaceae	Neophaeosphaeria	1	0	1	0
Eukaryota	Fungi	Dikarya	Ascomycota	Pezizomycotina	Dothideomycetes	Pleosporomycetidae	Pleosporales	Phaeosphaeriaceae	Phaeosphaeria	4	0	1	0
Eukaryota	Fungi	Dikarya	Ascomycota	Pezizomycotina	Dothideomycetes	Pleosporomycetidae	Pleosporales	Phaeosphaeriaceae	Phaeosphaeriopsis	1	0	1	0
Eukaryota	Fungi	Dikarya	Ascomycota	Pezizomycotina	Dothideomycetes	Pleosporomycetidae	Pleosporales	Phaeotrichaceae	Phaeotrichum	1	0	1	0
Eukaryota	Fungi	Dikarya	Ascomycota	Pezizomycotina	Dothideomycetes	Pleosporomycetidae	Pleosporales	Phaeotrichaceae	Trichodelitschia	1	0	1	0
Eukaryota	Fungi	Dikarya	Ascomycota	Pezizomycotina	Dothideomycetes	Pleosporomycetidae	Pleosporales	Pleomassariaceae	Dendryphiopsis	0	1	0	1
Eukaryota	Fungi	Dikarya	Ascomycota	Pezizomycotina	Dothideomycetes	Pleosporomycetidae	Pleosporales	Pleosporaceae	Bipolaris	1	0	1	0
Eukaryota	Fungi	Dikarya	Ascomycota	Pezizomycotina	Dothideomycetes	Pleosporomycetidae	Pleosporales	Pleosporaceae	Cochliobolus	2	0	1	0
Eukaryota	Fungi	Dikarya	Ascomycota	Pezizomycotina	Dothideomycetes	Pleosporomycetidae	Pleosporales	Pleosporaceae	Dendryphion	1	0	1	0
Eukaryota	Fungi	Dikarya	Ascomycota	Pezizomycotina	Dothideomycetes	Pleosporomycetidae	Pleosporales	Pleosporaceae	Pleospora	1	0	1	0
Eukaryota	Fungi	Dikarya	Ascomycota	Pezizomycotina	Dothideomycetes	Pleosporomycetidae	Pleosporales	Trematosphaeriaceae	Trematosphaeria	1	0	1	0
Eukaryota	Fungi	Dikarya	Ascomycota	Pezizomycotina	Dothideomycetes	Pleosporomycetidae	Pleosporales	unknown_family	Coniothyrium	3	0	1	0
Eukaryota	Fungi	Dikarya	Ascomycota	Pezizomycotina	Dothideomycetes	Pleosporomycetidae	Pleosporales	unknown_family	Corynespora	1	0	1	0
Eukaryota	Fungi	Dikarya	Ascomycota	Pezizomycotina	Dothideomycetes	Pleosporomycetidae	Pleosporales	unknown_family	Dictyosporium	2	0	1	0
Eukaryota	Fungi	Dikarya	Ascomycota	Pezizomycotina	Dothideomycetes	Pleosporomycetidae	Pleosporales	unknown_family	Heleiosa	1	0	1	0
Eukaryota	Fungi	Dikarya	Ascomycota	Pezizomycotina	Dothideomycetes	Pleosporomycetidae	Pleosporales	unknown_family	Monascostroma	1	0	1	0
Eukaryota	Fungi	Dikarya	Ascomycota	Pezizomycotina	Dothideomycetes	Pleosporomycetidae	Pleosporales	unknown_family	Pleosporales	1	0	1	0
Eukaryota	Fungi	Dikarya	Ascomycota	Pezizomycotina	Dothideomycetes	unknown_subclass	Acrospermales	Acrospermaceae	Acrospermum	2	0	1	0
Eukaryota	Fungi	Dikarya	Ascomycota	Pezizomycotina	Dothideomycetes	unknown_subclass	Botryosphaeriales	Botryosphaeriaceae	Botryosphaeria	12	0	1	0
Eukaryota	Fungi	Dikarya	Ascomycota	Pezizomycotina	Dothideomycetes	unknown_subclass	Botryosphaeriales	Botryosphaeriaceae	Guignardia	58	0	1	0
Eukaryota	Fungi	Dikarya	Ascomycota	Pezizomycotina	Dothideomycetes	unknown_subclass	Botryosphaeriales	Botryosphaeriaceae	Macrophomina	1	0	1	0
Eukaryota	Fungi	Dikarya	Ascomycota	Pezizomycotina	Dothideomycetes	unknown_subclass	Botryosphaeriales	Botryosphaeriaceae	Neofusicoccum	1	0	1	0
Eukaryota	Fungi	Dikarya	Ascomycota	Pezizomycotina	Dothideomycetes	unknown_subclass	Botryosphaeriales	Botryosphaeriaceae	Neoscytalidium	4	0	1	0
Eukaryota	Fungi	Dikarya	Ascomycota	Pezizomycotina	Dothideomycetes	unknown_subclass	Botryosphaeriales	Botryosphaeriaceae	Phyllosticta	29	0	1	0
Eukaryota	Fungi	Dikarya	Ascomycota	Pezizomycotina	Dothideomycetes	unknown_subclass	unknown_order	Kirschsteiniotheliaceae	Kirschsteiniothelia	0	2	0	1
Eukaryota	Fungi	Dikarya	Ascomycota	Pezizomycotina	Dothideomycetes	unknown_subclass	unknown_order	Micropeltidaceae	Stomiopeltis	0	1	0	1
Eukaryota	Fungi	Dikarya	Ascomycota	Pezizomycotina	Dothideomycetes	unknown_subclass	unknown_order	Pseudoperisporiaceae	Bryochiton	3	0	1	0
Eukaryota	Fungi	Dikarya	Ascomycota	Pezizomycotina	Dothideomycetes	unknown_subclass	unknown_order	Tubeufiaceae	Acanthostigma	1	0	1	0
Eukaryota	Fungi	Dikarya	Ascomycota	Pezizomycotina	Dothideomycetes	unknown_subclass	unknown_order	Tubeufiaceae	Helicoma	3	1	0.75	0.25
Eukaryota	Fungi	Dikarya	Ascomycota	Pezizomycotina	Dothideomycetes	unknown_subclass	unknown_order	Tubeufiaceae	Helicomyces	3	0	1	0
Eukaryota	Fungi	Dikarya	Ascomycota	Pezizomycotina	Dothideomycetes	unknown_subclass	unknown_order	Tubeufiaceae	Helicosporium	4	0	1	0
Eukaryota	Fungi	Dikarya	Ascomycota	Pezizomycotina	Dothideomycetes	unknown_subclass	unknown_order	Tubeufiaceae	Tubeufia	5	0	1	0
Eukaryota	Fungi	Dikarya	Ascomycota	Pezizomycotina	Dothideomycetes	unknown_subclass	unknown_order	unknown_family	Acidomyces	1	0	1	0
Eukaryota	Fungi	Dikarya	Ascomycota	Pezizomycotina	Dothideomycetes	unknown_subclass	unknown_order	unknown_family	Cenococcum	2	0	1	0
Eukaryota	Fungi	Dikarya	Ascomycota	Pezizomycotina	Dothideomycetes	unknown_subclass	unknown_order	unknown_family	Cryomyces	3	4	0.428571	0.571429
Eukaryota	Fungi	Dikarya	Ascomycota	Pezizomycotina	Dothideomycetes	unknown_subclass	unknown_order	unknown_family	Dothideomycetes	3	0	1	0
Eukaryota	Fungi	Dikarya	Ascomycota	Pezizomycotina	Dothideomycetes	unknown_subclass	unknown_order	unknown_family	Farlowiella	1	0	1	0
Eukaryota	Fungi	Dikarya	Ascomycota	Pezizomycotina	Dothideomycetes	unknown_subclass	unknown_order	unknown_family	Halokirschsteiniothelia	1	0	1	0
Eukaryota	Fungi	Dikarya	Ascomycota	Pezizomycotina	Dothideomycetes	unknown_subclass	unknown_order	unknown_family	Paraliomyces	1	0	1	0
Eukaryota	Fungi	Dikarya	Ascomycota	Pezizomycotina	Dothideomycetes	unknown_subclass	unknown_order	unknown_family	unknown_genus	10	0	1	0
Eukaryota	Fungi	Dikarya	Ascomycota	Pezizomycotina	Dothideomycetes	unknown_subclass	unknown_order	Zopfiaceae	Didymocrea	1	0	1	0
Eukaryota	Fungi	Dikarya	Ascomycota	Pezizomycotina	Dothideomycetes	unknown_subclass	Venturiales	Sympoventuriaceae	Fusicladium	1	0	1	0
Eukaryota	Fungi	Dikarya	Ascomycota	Pezizomycotina	Eurotiomycetes	Chaetothyriomycetidae	Chaetothyriales	Chaetothyriaceae	Knufia	1	0	1	0
Eukaryota	Fungi	Dikarya	Ascomycota	Pezizomycotina	Eurotiomycetes	Chaetothyriomycetidae	Chaetothyriales	unknown_family	Sarcinomyces	3	0	1	0
Eukaryota	Fungi	Dikarya	Ascomycota	Pezizomycotina	Eurotiomycetes	Chaetothyriomycetidae	Pyrenulales	Pyrenulaceae	Pyrgillus	1	0	1	0
Eukaryota	Fungi	Dikarya	Ascomycota	Pezizomycotina	Eurotiomycetes	Chaetothyriomycetidae	unknown_order	Rhynchostomataceae	Rhynchostoma	2	1	0.666667	0.333333
Eukaryota	Fungi	Dikarya	Ascomycota	Pezizomycotina	Eurotiomycetes	Chaetothyriomycetidae	Verrucariales	Verrucariaceae	Clavascidium	1	0	1	0
Eukaryota	Fungi	Dikarya	Ascomycota	Pezizomycotina	Eurotiomycetes	Chaetothyriomycetidae	Verrucariales	Verrucariaceae	Placopyrenium	1	0	1	0
Eukaryota	Fungi	Dikarya	Ascomycota	Pezizomycotina	Eurotiomycetes	Chaetothyriomycetidae	Verrucariales	Verrucariaceae	Verrucaria	0	1	0	1
Eukaryota	Fungi	Dikarya	Ascomycota	Pezizomycotina	Eurotiomycetes	Chaetothyriomycetidae	Verrucariales	Verrucariaceae	Wahlenbergiella	1	0	1	0
Eukaryota	Fungi	Dikarya	Ascomycota	Pezizomycotina	Eurotiomycetes	Eurotiomycetidae	Coryneliales	Coryneliaceae	Caliciopsis	1	0	1	0
Eukaryota	Fungi	Dikarya	Ascomycota	Pezizomycotina	Eurotiomycetes	Eurotiomycetidae	Coryneliales	Coryneliaceae	Corynelia	1	0	1	0
Eukaryota	Fungi	Dikarya	Ascomycota	Pezizomycotina	Eurotiomycetes	Eurotiomycetidae	Eurotiales	Elaphomycetaceae	Basipetospora	2	0	1	0
Eukaryota	Fungi	Dikarya	Ascomycota	Pezizomycotina	Eurotiomycetes	Eurotiomycetidae	Eurotiales	Trichocomaceae	Aspergillus	1	1	0.5	0.5
Eukaryota	Fungi	Dikarya	Ascomycota	Pezizomycotina	Eurotiomycetes	Eurotiomycetidae	Eurotiales	Trichocomaceae	Paecilomyces	2	1	0.666667	0.333333
Eukaryota	Fungi	Dikarya	Ascomycota	Pezizomycotina	Eurotiomycetes	Eurotiomycetidae	Eurotiales	Trichocomaceae	Penicillium	16	0	1	0
Eukaryota	Fungi	Dikarya	Ascomycota	Pezizomycotina	Eurotiomycetes	Eurotiomycetidae	Eurotiales	Trichocomaceae	Sagenomella	1	0	1	0
Eukaryota	Fungi	Dikarya	Ascomycota	Pezizomycotina	Eurotiomycetes	Eurotiomycetidae	Eurotiales	Trichocomaceae	Septofusidium	1	0	1	0
Eukaryota	Fungi	Dikarya	Ascomycota	Pezizomycotina	Eurotiomycetes	Eurotiomycetidae	Eurotiales	Trichocomaceae	Talaromyces	4	0	1	0
Eukaryota	Fungi	Dikarya	Ascomycota	Pezizomycotina	Eurotiomycetes	Eurotiomycetidae	Onygenales	Ajellomycetaceae	Ajellomyces	0	1	0	1
Eukaryota	Fungi	Dikarya	Ascomycota	Pezizomycotina	Eurotiomycetes	Eurotiomycetidae	Onygenales	Arthrodermataceae	Arthroderma	20	0	1	0
Eukaryota	Fungi	Dikarya	Ascomycota	Pezizomycotina	Eurotiomycetes	Eurotiomycetidae	Onygenales	Arthrodermataceae	Ctenomyces	2	0	1	0
Eukaryota	Fungi	Dikarya	Ascomycota	Pezizomycotina	Eurotiomycetes	Eurotiomycetidae	Onygenales	Arthrodermataceae	Microsporum	2	0	1	0
Eukaryota	Fungi	Dikarya	Ascomycota	Pezizomycotina	Eurotiomycetes	Eurotiomycetidae	Onygenales	Arthrodermataceae	Trichophyton	13	0	1	0
Eukaryota	Fungi	Dikarya	Ascomycota	Pezizomycotina	Eurotiomycetes	Eurotiomycetidae	Onygenales	Eremascaceae	Eremascus	2	0	1	0
Eukaryota	Fungi	Dikarya	Ascomycota	Pezizomycotina	Eurotiomycetes	Eurotiomycetidae	Onygenales	Onygenaceae	Pseudoamauroascus	1	0	1	0
Eukaryota	Fungi	Dikarya	Ascomycota	Pezizomycotina	Eurotiomycetes	Eurotiomycetidae	Onygenales	unknown_family	Coccidioides	4	1	0.8	0.2
Eukaryota	Fungi	Dikarya	Ascomycota	Pezizomycotina	Eurotiomycetes	Eurotiomycetidae	Onygenales	unknown_family	Lacazia	1	0	1	0
Eukaryota	Fungi	Dikarya	Ascomycota	Pezizomycotina	Geoglossomycetes	unknown_subclass	Geoglossales	Geoglossaceae	Geoglossum	1	1	0.5	0.5
Eukaryota	Fungi	Dikarya	Ascomycota	Pezizomycotina	Geoglossomycetes	unknown_subclass	Geoglossales	Geoglossaceae	Trichoglossum	1	0	1	0
Eukaryota	Fungi	Dikarya	Ascomycota	Pezizomycotina	Lecanoromycetes	Acarosporomycetidae	Acarosporales	Acarosporaceae	Acarospora	1	0	1	0
Eukaryota	Fungi	Dikarya	Ascomycota	Pezizomycotina	Lecanoromycetes	Acarosporomycetidae	Acarosporales	Acarosporaceae	Phacopsis	0	1	0	1
Eukaryota	Fungi	Dikarya	Ascomycota	Pezizomycotina	Lecanoromycetes	Lecanoromycetidae	Lecanorales	Caliciaceae	Thelomma	1	0	1	0
Eukaryota	Fungi	Dikarya	Ascomycota	Pezizomycotina	Lecanoromycetes	Lecanoromycetidae	Lecanorales	Cetradoniaceae	Cetradonia	1	0	1	0
Eukaryota	Fungi	Dikarya	Ascomycota	Pezizomycotina	Lecanoromycetes	Lecanoromycetidae	Lecanorales	Cladoniaceae	Cladia	1	0	1	0
Eukaryota	Fungi	Dikarya	Ascomycota	Pezizomycotina	Lecanoromycetes	Lecanoromycetidae	Lecanorales	Cladoniaceae	Cladonia	5	0	1	0
Eukaryota	Fungi	Dikarya	Ascomycota	Pezizomycotina	Lecanoromycetes	Lecanoromycetidae	Lecanorales	Cladoniaceae	Gymnoderma	1	0	1	0
Eukaryota	Fungi	Dikarya	Ascomycota	Pezizomycotina	Lecanoromycetes	Lecanoromycetidae	Lecanorales	Cladoniaceae	Heterodea	2	0	1	0
Eukaryota	Fungi	Dikarya	Ascomycota	Pezizomycotina	Lecanoromycetes	Lecanoromycetidae	Lecanorales	Cladoniaceae	Metus	1	0	1	0
Eukaryota	Fungi	Dikarya	Ascomycota	Pezizomycotina	Lecanoromycetes	Lecanoromycetidae	Lecanorales	Cladoniaceae	Neophyllis	1	0	1	0
Eukaryota	Fungi	Dikarya	Ascomycota	Pezizomycotina	Lecanoromycetes	Lecanoromycetidae	Lecanorales	Cladoniaceae	Pilophorus	6	0	1	0
Eukaryota	Fungi	Dikarya	Ascomycota	Pezizomycotina	Lecanoromycetes	Lecanoromycetidae	Lecanorales	Cladoniaceae	Pycnothelia	1	0	1	0
Eukaryota	Fungi	Dikarya	Ascomycota	Pezizomycotina	Lecanoromycetes	Lecanoromycetidae	Lecanorales	Lecanoraceae	Lecanora	2	2	0.5	0.5
Eukaryota	Fungi	Dikarya	Ascomycota	Pezizomycotina	Lecanoromycetes	Lecanoromycetidae	Lecanorales	Lecanoraceae	Pyrrhospora	0	1	0	1
Eukaryota	Fungi	Dikarya	Ascomycota	Pezizomycotina	Lecanoromycetes	Lecanoromycetidae	Lecanorales	Lecanoraceae	Rhizoplaca	0	1	0	1
Eukaryota	Fungi	Dikarya	Ascomycota	Pezizomycotina	Lecanoromycetes	Lecanoromycetidae	Lecanorales	Lecanoraceae	Scoliciosporum	1	0	1	0
Eukaryota	Fungi	Dikarya	Ascomycota	Pezizomycotina	Lecanoromycetes	Lecanoromycetidae	Lecanorales	Lecideaceae	Lecidea	2	0	1	0
Eukaryota	Fungi	Dikarya	Ascomycota	Pezizomycotina	Lecanoromycetes	Lecanoromycetidae	Lecanorales	Micareaceae	Psilolechia	1	0	1	0
Eukaryota	Fungi	Dikarya	Ascomycota	Pezizomycotina	Lecanoromycetes	Lecanoromycetidae	Lecanorales	Mycoblastaceae	Mycoblastus	1	0	1	0
Eukaryota	Fungi	Dikarya	Ascomycota	Pezizomycotina	Lecanoromycetes	Lecanoromycetidae	Lecanorales	Parmeliaceae	Alectoria	2	0	1	0
Eukaryota	Fungi	Dikarya	Ascomycota	Pezizomycotina	Lecanoromycetes	Lecanoromycetidae	Lecanorales	Parmeliaceae	Canoparmelia	1	0	1	0
Eukaryota	Fungi	Dikarya	Ascomycota	Pezizomycotina	Lecanoromycetes	Lecanoromycetidae	Lecanorales	Parmeliaceae	Cetraria	1	0	1	0
Eukaryota	Fungi	Dikarya	Ascomycota	Pezizomycotina	Lecanoromycetes	Lecanoromycetidae	Lecanorales	Parmeliaceae	Cornicularia	1	0	1	0
Eukaryota	Fungi	Dikarya	Ascomycota	Pezizomycotina	Lecanoromycetes	Lecanoromycetidae	Lecanorales	Parmeliaceae	Evernia	0	2	0	1
Eukaryota	Fungi	Dikarya	Ascomycota	Pezizomycotina	Lecanoromycetes	Lecanoromycetidae	Lecanorales	Parmeliaceae	Flavoparmelia	1	0	1	0
Eukaryota	Fungi	Dikarya	Ascomycota	Pezizomycotina	Lecanoromycetes	Lecanoromycetidae	Lecanorales	Parmeliaceae	Menegazzia	1	0	1	0
Eukaryota	Fungi	Dikarya	Ascomycota	Pezizomycotina	Lecanoromycetes	Lecanoromycetidae	Lecanorales	Parmeliaceae	Parmelia	1	0	1	0
Eukaryota	Fungi	Dikarya	Ascomycota	Pezizomycotina	Lecanoromycetes	Lecanoromycetidae	Lecanorales	Parmeliaceae	Parmotrema	1	0	1	0
Eukaryota	Fungi	Dikarya	Ascomycota	Pezizomycotina	Lecanoromycetes	Lecanoromycetidae	Lecanorales	Parmeliaceae	Pleurosticta	1	0	1	0
Eukaryota	Fungi	Dikarya	Ascomycota	Pezizomycotina	Lecanoromycetes	Lecanoromycetidae	Lecanorales	Parmeliaceae	Pseudevernia	1	0	1	0
Eukaryota	Fungi	Dikarya	Ascomycota	Pezizomycotina	Lecanoromycetes	Lecanoromycetidae	Lecanorales	Parmeliaceae	Punctelia	2	0	1	0
Eukaryota	Fungi	Dikarya	Ascomycota	Pezizomycotina	Lecanoromycetes	Lecanoromycetidae	Lecanorales	Parmeliaceae	Usnea	1	0	1	0
Eukaryota	Fungi	Dikarya	Ascomycota	Pezizomycotina	Lecanoromycetes	Lecanoromycetidae	Lecanorales	Parmeliaceae	Vulpicida	2	0	1	0
Eukaryota	Fungi	Dikarya	Ascomycota	Pezizomycotina	Lecanoromycetes	Lecanoromycetidae	Lecanorales	Parmeliaceae	Xanthoparmelia	1	0	1	0
Eukaryota	Fungi	Dikarya	Ascomycota	Pezizomycotina	Lecanoromycetes	Lecanoromycetidae	Lecanorales	Physciaceae	Anaptychia	1	0	1	0
Eukaryota	Fungi	Dikarya	Ascomycota	Pezizomycotina	Lecanoromycetes	Lecanoromycetidae	Lecanorales	Physciaceae	Buellia	2	1	0.666667	0.333333
Eukaryota	Fungi	Dikarya	Ascomycota	Pezizomycotina	Lecanoromycetes	Lecanoromycetidae	Lecanorales	Physciaceae	Dimelaena	1	0	1	0
Eukaryota	Fungi	Dikarya	Ascomycota	Pezizomycotina	Lecanoromycetes	Lecanoromycetidae	Lecanorales	Physciaceae	Diploicia	1	0	1	0
Eukaryota	Fungi	Dikarya	Ascomycota	Pezizomycotina	Lecanoromycetes	Lecanoromycetidae	Lecanorales	Physciaceae	Diplotomma	1	0	1	0
Eukaryota	Fungi	Dikarya	Ascomycota	Pezizomycotina	Lecanoromycetes	Lecanoromycetidae	Lecanorales	Physciaceae	Heterodermia	0	1	0	1
Eukaryota	Fungi	Dikarya	Ascomycota	Pezizomycotina	Lecanoromycetes	Lecanoromycetidae	Lecanorales	Physciaceae	Phaeophyscia	0	1	0	1
Eukaryota	Fungi	Dikarya	Ascomycota	Pezizomycotina	Lecanoromycetes	Lecanoromycetidae	Lecanorales	Physciaceae	Physcia	9	1	0.9	0.1
Eukaryota	Fungi	Dikarya	Ascomycota	Pezizomycotina	Lecanoromycetes	Lecanoromycetidae	Lecanorales	Physciaceae	Physconia	1	0	1	0
Eukaryota	Fungi	Dikarya	Ascomycota	Pezizomycotina	Lecanoromycetes	Lecanoromycetidae	Lecanorales	Physciaceae	Pyxine	1	0	1	0
Eukaryota	Fungi	Dikarya	Ascomycota	Pezizomycotina	Lecanoromycetes	Lecanoromycetidae	Lecanorales	Physciaceae	Rinodina	1	1	0.5	0.5
Eukaryota	Fungi	Dikarya	Ascomycota	Pezizomycotina	Lecanoromycetes	Lecanoromycetidae	Lecanorales	Physciaceae	Rinodinella	0	1	0	1
Eukaryota	Fungi	Dikarya	Ascomycota	Pezizomycotina	Lecanoromycetes	Lecanoromycetidae	Lecanorales	Physciaceae	Santessonia	1	0	1	0
Eukaryota	Fungi	Dikarya	Ascomycota	Pezizomycotina	Lecanoromycetes	Lecanoromycetidae	Lecanorales	Pilocarpaceae	Byssoloma	1	0	1	0
Eukaryota	Fungi	Dikarya	Ascomycota	Pezizomycotina	Lecanoromycetes	Lecanoromycetidae	Lecanorales	Porpidiaceae	Bellemerea	1	0	1	0
Eukaryota	Fungi	Dikarya	Ascomycota	Pezizomycotina	Lecanoromycetes	Lecanoromycetidae	Lecanorales	Porpidiaceae	Porpidia	3	0	1	0
Eukaryota	Fungi	Dikarya	Ascomycota	Pezizomycotina	Lecanoromycetes	Lecanoromycetidae	Lecanorales	Psoraceae	Protoblastenia	7	0	1	0
Eukaryota	Fungi	Dikarya	Ascomycota	Pezizomycotina	Lecanoromycetes	Lecanoromycetidae	Lecanorales	Psoraceae	Psora	1	2	0.333333	0.666667
Eukaryota	Fungi	Dikarya	Ascomycota	Pezizomycotina	Lecanoromycetes	Lecanoromycetidae	Lecanorales	Ramalinaceae	Bacidia	0	1	0	1
Eukaryota	Fungi	Dikarya	Ascomycota	Pezizomycotina	Lecanoromycetes	Lecanoromycetidae	Lecanorales	Ramalinaceae	Ramalina	1	0	1	0
Eukaryota	Fungi	Dikarya	Ascomycota	Pezizomycotina	Lecanoromycetes	Lecanoromycetidae	Lecanorales	Ramalinaceae	Squamarina	0	2	0	1
Eukaryota	Fungi	Dikarya	Ascomycota	Pezizomycotina	Lecanoromycetes	Lecanoromycetidae	Lecanorales	Ramalinaceae	Toninia	1	0	1	0
Eukaryota	Fungi	Dikarya	Ascomycota	Pezizomycotina	Lecanoromycetes	Lecanoromycetidae	Lecanorales	Rhizocarpaceae	Rhizocarpon	2	0	1	0
Eukaryota	Fungi	Dikarya	Ascomycota	Pezizomycotina	Lecanoromycetes	Lecanoromycetidae	Lecanorales	Sphaerophoraceae	Austropeltum	1	0	1	0
Eukaryota	Fungi	Dikarya	Ascomycota	Pezizomycotina	Lecanoromycetes	Lecanoromycetidae	Lecanorales	Sphaerophoraceae	Bunodophoron	2	0	1	0
Eukaryota	Fungi	Dikarya	Ascomycota	Pezizomycotina	Lecanoromycetes	Lecanoromycetidae	Lecanorales	Sphaerophoraceae	Leifidium	1	0	1	0
Eukaryota	Fungi	Dikarya	Ascomycota	Pezizomycotina	Lecanoromycetes	Lecanoromycetidae	Lecanorales	Sphaerophoraceae	Sphaerophorus	1	1	0.5	0.5
Eukaryota	Fungi	Dikarya	Ascomycota	Pezizomycotina	Lecanoromycetes	Lecanoromycetidae	Lecanorales	Stereocaulaceae	Lepraria	2	0	1	0
Eukaryota	Fungi	Dikarya	Ascomycota	Pezizomycotina	Lecanoromycetes	Lecanoromycetidae	Lecanorales	Stereocaulaceae	Stereocaulon	2	0	1	0
Eukaryota	Fungi	Dikarya	Ascomycota	Pezizomycotina	Lecanoromycetes	Lecanoromycetidae	Lecanorales	Tephromelataceae	Tephromela	1	0	1	0
Eukaryota	Fungi	Dikarya	Ascomycota	Pezizomycotina	Lecanoromycetes	Lecanoromycetidae	Lecanorales	unknown_family	Leprocaulon	1	1	0.5	0.5
Eukaryota	Fungi	Dikarya	Ascomycota	Pezizomycotina	Lecanoromycetes	Lecanoromycetidae	Lecanorales	unknown_family	Lopezaria	1	0	1	0
Eukaryota	Fungi	Dikarya	Ascomycota	Pezizomycotina	Lecanoromycetes	Lecanoromycetidae	Lecanorales	unknown_family	unknown_genus	1	0	1	0
Eukaryota	Fungi	Dikarya	Ascomycota	Pezizomycotina	Lecanoromycetes	Lecanoromycetidae	Peltigerales	Collemataceae	Leptogium	1	0	1	0
Eukaryota	Fungi	Dikarya	Ascomycota	Pezizomycotina	Lecanoromycetes	Lecanoromycetidae	Peltigerales	Lobariaceae	Lobaria	1	0	1	0
Eukaryota	Fungi	Dikarya	Ascomycota	Pezizomycotina	Lecanoromycetes	Lecanoromycetidae	Peltigerales	Lobariaceae	Pseudocyphellaria	0	1	0	1
Eukaryota	Fungi	Dikarya	Ascomycota	Pezizomycotina	Lecanoromycetes	Lecanoromycetidae	Peltigerales	Lobariaceae	Sticta	0	1	0	1
Eukaryota	Fungi	Dikarya	Ascomycota	Pezizomycotina	Lecanoromycetes	Lecanoromycetidae	Peltigerales	Pannariaceae	Vahliella	1	0	1	0
Eukaryota	Fungi	Dikarya	Ascomycota	Pezizomycotina	Lecanoromycetes	Lecanoromycetidae	Peltigerales	Placynthiaceae	Koerberia	1	0	1	0
Eukaryota	Fungi	Dikarya	Ascomycota	Pezizomycotina	Lecanoromycetes	Lecanoromycetidae	unknown_order	Letrouitiaceae	Letrouitia	1	0	1	0
Eukaryota	Fungi	Dikarya	Ascomycota	Pezizomycotina	Lecanoromycetes	Lecanoromycetidae	unknown_order	Megalosporaceae	Megalospora	1	0	1	0
Eukaryota	Fungi	Dikarya	Ascomycota	Pezizomycotina	Lecanoromycetes	Lecanoromycetidae	unknown_order	Teloschistaceae	Caloplaca	0	1	0	1
Eukaryota	Fungi	Dikarya	Ascomycota	Pezizomycotina	Lecanoromycetes	Ostropomycetidae	Agyriales	Agyriaceae	Trapelia	2	0	1	0
Eukaryota	Fungi	Dikarya	Ascomycota	Pezizomycotina	Lecanoromycetes	Ostropomycetidae	Agyriales	Anamylopsoraceae	Anamylopsora	1	0	1	0
Eukaryota	Fungi	Dikarya	Ascomycota	Pezizomycotina	Lecanoromycetes	Ostropomycetidae	Baeomycetales	Baeomycetaceae	Baeomyces	1	0	1	0
Eukaryota	Fungi	Dikarya	Ascomycota	Pezizomycotina	Lecanoromycetes	Ostropomycetidae	Baeomycetales	Baeomycetaceae	Phyllobaeis	1	0	1	0
Eukaryota	Fungi	Dikarya	Ascomycota	Pezizomycotina	Lecanoromycetes	Ostropomycetidae	Ostropales	Graphidaceae	Diploschistes	1	2	0.333333	0.666667
Eukaryota	Fungi	Dikarya	Ascomycota	Pezizomycotina	Lecanoromycetes	Ostropomycetidae	Ostropales	Graphidaceae	Gyalideopsis	1	0	1	0
Eukaryota	Fungi	Dikarya	Ascomycota	Pezizomycotina	Lecanoromycetes	Ostropomycetidae	Ostropales	Gyalectaceae	Gyalecta	1	0	1	0
Eukaryota	Fungi	Dikarya	Ascomycota	Pezizomycotina	Lecanoromycetes	Ostropomycetidae	Ostropales	Gyalectaceae	Petractis	1	0	1	0
Eukaryota	Fungi	Dikarya	Ascomycota	Pezizomycotina	Lecanoromycetes	Ostropomycetidae	Ostropales	Stictidaceae	Stictis	0	1	0	1
Eukaryota	Fungi	Dikarya	Ascomycota	Pezizomycotina	Lecanoromycetes	Ostropomycetidae	Ostropales	unknown_family	Ostropales	0	1	0	1
Eukaryota	Fungi	Dikarya	Ascomycota	Pezizomycotina	Lecanoromycetes	Ostropomycetidae	Pertusariales	Icmadophilaceae	Siphula	3	0	1	0
Eukaryota	Fungi	Dikarya	Ascomycota	Pezizomycotina	Lecanoromycetes	Ostropomycetidae	Pertusariales	Icmadophilaceae	Thamnolia	0	2	0	1
Eukaryota	Fungi	Dikarya	Ascomycota	Pezizomycotina	Lecanoromycetes	Ostropomycetidae	Pertusariales	Ochrolechiaceae	Ochrolechia	1	0	1	0
Eukaryota	Fungi	Dikarya	Ascomycota	Pezizomycotina	Lecanoromycetes	Ostropomycetidae	Pertusariales	Pertusariaceae	Pertusaria	1	2	0.333333	0.666667
Eukaryota	Fungi	Dikarya	Ascomycota	Pezizomycotina	Lecanoromycetes	unknown_subclass	Umbilicariales	Umbilicariaceae	Lasallia	1	1	0.5	0.5
Eukaryota	Fungi	Dikarya	Ascomycota	Pezizomycotina	Lecanoromycetes	unknown_subclass	Umbilicariales	Umbilicariaceae	Umbilicaria	4	0	1	0
Eukaryota	Fungi	Dikarya	Ascomycota	Pezizomycotina	Lecanoromycetes	unknown_subclass	unknown_order	unknown_family	unknown_genus	1	0	1	0
Eukaryota	Fungi	Dikarya	Ascomycota	Pezizomycotina	Leotiomycetes	unknown_subclass	Helotiales	Bulgariaceae	Bulgaria	3	0	1	0
Eukaryota	Fungi	Dikarya	Ascomycota	Pezizomycotina	Leotiomycetes	unknown_subclass	Helotiales	Dermateaceae	Cryptosporiopsis	1	0	1	0
Eukaryota	Fungi	Dikarya	Ascomycota	Pezizomycotina	Leotiomycetes	unknown_subclass	Helotiales	Dermateaceae	Discohainesia	1	0	1	0
Eukaryota	Fungi	Dikarya	Ascomycota	Pezizomycotina	Leotiomycetes	unknown_subclass	Helotiales	Helotiaceae	Ascocoryne	1	0	1	0
Eukaryota	Fungi	Dikarya	Ascomycota	Pezizomycotina	Leotiomycetes	unknown_subclass	Helotiales	Helotiaceae	Chlorencoelia	1	0	1	0
Eukaryota	Fungi	Dikarya	Ascomycota	Pezizomycotina	Leotiomycetes	unknown_subclass	Helotiales	Helotiaceae	Cordierites	1	0	1	0
Eukaryota	Fungi	Dikarya	Ascomycota	Pezizomycotina	Leotiomycetes	unknown_subclass	Helotiales	Helotiaceae	Crocicreas	1	0	1	0
Eukaryota	Fungi	Dikarya	Ascomycota	Pezizomycotina	Leotiomycetes	unknown_subclass	Helotiales	Helotiaceae	Dimorphospora	2	0	1	0
Eukaryota	Fungi	Dikarya	Ascomycota	Pezizomycotina	Leotiomycetes	unknown_subclass	Helotiales	Helotiaceae	Discinella	1	0	1	0
Eukaryota	Fungi	Dikarya	Ascomycota	Pezizomycotina	Leotiomycetes	unknown_subclass	Helotiales	Helotiaceae	Epiglia	1	0	1	0
Eukaryota	Fungi	Dikarya	Ascomycota	Pezizomycotina	Leotiomycetes	unknown_subclass	Helotiales	Helotiaceae	Geniculospora	1	0	1	0
Eukaryota	Fungi	Dikarya	Ascomycota	Pezizomycotina	Leotiomycetes	unknown_subclass	Helotiales	Helotiaceae	Helicodendron	2	0	1	0
Eukaryota	Fungi	Dikarya	Ascomycota	Pezizomycotina	Leotiomycetes	unknown_subclass	Helotiales	Helotiaceae	Heyderia	1	0	1	0
Eukaryota	Fungi	Dikarya	Ascomycota	Pezizomycotina	Leotiomycetes	unknown_subclass	Helotiales	Helotiaceae	Hymenoscyphus	3	0	1	0
Eukaryota	Fungi	Dikarya	Ascomycota	Pezizomycotina	Leotiomycetes	unknown_subclass	Helotiales	Helotiaceae	Ionomidotis	1	0	1	0
Eukaryota	Fungi	Dikarya	Ascomycota	Pezizomycotina	Leotiomycetes	unknown_subclass	Helotiales	Helotiaceae	Meliniomyces	4	0	1	0
Eukaryota	Fungi	Dikarya	Ascomycota	Pezizomycotina	Leotiomycetes	unknown_subclass	Helotiales	Helotiaceae	Rhizoscyphus	2	0	1	0
Eukaryota	Fungi	Dikarya	Ascomycota	Pezizomycotina	Leotiomycetes	unknown_subclass	Helotiales	Hyaloscyphaceae	Hyaloscypha	12	0	1	0
Eukaryota	Fungi	Dikarya	Ascomycota	Pezizomycotina	Leotiomycetes	unknown_subclass	Helotiales	Leotiaceae	Neobulgaria	2	0	1	0
Eukaryota	Fungi	Dikarya	Ascomycota	Pezizomycotina	Leotiomycetes	unknown_subclass	Helotiales	Loramycetaceae	Loramyces	1	0	1	0
Eukaryota	Fungi	Dikarya	Ascomycota	Pezizomycotina	Leotiomycetes	unknown_subclass	Helotiales	Rutstroemiaceae	Lambertella	2	0	1	0
Eukaryota	Fungi	Dikarya	Ascomycota	Pezizomycotina	Leotiomycetes	unknown_subclass	Helotiales	Sclerotiniaceae	Botryotinia	1	0	1	0
Eukaryota	Fungi	Dikarya	Ascomycota	Pezizomycotina	Leotiomycetes	unknown_subclass	Helotiales	unknown_family	Chaetomella	7	0	1	0
Eukaryota	Fungi	Dikarya	Ascomycota	Pezizomycotina	Leotiomycetes	unknown_subclass	Helotiales	unknown_family	Phialocephala	2	0	1	0
Eukaryota	Fungi	Dikarya	Ascomycota	Pezizomycotina	Leotiomycetes	unknown_subclass	Helotiales	unknown_family	Pilidium	4	0	1	0
Eukaryota	Fungi	Dikarya	Ascomycota	Pezizomycotina	Leotiomycetes	unknown_subclass	unknown_order	Ascodichaenaceae	Pseudophacidium	1	0	1	0
Eukaryota	Fungi	Dikarya	Ascomycota	Pezizomycotina	Leotiomycetes	unknown_subclass	unknown_order	Cyttariaceae	Cyttaria	23	2	0.92	0.08
Eukaryota	Fungi	Dikarya	Ascomycota	Pezizomycotina	Leotiomycetes	unknown_subclass	unknown_order	Erysiphaceae	Microidium	1	0	1	0
Eukaryota	Fungi	Dikarya	Ascomycota	Pezizomycotina	Leotiomycetes	unknown_subclass	unknown_order	Erysiphaceae	Neoerysiphe	1	0	1	0
Eukaryota	Fungi	Dikarya	Ascomycota	Pezizomycotina	Leotiomycetes	unknown_subclass	unknown_order	Erysiphaceae	Pleochaeta	1	0	1	0
Eukaryota	Fungi	Dikarya	Ascomycota	Pezizomycotina	Leotiomycetes	unknown_subclass	unknown_order	Erysiphaceae	Podosphaera	1	0	1	0
Eukaryota	Fungi	Dikarya	Ascomycota	Pezizomycotina	Leotiomycetes	unknown_subclass	unknown_order	Myxotrichaceae	Byssoascus	2	0	1	0
Eukaryota	Fungi	Dikarya	Ascomycota	Pezizomycotina	Leotiomycetes	unknown_subclass	unknown_order	Myxotrichaceae	Myxotrichum	1	0	1	0
Eukaryota	Fungi	Dikarya	Ascomycota	Pezizomycotina	Leotiomycetes	unknown_subclass	unknown_order	Myxotrichaceae	Oidiodendron	1	0	1	0
Eukaryota	Fungi	Dikarya	Ascomycota	Pezizomycotina	Leotiomycetes	unknown_subclass	unknown_order	Thelebolaceae	Thelebolus	1	0	1	0
Eukaryota	Fungi	Dikarya	Ascomycota	Pezizomycotina	Leotiomycetes	unknown_subclass	unknown_order	Thelebolaceae	unknown_genus	1	0	1	0
Eukaryota	Fungi	Dikarya	Ascomycota	Pezizomycotina	Leotiomycetes	unknown_subclass	unknown_order	unknown_family	Leohumicola	3	0	1	0
Eukaryota	Fungi	Dikarya	Ascomycota	Pezizomycotina	Leotiomycetes	unknown_subclass	unknown_order	unknown_family	Scytalidium	2	0	1	0
Eukaryota	Fungi	Dikarya	Ascomycota	Pezizomycotina	Lichinomycetes	unknown_subclass	Lichinales	Heppiaceae	Heppia	1	0	1	0
Eukaryota	Fungi	Dikarya	Ascomycota	Pezizomycotina	Lichinomycetes	unknown_subclass	Lichinales	Lichinaceae	Anema	1	0	1	0
Eukaryota	Fungi	Dikarya	Ascomycota	Pezizomycotina	Lichinomycetes	unknown_subclass	Lichinales	Lichinaceae	Digitothyrea	4	0	1	0
Eukaryota	Fungi	Dikarya	Ascomycota	Pezizomycotina	Lichinomycetes	unknown_subclass	Lichinales	Lichinaceae	Euopsis	1	0	1	0
Eukaryota	Fungi	Dikarya	Ascomycota	Pezizomycotina	Lichinomycetes	unknown_subclass	Lichinales	Lichinaceae	Harpidium	1	0	1	0
Eukaryota	Fungi	Dikarya	Ascomycota	Pezizomycotina	Lichinomycetes	unknown_subclass	Lichinales	Lichinaceae	Jenmania	1	0	1	0
Eukaryota	Fungi	Dikarya	Ascomycota	Pezizomycotina	Lichinomycetes	unknown_subclass	Lichinales	Lichinaceae	Lichina	2	0	1	0
Eukaryota	Fungi	Dikarya	Ascomycota	Pezizomycotina	Lichinomycetes	unknown_subclass	Lichinales	Lichinaceae	Lichinella	1	0	1	0
Eukaryota	Fungi	Dikarya	Ascomycota	Pezizomycotina	Lichinomycetes	unknown_subclass	Lichinales	Lichinaceae	Paulia	2	0	1	0
Eukaryota	Fungi	Dikarya	Ascomycota	Pezizomycotina	Lichinomycetes	unknown_subclass	Lichinales	Lichinaceae	Peccania	1	2	0.333333	0.666667
Eukaryota	Fungi	Dikarya	Ascomycota	Pezizomycotina	Lichinomycetes	unknown_subclass	Lichinales	Lichinaceae	Phloeopeccania	1	0	1	0
Eukaryota	Fungi	Dikarya	Ascomycota	Pezizomycotina	Lichinomycetes	unknown_subclass	Lichinales	Lichinaceae	Psorotichia	2	1	0.666667	0.333333
Eukaryota	Fungi	Dikarya	Ascomycota	Pezizomycotina	Lichinomycetes	unknown_subclass	Lichinales	Lichinaceae	Pterygiopsis	1	0	1	0
Eukaryota	Fungi	Dikarya	Ascomycota	Pezizomycotina	Lichinomycetes	unknown_subclass	Lichinales	Lichinaceae	Stromatella	1	0	1	0
Eukaryota	Fungi	Dikarya	Ascomycota	Pezizomycotina	Lichinomycetes	unknown_subclass	Lichinales	Lichinaceae	Thyrea	1	0	1	0
Eukaryota	Fungi	Dikarya	Ascomycota	Pezizomycotina	Lichinomycetes	unknown_subclass	Lichinales	Peltulaceae	Peltula	1	1	0.5	0.5
Eukaryota	Fungi	Dikarya	Ascomycota	Pezizomycotina	Orbiliomycetes	unknown_subclass	Orbiliales	Orbiliaceae	Arthrobotrys	0	2	0	1
Eukaryota	Fungi	Dikarya	Ascomycota	Pezizomycotina	Orbiliomycetes	unknown_subclass	Orbiliales	Orbiliaceae	Dactylella	3	0	1	0
Eukaryota	Fungi	Dikarya	Ascomycota	Pezizomycotina	Orbiliomycetes	unknown_subclass	Orbiliales	Orbiliaceae	Dactylellina	0	1	0	1
Eukaryota	Fungi	Dikarya	Ascomycota	Pezizomycotina	Orbiliomycetes	unknown_subclass	Orbiliales	Orbiliaceae	Drechslerella	1	0	1	0
Eukaryota	Fungi	Dikarya	Ascomycota	Pezizomycotina	Orbiliomycetes	unknown_subclass	Orbiliales	Orbiliaceae	Helicoon	1	0	1	0
Eukaryota	Fungi	Dikarya	Ascomycota	Pezizomycotina	Orbiliomycetes	unknown_subclass	Orbiliales	Orbiliaceae	Monacrosporium	1	1	0.5	0.5
Eukaryota	Fungi	Dikarya	Ascomycota	Pezizomycotina	Orbiliomycetes	unknown_subclass	Orbiliales	Orbiliaceae	Orbilia	0	2	0	1
Eukaryota	Fungi	Dikarya	Ascomycota	Pezizomycotina	Pezizomycetes	unknown_subclass	Pezizales	Ascobolaceae	Ascobolus	1	0	1	0
Eukaryota	Fungi	Dikarya	Ascomycota	Pezizomycotina	Pezizomycetes	unknown_subclass	Pezizales	Ascobolaceae	Saccobolus	1	0	1	0
Eukaryota	Fungi	Dikarya	Ascomycota	Pezizomycotina	Pezizomycetes	unknown_subclass	Pezizales	Ascobolaceae	Thecotheus	1	0	1	0
Eukaryota	Fungi	Dikarya	Ascomycota	Pezizomycotina	Pezizomycetes	unknown_subclass	Pezizales	Ascodesmidaceae	Eleutherascus	1	0	1	0
Eukaryota	Fungi	Dikarya	Ascomycota	Pezizomycotina	Pezizomycetes	unknown_subclass	Pezizales	Ascodesmidaceae	Lasiobolus	1	0	1	0
Eukaryota	Fungi	Dikarya	Ascomycota	Pezizomycotina	Pezizomycetes	unknown_subclass	Pezizales	Ascodesmidaceae	unknown_genus	3	1	0.75	0.25
Eukaryota	Fungi	Dikarya	Ascomycota	Pezizomycotina	Pezizomycetes	unknown_subclass	Pezizales	Caloscyphaceae	Caloscypha	1	0	1	0
Eukaryota	Fungi	Dikarya	Ascomycota	Pezizomycotina	Pezizomycetes	unknown_subclass	Pezizales	Discinaceae	Gyromitra	4	0	1	0
Eukaryota	Fungi	Dikarya	Ascomycota	Pezizomycotina	Pezizomycetes	unknown_subclass	Pezizales	Discinaceae	Hydnotrya	1	0	1	0
Eukaryota	Fungi	Dikarya	Ascomycota	Pezizomycotina	Pezizomycetes	unknown_subclass	Pezizales	Glaziellaceae	Glaziella	1	0	1	0
Eukaryota	Fungi	Dikarya	Ascomycota	Pezizomycotina	Pezizomycetes	unknown_subclass	Pezizales	Helvellaceae	Balsamia	2	0	1	0
Eukaryota	Fungi	Dikarya	Ascomycota	Pezizomycotina	Pezizomycetes	unknown_subclass	Pezizales	Helvellaceae	Barssia	1	0	1	0
Eukaryota	Fungi	Dikarya	Ascomycota	Pezizomycotina	Pezizomycetes	unknown_subclass	Pezizales	Helvellaceae	Fischerula	1	0	1	0
Eukaryota	Fungi	Dikarya	Ascomycota	Pezizomycotina	Pezizomycetes	unknown_subclass	Pezizales	Helvellaceae	Helvella	4	0	1	0
Eukaryota	Fungi	Dikarya	Ascomycota	Pezizomycotina	Pezizomycetes	unknown_subclass	Pezizales	Helvellaceae	Leucangium	1	0	1	0
Eukaryota	Fungi	Dikarya	Ascomycota	Pezizomycotina	Pezizomycetes	unknown_subclass	Pezizales	Karstenellaceae	Karstenella	1	0	1	0
Eukaryota	Fungi	Dikarya	Ascomycota	Pezizomycotina	Pezizomycetes	unknown_subclass	Pezizales	Morchellaceae	Disciotis	1	0	1	0
Eukaryota	Fungi	Dikarya	Ascomycota	Pezizomycotina	Pezizomycetes	unknown_subclass	Pezizales	Morchellaceae	Morchella	5	0	1	0
Eukaryota	Fungi	Dikarya	Ascomycota	Pezizomycotina	Pezizomycetes	unknown_subclass	Pezizales	Morchellaceae	Verpa	3	0	1	0
Eukaryota	Fungi	Dikarya	Ascomycota	Pezizomycotina	Pezizomycetes	unknown_subclass	Pezizales	Pezizaceae	Cazia	1	0	1	0
Eukaryota	Fungi	Dikarya	Ascomycota	Pezizomycotina	Pezizomycetes	unknown_subclass	Pezizales	Pezizaceae	Imaia	3	0	1	0
Eukaryota	Fungi	Dikarya	Ascomycota	Pezizomycotina	Pezizomycetes	unknown_subclass	Pezizales	Pezizaceae	Mycoclelandia	2	0	1	0
Eukaryota	Fungi	Dikarya	Ascomycota	Pezizomycotina	Pezizomycetes	unknown_subclass	Pezizales	Pezizaceae	Peziza	4	0	1	0
Eukaryota	Fungi	Dikarya	Ascomycota	Pezizomycotina	Pezizomycetes	unknown_subclass	Pezizales	Pezizaceae	Terfezia	0	1	0	1
Eukaryota	Fungi	Dikarya	Ascomycota	Pezizomycotina	Pezizomycetes	unknown_subclass	Pezizales	Pezizaceae	unknown_genus	21	5	0.807692	0.192308
Eukaryota	Fungi	Dikarya	Ascomycota	Pezizomycotina	Pezizomycetes	unknown_subclass	Pezizales	Pyronemataceae	Acervus	1	0	1	0
Eukaryota	Fungi	Dikarya	Ascomycota	Pezizomycotina	Pezizomycetes	unknown_subclass	Pezizales	Pyronemataceae	Aleuria	2	0	1	0
Eukaryota	Fungi	Dikarya	Ascomycota	Pezizomycotina	Pezizomycetes	unknown_subclass	Pezizales	Pyronemataceae	Byssonectria	1	0	1	0
Eukaryota	Fungi	Dikarya	Ascomycota	Pezizomycotina	Pezizomycetes	unknown_subclass	Pezizales	Pyronemataceae	Chalazion	1	0	1	0
Eukaryota	Fungi	Dikarya	Ascomycota	Pezizomycotina	Pezizomycetes	unknown_subclass	Pezizales	Pyronemataceae	Cheilymenia	3	0	1	0
Eukaryota	Fungi	Dikarya	Ascomycota	Pezizomycotina	Pezizomycetes	unknown_subclass	Pezizales	Pyronemataceae	Genea	1	0	1	0
Eukaryota	Fungi	Dikarya	Ascomycota	Pezizomycotina	Pezizomycetes	unknown_subclass	Pezizales	Pyronemataceae	Geopora	3	0	1	0
Eukaryota	Fungi	Dikarya	Ascomycota	Pezizomycotina	Pezizomycetes	unknown_subclass	Pezizales	Pyronemataceae	Geopyxis	3	0	1	0
Eukaryota	Fungi	Dikarya	Ascomycota	Pezizomycotina	Pezizomycetes	unknown_subclass	Pezizales	Pyronemataceae	Humaria	1	0	1	0
Eukaryota	Fungi	Dikarya	Ascomycota	Pezizomycotina	Pezizomycetes	unknown_subclass	Pezizales	Pyronemataceae	Lasiobolidium	2	0	1	0
Eukaryota	Fungi	Dikarya	Ascomycota	Pezizomycotina	Pezizomycetes	unknown_subclass	Pezizales	Pyronemataceae	Marcelleina	1	0	1	0
Eukaryota	Fungi	Dikarya	Ascomycota	Pezizomycotina	Pezizomycetes	unknown_subclass	Pezizales	Pyronemataceae	Melastiza	1	0	1	0
Eukaryota	Fungi	Dikarya	Ascomycota	Pezizomycotina	Pezizomycetes	unknown_subclass	Pezizales	Pyronemataceae	Miladina	1	0	1	0
Eukaryota	Fungi	Dikarya	Ascomycota	Pezizomycotina	Pezizomycetes	unknown_subclass	Pezizales	Pyronemataceae	Neottiella	1	0	1	0
Eukaryota	Fungi	Dikarya	Ascomycota	Pezizomycotina	Pezizomycetes	unknown_subclass	Pezizales	Pyronemataceae	Octospora	1	0	1	0
Eukaryota	Fungi	Dikarya	Ascomycota	Pezizomycotina	Pezizomycetes	unknown_subclass	Pezizales	Pyronemataceae	Orbicula	1	0	1	0
Eukaryota	Fungi	Dikarya	Ascomycota	Pezizomycotina	Pezizomycetes	unknown_subclass	Pezizales	Pyronemataceae	Otidea	4	0	1	0
Eukaryota	Fungi	Dikarya	Ascomycota	Pezizomycotina	Pezizomycetes	unknown_subclass	Pezizales	Pyronemataceae	Otideopsis	1	0	1	0
Eukaryota	Fungi	Dikarya	Ascomycota	Pezizomycotina	Pezizomycetes	unknown_subclass	Pezizales	Pyronemataceae	Parascutellinia	2	0	1	0
Eukaryota	Fungi	Dikarya	Ascomycota	Pezizomycotina	Pezizomycetes	unknown_subclass	Pezizales	Pyronemataceae	Pseudombrophila	1	0	1	0
Eukaryota	Fungi	Dikarya	Ascomycota	Pezizomycotina	Pezizomycetes	unknown_subclass	Pezizales	Pyronemataceae	Pulvinula	1	0	1	0
Eukaryota	Fungi	Dikarya	Ascomycota	Pezizomycotina	Pezizomycetes	unknown_subclass	Pezizales	Pyronemataceae	Pyronema	2	0	1	0
Eukaryota	Fungi	Dikarya	Ascomycota	Pezizomycotina	Pezizomycetes	unknown_subclass	Pezizales	Pyronemataceae	Scutellinia	4	0	1	0
Eukaryota	Fungi	Dikarya	Ascomycota	Pezizomycotina	Pezizomycetes	unknown_subclass	Pezizales	Pyronemataceae	Sowerbyella	3	0	1	0
Eukaryota	Fungi	Dikarya	Ascomycota	Pezizomycotina	Pezizomycetes	unknown_subclass	Pezizales	Pyronemataceae	Tricharina	2	0	1	0
Eukaryota	Fungi	Dikarya	Ascomycota	Pezizomycotina	Pezizomycetes	unknown_subclass	Pezizales	Pyronemataceae	Trichophaea	2	0	1	0
Eukaryota	Fungi	Dikarya	Ascomycota	Pezizomycotina	Pezizomycetes	unknown_subclass	Pezizales	Pyronemataceae	unknown_genus	1	0	1	0
Eukaryota	Fungi	Dikarya	Ascomycota	Pezizomycotina	Pezizomycetes	unknown_subclass	Pezizales	Pyronemataceae	Wilcoxina	0	1	0	1
Eukaryota	Fungi	Dikarya	Ascomycota	Pezizomycotina	Pezizomycetes	unknown_subclass	Pezizales	Rhizinaceae	Psilopezia	3	0	1	0
Eukaryota	Fungi	Dikarya	Ascomycota	Pezizomycotina	Pezizomycetes	unknown_subclass	Pezizales	Rhizinaceae	Rhizina	1	0	1	0
Eukaryota	Fungi	Dikarya	Ascomycota	Pezizomycotina	Pezizomycetes	unknown_subclass	Pezizales	Sarcoscyphaceae	Microstoma	1	0	1	0
Eukaryota	Fungi	Dikarya	Ascomycota	Pezizomycotina	Pezizomycetes	unknown_subclass	Pezizales	Sarcoscyphaceae	Phillipsia	1	0	1	0
Eukaryota	Fungi	Dikarya	Ascomycota	Pezizomycotina	Pezizomycetes	unknown_subclass	Pezizales	Sarcoscyphaceae	Pithya	1	0	1	0
Eukaryota	Fungi	Dikarya	Ascomycota	Pezizomycotina	Pezizomycetes	unknown_subclass	Pezizales	Sarcoscyphaceae	Pseudopithyella	1	0	1	0
Eukaryota	Fungi	Dikarya	Ascomycota	Pezizomycotina	Pezizomycetes	unknown_subclass	Pezizales	Sarcosomataceae	Donadinia	1	0	1	0
Eukaryota	Fungi	Dikarya	Ascomycota	Pezizomycotina	Pezizomycetes	unknown_subclass	Pezizales	Sarcosomataceae	Galiella	1	0	1	0
Eukaryota	Fungi	Dikarya	Ascomycota	Pezizomycotina	Pezizomycetes	unknown_subclass	Pezizales	Sarcosomataceae	Plectania	2	0	1	0
Eukaryota	Fungi	Dikarya	Ascomycota	Pezizomycotina	Pezizomycetes	unknown_subclass	Pezizales	Sarcosomataceae	Pseudoplectania	2	0	1	0
Eukaryota	Fungi	Dikarya	Ascomycota	Pezizomycotina	Pezizomycetes	unknown_subclass	Pezizales	Sarcosomataceae	Sarcosoma	2	0	1	0
Eukaryota	Fungi	Dikarya	Ascomycota	Pezizomycotina	Pezizomycetes	unknown_subclass	Pezizales	Sarcosomataceae	Selenaspora	1	0	1	0
Eukaryota	Fungi	Dikarya	Ascomycota	Pezizomycotina	Pezizomycetes	unknown_subclass	Pezizales	Sarcosomataceae	Strobiloscypha	1	0	1	0
Eukaryota	Fungi	Dikarya	Ascomycota	Pezizomycotina	Pezizomycetes	unknown_subclass	Pezizales	Sarcosomataceae	unknown_genus	1	0	1	0
Eukaryota	Fungi	Dikarya	Ascomycota	Pezizomycotina	Pezizomycetes	unknown_subclass	Pezizales	Sarcosomataceae	Urnula	2	0	1	0
Eukaryota	Fungi	Dikarya	Ascomycota	Pezizomycotina	Pezizomycetes	unknown_subclass	Pezizales	Tuberaceae	Choiromyces	2	0	1	0
Eukaryota	Fungi	Dikarya	Ascomycota	Pezizomycotina	Pezizomycetes	unknown_subclass	Pezizales	Tuberaceae	Tuber	13	0	1	0
Eukaryota	Fungi	Dikarya	Ascomycota	Pezizomycotina	Pezizomycetes	unknown_subclass	Pezizales	Tuberaceae	unknown_genus	1	0	1	0
Eukaryota	Fungi	Dikarya	Ascomycota	Pezizomycotina	Sordariomycetes	Hypocreomycetidae	Glomerellales	Australiascaceae	Australiasca	1	0	1	0
Eukaryota	Fungi	Dikarya	Ascomycota	Pezizomycotina	Sordariomycetes	Hypocreomycetidae	Glomerellales	Australiascaceae	Monilochaetes	3	0	1	0
Eukaryota	Fungi	Dikarya	Ascomycota	Pezizomycotina	Sordariomycetes	Hypocreomycetidae	Glomerellales	Glomerellaceae	Colletotrichum	13	0	1	0
Eukaryota	Fungi	Dikarya	Ascomycota	Pezizomycotina	Sordariomycetes	Hypocreomycetidae	Glomerellales	Glomerellaceae	Glomerella	16	1	0.941176	0.0588235
Eukaryota	Fungi	Dikarya	Ascomycota	Pezizomycotina	Sordariomycetes	Hypocreomycetidae	Glomerellales	Plectosphaerellaceae	Lectera	1	0	1	0
Eukaryota	Fungi	Dikarya	Ascomycota	Pezizomycotina	Sordariomycetes	Hypocreomycetidae	Glomerellales	Plectosphaerellaceae	Plectosphaerella	3	0	1	0
Eukaryota	Fungi	Dikarya	Ascomycota	Pezizomycotina	Sordariomycetes	Hypocreomycetidae	Glomerellales	Plectosphaerellaceae	Verticillium	10	0	1	0
Eukaryota	Fungi	Dikarya	Ascomycota	Pezizomycotina	Sordariomycetes	Hypocreomycetidae	Glomerellales	Reticulascaceae	Kylindria	1	0	1	0
Eukaryota	Fungi	Dikarya	Ascomycota	Pezizomycotina	Sordariomycetes	Hypocreomycetidae	Glomerellales	Reticulascaceae	Reticulascus	2	0	1	0
Eukaryota	Fungi	Dikarya	Ascomycota	Pezizomycotina	Sordariomycetes	Hypocreomycetidae	Hypocreales	Bionectriaceae	Bionectria	8	0	1	0
Eukaryota	Fungi	Dikarya	Ascomycota	Pezizomycotina	Sordariomycetes	Hypocreomycetidae	Hypocreales	Bionectriaceae	Bryocentria	2	0	1	0
Eukaryota	Fungi	Dikarya	Ascomycota	Pezizomycotina	Sordariomycetes	Hypocreomycetidae	Hypocreales	Bionectriaceae	Didymostilbe	1	0	1	0
Eukaryota	Fungi	Dikarya	Ascomycota	Pezizomycotina	Sordariomycetes	Hypocreomycetidae	Hypocreales	Bionectriaceae	Geosmithia	8	0	1	0
Eukaryota	Fungi	Dikarya	Ascomycota	Pezizomycotina	Sordariomycetes	Hypocreomycetidae	Hypocreales	Bionectriaceae	Mycoarachis	0	1	0	1
Eukaryota	Fungi	Dikarya	Ascomycota	Pezizomycotina	Sordariomycetes	Hypocreomycetidae	Hypocreales	Bionectriaceae	Myrothecium	2	0	1	0
Eukaryota	Fungi	Dikarya	Ascomycota	Pezizomycotina	Sordariomycetes	Hypocreomycetidae	Hypocreales	Bionectriaceae	Nectriopsis	1	0	1	0
Eukaryota	Fungi	Dikarya	Ascomycota	Pezizomycotina	Sordariomycetes	Hypocreomycetidae	Hypocreales	Bionectriaceae	Ochronectria	1	0	1	0
Eukaryota	Fungi	Dikarya	Ascomycota	Pezizomycotina	Sordariomycetes	Hypocreomycetidae	Hypocreales	Bionectriaceae	Peethambara	1	0	1	0
Eukaryota	Fungi	Dikarya	Ascomycota	Pezizomycotina	Sordariomycetes	Hypocreomycetidae	Hypocreales	Bionectriaceae	Stilbocrea	1	0	1	0
Eukaryota	Fungi	Dikarya	Ascomycota	Pezizomycotina	Sordariomycetes	Hypocreomycetidae	Hypocreales	Clavicipitaceae	Balansia	1	0	1	0
Eukaryota	Fungi	Dikarya	Ascomycota	Pezizomycotina	Sordariomycetes	Hypocreomycetidae	Hypocreales	Clavicipitaceae	Chamaeleomyces	2	0	1	0
Eukaryota	Fungi	Dikarya	Ascomycota	Pezizomycotina	Sordariomycetes	Hypocreomycetidae	Hypocreales	Clavicipitaceae	Claviceps	8	1	0.888889	0.111111
Eukaryota	Fungi	Dikarya	Ascomycota	Pezizomycotina	Sordariomycetes	Hypocreomycetidae	Hypocreales	Clavicipitaceae	Clavicipitaceae	1	0	1	0
Eukaryota	Fungi	Dikarya	Ascomycota	Pezizomycotina	Sordariomycetes	Hypocreomycetidae	Hypocreales	Clavicipitaceae	Conoideocrella	2	0	1	0
Eukaryota	Fungi	Dikarya	Ascomycota	Pezizomycotina	Sordariomycetes	Hypocreomycetidae	Hypocreales	Clavicipitaceae	Ephelis	2	0	1	0
Eukaryota	Fungi	Dikarya	Ascomycota	Pezizomycotina	Sordariomycetes	Hypocreomycetidae	Hypocreales	Clavicipitaceae	Mariannaea	3	0	1	0
Eukaryota	Fungi	Dikarya	Ascomycota	Pezizomycotina	Sordariomycetes	Hypocreomycetidae	Hypocreales	Clavicipitaceae	Metacordyceps	3	0	1	0
Eukaryota	Fungi	Dikarya	Ascomycota	Pezizomycotina	Sordariomycetes	Hypocreomycetidae	Hypocreales	Clavicipitaceae	Metarhiziopsis	1	0	1	0
Eukaryota	Fungi	Dikarya	Ascomycota	Pezizomycotina	Sordariomycetes	Hypocreomycetidae	Hypocreales	Clavicipitaceae	Metarhizium	28	4	0.875	0.125
Eukaryota	Fungi	Dikarya	Ascomycota	Pezizomycotina	Sordariomycetes	Hypocreomycetidae	Hypocreales	Clavicipitaceae	Nomuraea	3	0	1	0
Eukaryota	Fungi	Dikarya	Ascomycota	Pezizomycotina	Sordariomycetes	Hypocreomycetidae	Hypocreales	Clavicipitaceae	Paecilomyces	11	1	0.916667	0.0833333
Eukaryota	Fungi	Dikarya	Ascomycota	Pezizomycotina	Sordariomycetes	Hypocreomycetidae	Hypocreales	Clavicipitaceae	Pochonia	2	0	1	0
Eukaryota	Fungi	Dikarya	Ascomycota	Pezizomycotina	Sordariomycetes	Hypocreomycetidae	Hypocreales	Clavicipitaceae	Tolypocladium	3	0	1	0
Eukaryota	Fungi	Dikarya	Ascomycota	Pezizomycotina	Sordariomycetes	Hypocreomycetidae	Hypocreales	Clavicipitaceae	unknown_genus	0	2	0	1
Eukaryota	Fungi	Dikarya	Ascomycota	Pezizomycotina	Sordariomycetes	Hypocreomycetidae	Hypocreales	Cordycipitaceae	Beauveria	6	0	1	0
Eukaryota	Fungi	Dikarya	Ascomycota	Pezizomycotina	Sordariomycetes	Hypocreomycetidae	Hypocreales	Cordycipitaceae	Cordyceps	45	6	0.882353	0.117647
Eukaryota	Fungi	Dikarya	Ascomycota	Pezizomycotina	Sordariomycetes	Hypocreomycetidae	Hypocreales	Cordycipitaceae	Gibellula	0	1	0	1
Eukaryota	Fungi	Dikarya	Ascomycota	Pezizomycotina	Sordariomycetes	Hypocreomycetidae	Hypocreales	Cordycipitaceae	Isaria	37	0	1	0
Eukaryota	Fungi	Dikarya	Ascomycota	Pezizomycotina	Sordariomycetes	Hypocreomycetidae	Hypocreales	Cordycipitaceae	Lecanicillium	9	3	0.75	0.25
Eukaryota	Fungi	Dikarya	Ascomycota	Pezizomycotina	Sordariomycetes	Hypocreomycetidae	Hypocreales	Cordycipitaceae	Simplicillium	1	0	1	0
Eukaryota	Fungi	Dikarya	Ascomycota	Pezizomycotina	Sordariomycetes	Hypocreomycetidae	Hypocreales	Hypocreaceae	Hypocrea	19	2	0.904762	0.0952381
Eukaryota	Fungi	Dikarya	Ascomycota	Pezizomycotina	Sordariomycetes	Hypocreomycetidae	Hypocreales	Hypocreaceae	Hypomyces	2	0	1	0
Eukaryota	Fungi	Dikarya	Ascomycota	Pezizomycotina	Sordariomycetes	Hypocreomycetidae	Hypocreales	Hypocreaceae	Trichoderma	9	0	1	0
Eukaryota	Fungi	Dikarya	Ascomycota	Pezizomycotina	Sordariomycetes	Hypocreomycetidae	Hypocreales	Nectriaceae	Fusarium	45	1	0.978261	0.0217391
Eukaryota	Fungi	Dikarya	Ascomycota	Pezizomycotina	Sordariomycetes	Hypocreomycetidae	Hypocreales	Nectriaceae	Gibberella	26	0	1	0
Eukaryota	Fungi	Dikarya	Ascomycota	Pezizomycotina	Sordariomycetes	Hypocreomycetidae	Hypocreales	Nectriaceae	Nectria	14	0	1	0
Eukaryota	Fungi	Dikarya	Ascomycota	Pezizomycotina	Sordariomycetes	Hypocreomycetidae	Hypocreales	Nectriaceae	Stephanonectria	1	0	1	0
Eukaryota	Fungi	Dikarya	Ascomycota	Pezizomycotina	Sordariomycetes	Hypocreomycetidae	Hypocreales	Nectriaceae	Volutella	2	0	1	0
Eukaryota	Fungi	Dikarya	Ascomycota	Pezizomycotina	Sordariomycetes	Hypocreomycetidae	Hypocreales	Niessliaceae	Niesslia	2	0	1	0
Eukaryota	Fungi	Dikarya	Ascomycota	Pezizomycotina	Sordariomycetes	Hypocreomycetidae	Hypocreales	Ophiocordycipitaceae	Elaphocordyceps	7	0	1	0
Eukaryota	Fungi	Dikarya	Ascomycota	Pezizomycotina	Sordariomycetes	Hypocreomycetidae	Hypocreales	Ophiocordycipitaceae	Hirsutella	1	1	0.5	0.5
Eukaryota	Fungi	Dikarya	Ascomycota	Pezizomycotina	Sordariomycetes	Hypocreomycetidae	Hypocreales	Ophiocordycipitaceae	Hymenostilbe	1	0	1	0
Eukaryota	Fungi	Dikarya	Ascomycota	Pezizomycotina	Sordariomycetes	Hypocreomycetidae	Hypocreales	Ophiocordycipitaceae	Ophiocordyceps	23	0	1	0
Eukaryota	Fungi	Dikarya	Ascomycota	Pezizomycotina	Sordariomycetes	Hypocreomycetidae	Hypocreales	Ophiocordycipitaceae	Purpureocillium	4	0	1	0
Eukaryota	Fungi	Dikarya	Ascomycota	Pezizomycotina	Sordariomycetes	Hypocreomycetidae	Hypocreales	unknown_family	Acremonium	2	0	1	0
Eukaryota	Fungi	Dikarya	Ascomycota	Pezizomycotina	Sordariomycetes	Hypocreomycetidae	Hypocreales	unknown_family	Berkelella	1	0	1	0
Eukaryota	Fungi	Dikarya	Ascomycota	Pezizomycotina	Sordariomycetes	Hypocreomycetidae	Hypocreales	unknown_family	Chaetopsina	1	0	1	0
Eukaryota	Fungi	Dikarya	Ascomycota	Pezizomycotina	Sordariomycetes	Hypocreomycetidae	Hypocreales	unknown_family	Hypocreales	1	1	0.5	0.5
Eukaryota	Fungi	Dikarya	Ascomycota	Pezizomycotina	Sordariomycetes	Hypocreomycetidae	Hypocreales	unknown_family	Illosporium	1	0	1	0
Eukaryota	Fungi	Dikarya	Ascomycota	Pezizomycotina	Sordariomycetes	Hypocreomycetidae	Hypocreales	unknown_family	Myrothecium	28	0	1	0
Eukaryota	Fungi	Dikarya	Ascomycota	Pezizomycotina	Sordariomycetes	Hypocreomycetidae	Hypocreales	unknown_family	Stachybotrys	9	1	0.9	0.1
Eukaryota	Fungi	Dikarya	Ascomycota	Pezizomycotina	Sordariomycetes	Hypocreomycetidae	Hypocreales	unknown_family	Stilbella	2	0	1	0
Eukaryota	Fungi	Dikarya	Ascomycota	Pezizomycotina	Sordariomycetes	Hypocreomycetidae	Hypocreales	unknown_family	unknown_genus	2	1	0.666667	0.333333
Eukaryota	Fungi	Dikarya	Ascomycota	Pezizomycotina	Sordariomycetes	Hypocreomycetidae	Hypocreales	unknown_family	Verticillium	3	0	1	0
Eukaryota	Fungi	Dikarya	Ascomycota	Pezizomycotina	Sordariomycetes	Hypocreomycetidae	Microascales	Gondwanamycetaceae	Gondwanamyces	1	0	1	0
Eukaryota	Fungi	Dikarya	Ascomycota	Pezizomycotina	Sordariomycetes	Hypocreomycetidae	Microascales	Halosphaeriaceae	Ascosacculus	1	0	1	0
Eukaryota	Fungi	Dikarya	Ascomycota	Pezizomycotina	Sordariomycetes	Hypocreomycetidae	Microascales	Halosphaeriaceae	Halosarpheia	1	0	1	0
Eukaryota	Fungi	Dikarya	Ascomycota	Pezizomycotina	Sordariomycetes	Hypocreomycetidae	Microascales	Halosphaeriaceae	Halosphaeriaceae	1	0	1	0
Eukaryota	Fungi	Dikarya	Ascomycota	Pezizomycotina	Sordariomycetes	Hypocreomycetidae	Microascales	Halosphaeriaceae	Lignincola	0	1	0	1
Eukaryota	Fungi	Dikarya	Ascomycota	Pezizomycotina	Sordariomycetes	Hypocreomycetidae	Microascales	Halosphaeriaceae	Magnisphaera	1	0	1	0
Eukaryota	Fungi	Dikarya	Ascomycota	Pezizomycotina	Sordariomycetes	Hypocreomycetidae	Microascales	Halosphaeriaceae	Nais	1	0	1	0
Eukaryota	Fungi	Dikarya	Ascomycota	Pezizomycotina	Sordariomycetes	Hypocreomycetidae	Microascales	Halosphaeriaceae	Natantispora	6	0	1	0
Eukaryota	Fungi	Dikarya	Ascomycota	Pezizomycotina	Sordariomycetes	Hypocreomycetidae	Microascales	Halosphaeriaceae	Oceanitis	1	0	1	0
Eukaryota	Fungi	Dikarya	Ascomycota	Pezizomycotina	Sordariomycetes	Hypocreomycetidae	Microascales	Halosphaeriaceae	Panorbis	2	0	1	0
Eukaryota	Fungi	Dikarya	Ascomycota	Pezizomycotina	Sordariomycetes	Hypocreomycetidae	Microascales	Halosphaeriaceae	Phaeonectriella	1	0	1	0
Eukaryota	Fungi	Dikarya	Ascomycota	Pezizomycotina	Sordariomycetes	Hypocreomycetidae	Microascales	Microascaceae	Graphium	8	4	0.666667	0.333333
Eukaryota	Fungi	Dikarya	Ascomycota	Pezizomycotina	Sordariomycetes	Hypocreomycetidae	Microascales	Microascaceae	Microascus	4	0	1	0
Eukaryota	Fungi	Dikarya	Ascomycota	Pezizomycotina	Sordariomycetes	Hypocreomycetidae	Microascales	Microascaceae	Petriella	1	0	1	0
Eukaryota	Fungi	Dikarya	Ascomycota	Pezizomycotina	Sordariomycetes	Hypocreomycetidae	Microascales	Microascaceae	Pseudallescheria	8	0	1	0
Eukaryota	Fungi	Dikarya	Ascomycota	Pezizomycotina	Sordariomycetes	Hypocreomycetidae	Microascales	Microascaceae	Scedosporium	2	0	1	0
Eukaryota	Fungi	Dikarya	Ascomycota	Pezizomycotina	Sordariomycetes	Hypocreomycetidae	Microascales	unknown_family	Brachyconidiellopsis	1	0	1	0
Eukaryota	Fungi	Dikarya	Ascomycota	Pezizomycotina	Sordariomycetes	Hypocreomycetidae	Microascales	unknown_family	Sphaeronaemella	1	0	1	0
Eukaryota	Fungi	Dikarya	Ascomycota	Pezizomycotina	Sordariomycetes	Hypocreomycetidae	unknown_order	unknown_family	Torpedospora	2	0	1	0
Eukaryota	Fungi	Dikarya	Ascomycota	Pezizomycotina	Sordariomycetes	Sordariomycetidae	Boliniales	Boliniaceae	Camarops	3	0	1	0
Eukaryota	Fungi	Dikarya	Ascomycota	Pezizomycotina	Sordariomycetes	Sordariomycetidae	Calosphaeriales	Calosphaeriaceae	Calosphaeria	3	0	1	0
Eukaryota	Fungi	Dikarya	Ascomycota	Pezizomycotina	Sordariomycetes	Sordariomycetidae	Calosphaeriales	Calosphaeriaceae	Jattaea	2	0	1	0
Eukaryota	Fungi	Dikarya	Ascomycota	Pezizomycotina	Sordariomycetes	Sordariomycetidae	Calosphaeriales	Calosphaeriaceae	Pleurostomophora	1	0	1	0
Eukaryota	Fungi	Dikarya	Ascomycota	Pezizomycotina	Sordariomycetes	Sordariomycetidae	Calosphaeriales	Calosphaeriaceae	Togniniella	2	0	1	0
Eukaryota	Fungi	Dikarya	Ascomycota	Pezizomycotina	Sordariomycetes	Sordariomycetidae	Chaetosphaeriales	Chaetosphaeriaceae	Chaetosphaeria	1	1	0.5	0.5
Eukaryota	Fungi	Dikarya	Ascomycota	Pezizomycotina	Sordariomycetes	Sordariomycetidae	Coniochaetales	Coniochaetaceae	Coniochaeta	9	0	1	0
Eukaryota	Fungi	Dikarya	Ascomycota	Pezizomycotina	Sordariomycetes	Sordariomycetidae	Coniochaetales	Coniochaetaceae	Lecythophora	5	0	1	0
Eukaryota	Fungi	Dikarya	Ascomycota	Pezizomycotina	Sordariomycetes	Sordariomycetidae	Diaporthales	Cryphonectriaceae	Chromendothia	1	0	1	0
Eukaryota	Fungi	Dikarya	Ascomycota	Pezizomycotina	Sordariomycetes	Sordariomycetidae	Diaporthales	Cryphonectriaceae	Chrysoporthe	2	0	1	0
Eukaryota	Fungi	Dikarya	Ascomycota	Pezizomycotina	Sordariomycetes	Sordariomycetidae	Diaporthales	Cryphonectriaceae	Endothia	2	0	1	0
Eukaryota	Fungi	Dikarya	Ascomycota	Pezizomycotina	Sordariomycetes	Sordariomycetidae	Diaporthales	Cryphonectriaceae	Microthia	1	0	1	0
Eukaryota	Fungi	Dikarya	Ascomycota	Pezizomycotina	Sordariomycetes	Sordariomycetidae	Diaporthales	Diaporthaceae	Diaporthe	3	0	1	0
Eukaryota	Fungi	Dikarya	Ascomycota	Pezizomycotina	Sordariomycetes	Sordariomycetidae	Diaporthales	Diaporthaceae	Mazzantia	2	0	1	0
Eukaryota	Fungi	Dikarya	Ascomycota	Pezizomycotina	Sordariomycetes	Sordariomycetidae	Diaporthales	Gnomoniaceae	Ophiognomonia	1	0	1	0
Eukaryota	Fungi	Dikarya	Ascomycota	Pezizomycotina	Sordariomycetes	Sordariomycetidae	Diaporthales	Melanconidaceae	Melanconis	1	1	0.5	0.5
Eukaryota	Fungi	Dikarya	Ascomycota	Pezizomycotina	Sordariomycetes	Sordariomycetidae	Diaporthales	unknown_family	Rhamphoria	1	0	1	0
Eukaryota	Fungi	Dikarya	Ascomycota	Pezizomycotina	Sordariomycetes	Sordariomycetidae	Diaporthales	Valsaceae	Phomopsis	5	0	1	0
Eukaryota	Fungi	Dikarya	Ascomycota	Pezizomycotina	Sordariomycetes	Sordariomycetidae	Diaporthales	Valsaceae	Valsa	3	0	1	0
Eukaryota	Fungi	Dikarya	Ascomycota	Pezizomycotina	Sordariomycetes	Sordariomycetidae	Diaporthales	Valsaceae	Valsella	1	0	1	0
Eukaryota	Fungi	Dikarya	Ascomycota	Pezizomycotina	Sordariomycetes	Sordariomycetidae	Magnaporthales	Magnaporthaceae	Gaeumannomyces	1	0	1	0
Eukaryota	Fungi	Dikarya	Ascomycota	Pezizomycotina	Sordariomycetes	Sordariomycetidae	Magnaporthales	Magnaporthaceae	Magnaporthe	4	0	1	0
Eukaryota	Fungi	Dikarya	Ascomycota	Pezizomycotina	Sordariomycetes	Sordariomycetidae	Magnaporthales	Magnaporthaceae	Ophioceras	1	0	1	0
Eukaryota	Fungi	Dikarya	Ascomycota	Pezizomycotina	Sordariomycetes	Sordariomycetidae	Magnaporthales	Magnaporthaceae	Pseudohalonectria	1	0	1	0
Eukaryota	Fungi	Dikarya	Ascomycota	Pezizomycotina	Sordariomycetes	Sordariomycetidae	Ophiostomatales	Ophiostomataceae	Grosmannia	1	0	1	0
Eukaryota	Fungi	Dikarya	Ascomycota	Pezizomycotina	Sordariomycetes	Sordariomycetidae	Ophiostomatales	Ophiostomataceae	Ophiostoma	8	1	0.888889	0.111111
Eukaryota	Fungi	Dikarya	Ascomycota	Pezizomycotina	Sordariomycetes	Sordariomycetidae	Ophiostomatales	Ophiostomataceae	Parascedosporium	2	0	1	0
Eukaryota	Fungi	Dikarya	Ascomycota	Pezizomycotina	Sordariomycetes	Sordariomycetidae	Ophiostomatales	Ophiostomataceae	Sporothrix	1	0	1	0
Eukaryota	Fungi	Dikarya	Ascomycota	Pezizomycotina	Sordariomycetes	Sordariomycetidae	Sordariales	Cephalothecaceae	Albertiniella	0	2	0	1
Eukaryota	Fungi	Dikarya	Ascomycota	Pezizomycotina	Sordariomycetes	Sordariomycetidae	Sordariales	Cephalothecaceae	Cephalotheca	2	0	1	0
Eukaryota	Fungi	Dikarya	Ascomycota	Pezizomycotina	Sordariomycetes	Sordariomycetidae	Sordariales	Chaetomiaceae	Chaetomium	13	2	0.866667	0.133333
Eukaryota	Fungi	Dikarya	Ascomycota	Pezizomycotina	Sordariomycetes	Sordariomycetidae	Sordariales	Lasiosphaeriaceae	Ascovaginospora	1	0	1	0
Eukaryota	Fungi	Dikarya	Ascomycota	Pezizomycotina	Sordariomycetes	Sordariomycetidae	Sordariales	Lasiosphaeriaceae	Bombardia	1	0	1	0
Eukaryota	Fungi	Dikarya	Ascomycota	Pezizomycotina	Sordariomycetes	Sordariomycetidae	Sordariales	Lasiosphaeriaceae	Podospora	2	0	1	0
Eukaryota	Fungi	Dikarya	Ascomycota	Pezizomycotina	Sordariomycetes	Sordariomycetidae	Sordariales	Sordariaceae	Neurospora	6	0	1	0
Eukaryota	Fungi	Dikarya	Ascomycota	Pezizomycotina	Sordariomycetes	Sordariomycetidae	Sordariales	Sordariaceae	Sordaria	3	1	0.75	0.25
Eukaryota	Fungi	Dikarya	Ascomycota	Pezizomycotina	Sordariomycetes	Sordariomycetidae	Sordariales	unknown_family	Ascolacicola	1	0	1	0
Eukaryota	Fungi	Dikarya	Ascomycota	Pezizomycotina	Sordariomycetes	Sordariomycetidae	Sordariales	unknown_family	Kionochaeta	5	0	1	0
Eukaryota	Fungi	Dikarya	Ascomycota	Pezizomycotina	Sordariomycetes	Sordariomycetidae	Sordariales	unknown_family	Madurella	2	0	1	0
Eukaryota	Fungi	Dikarya	Ascomycota	Pezizomycotina	Sordariomycetes	Sordariomycetidae	Sordariales	unknown_family	Taifanglania	1	0	1	0
Eukaryota	Fungi	Dikarya	Ascomycota	Pezizomycotina	Sordariomycetes	Sordariomycetidae	unknown_order	Annulatascaceae	Ascitendus	1	0	1	0
Eukaryota	Fungi	Dikarya	Ascomycota	Pezizomycotina	Sordariomycetes	Sordariomycetidae	unknown_order	Apiosporaceae	Apiospora	10	0	1	0
Eukaryota	Fungi	Dikarya	Ascomycota	Pezizomycotina	Sordariomycetes	Sordariomycetidae	unknown_order	Apiosporaceae	Arthrinium	36	0	1	0
Eukaryota	Fungi	Dikarya	Ascomycota	Pezizomycotina	Sordariomycetes	Sordariomycetidae	unknown_order	unknown_family	Lentomitella	1	0	1	0
Eukaryota	Fungi	Dikarya	Ascomycota	Pezizomycotina	Sordariomycetes	unknown_subclass	Koralionastetales	Koralionastetaceae	Koralionastes	0	1	0	1
Eukaryota	Fungi	Dikarya	Ascomycota	Pezizomycotina	Sordariomycetes	unknown_subclass	Koralionastetales	Koralionastetaceae	Pontogeneia	0	1	0	1
Eukaryota	Fungi	Dikarya	Ascomycota	Pezizomycotina	Sordariomycetes	unknown_subclass	Lulworthiales	Lulworthiaceae	Lindra	4	0	1	0
Eukaryota	Fungi	Dikarya	Ascomycota	Pezizomycotina	Sordariomycetes	unknown_subclass	Lulworthiales	Lulworthiaceae	Lulwoana	5	1	0.833333	0.166667
Eukaryota	Fungi	Dikarya	Ascomycota	Pezizomycotina	Sordariomycetes	unknown_subclass	Lulworthiales	Lulworthiaceae	Lulworthia	16	1	0.941176	0.0588235
Eukaryota	Fungi	Dikarya	Ascomycota	Pezizomycotina	Sordariomycetes	unknown_subclass	Meliolales	Meliolaceae	Meliola	0	2	0	1
Eukaryota	Fungi	Dikarya	Ascomycota	Pezizomycotina	Sordariomycetes	unknown_subclass	Phyllachorales	Phyllachoraceae	Phyllachora	1	0	1	0
Eukaryota	Fungi	Dikarya	Ascomycota	Pezizomycotina	Sordariomycetes	unknown_subclass	Trichosphaeriales	unknown_family	Nigrospora	2	0	1	0
Eukaryota	Fungi	Dikarya	Ascomycota	Pezizomycotina	Sordariomycetes	unknown_subclass	unknown_order	unknown_family	Achroceratosphaeria	0	1	0	1
Eukaryota	Fungi	Dikarya	Ascomycota	Pezizomycotina	Sordariomycetes	unknown_subclass	unknown_order	unknown_family	unknown_genus	3	0	1	0
Eukaryota	Fungi	Dikarya	Ascomycota	Pezizomycotina	Sordariomycetes	Xylariomycetidae	Xylariales	Amphisphaeriaceae	Adisciso	1	0	1	0
Eukaryota	Fungi	Dikarya	Ascomycota	Pezizomycotina	Sordariomycetes	Xylariomycetidae	Xylariales	Amphisphaeriaceae	Amphisphaeria	1	0	1	0
Eukaryota	Fungi	Dikarya	Ascomycota	Pezizomycotina	Sordariomycetes	Xylariomycetidae	Xylariales	Amphisphaeriaceae	Cainia	1	0	1	0
Eukaryota	Fungi	Dikarya	Ascomycota	Pezizomycotina	Sordariomycetes	Xylariomycetidae	Xylariales	Amphisphaeriaceae	Discostroma	1	0	1	0
Eukaryota	Fungi	Dikarya	Ascomycota	Pezizomycotina	Sordariomycetes	Xylariomycetidae	Xylariales	Amphisphaeriaceae	Monochaetia	1	0	1	0
Eukaryota	Fungi	Dikarya	Ascomycota	Pezizomycotina	Sordariomycetes	Xylariomycetidae	Xylariales	Amphisphaeriaceae	Pestalosphaeria	2	1	0.666667	0.333333
Eukaryota	Fungi	Dikarya	Ascomycota	Pezizomycotina	Sordariomycetes	Xylariomycetidae	Xylariales	Amphisphaeriaceae	Pestalotia	2	0	1	0
Eukaryota	Fungi	Dikarya	Ascomycota	Pezizomycotina	Sordariomycetes	Xylariomycetidae	Xylariales	Amphisphaeriaceae	Pestalotiopsis	8	0	1	0
Eukaryota	Fungi	Dikarya	Ascomycota	Pezizomycotina	Sordariomycetes	Xylariomycetidae	Xylariales	Amphisphaeriaceae	Seimatoantlerium	1	0	1	0
Eukaryota	Fungi	Dikarya	Ascomycota	Pezizomycotina	Sordariomycetes	Xylariomycetidae	Xylariales	Amphisphaeriaceae	Seiridium	3	0	1	0
Eukaryota	Fungi	Dikarya	Ascomycota	Pezizomycotina	Sordariomycetes	Xylariomycetidae	Xylariales	Amphisphaeriaceae	Truncatella	1	0	1	0
Eukaryota	Fungi	Dikarya	Ascomycota	Pezizomycotina	Sordariomycetes	Xylariomycetidae	Xylariales	Diatrypaceae	Cryptosphaeria	1	0	1	0
Eukaryota	Fungi	Dikarya	Ascomycota	Pezizomycotina	Sordariomycetes	Xylariomycetidae	Xylariales	Diatrypaceae	Cryptovalsa	1	0	1	0
Eukaryota	Fungi	Dikarya	Ascomycota	Pezizomycotina	Sordariomycetes	Xylariomycetidae	Xylariales	Diatrypaceae	Diatrype	1	0	1	0
Eukaryota	Fungi	Dikarya	Ascomycota	Pezizomycotina	Sordariomycetes	Xylariomycetidae	Xylariales	Diatrypaceae	Eutypella	1	0	1	0
Eukaryota	Fungi	Dikarya	Ascomycota	Pezizomycotina	Sordariomycetes	Xylariomycetidae	Xylariales	Hyponectriaceae	Hyponectria	1	0	1	0
Eukaryota	Fungi	Dikarya	Ascomycota	Pezizomycotina	Sordariomycetes	Xylariomycetidae	Xylariales	Hyponectriaceae	Monographella	1	0	1	0
Eukaryota	Fungi	Dikarya	Ascomycota	Pezizomycotina	Sordariomycetes	Xylariomycetidae	Xylariales	Hyponectriaceae	Physalospora	1	0	1	0
Eukaryota	Fungi	Dikarya	Ascomycota	Pezizomycotina	Sordariomycetes	Xylariomycetidae	Xylariales	unknown_family	Microdochium	1	0	1	0
Eukaryota	Fungi	Dikarya	Ascomycota	Pezizomycotina	Sordariomycetes	Xylariomycetidae	Xylariales	unknown_family	Muscodor	2	1	0.666667	0.333333
Eukaryota	Fungi	Dikarya	Ascomycota	Pezizomycotina	Sordariomycetes	Xylariomycetidae	Xylariales	unknown_family	Surculiseries	2	0	1	0
Eukaryota	Fungi	Dikarya	Ascomycota	Pezizomycotina	Sordariomycetes	Xylariomycetidae	Xylariales	unknown_family	unknown_genus	1	0	1	0
Eukaryota	Fungi	Dikarya	Ascomycota	Pezizomycotina	Sordariomycetes	Xylariomycetidae	Xylariales	unknown_family	Xylariales	1	0	1	0
Eukaryota	Fungi	Dikarya	Ascomycota	Pezizomycotina	Sordariomycetes	Xylariomycetidae	Xylariales	Xylariaceae	Geniculisynnema	1	0	1	0
Eukaryota	Fungi	Dikarya	Ascomycota	Pezizomycotina	Sordariomycetes	Xylariomycetidae	Xylariales	Xylariaceae	Hypoxylon	1	0	1	0
Eukaryota	Fungi	Dikarya	Ascomycota	Pezizomycotina	Sordariomycetes	Xylariomycetidae	Xylariales	Xylariaceae	Poronia	1	0	1	0
Eukaryota	Fungi	Dikarya	Ascomycota	Pezizomycotina	Sordariomycetes	Xylariomycetidae	Xylariales	Xylariaceae	Xylaria	10	0	1	0
Eukaryota	Fungi	Dikarya	Ascomycota	Pezizomycotina	Sordariomycetes	Xylariomycetidae	Xylariales	Xylariaceae	Xylariaceae	1	0	1	0
Eukaryota	Fungi	Dikarya	Ascomycota	Pezizomycotina	unknown_class	unknown_subclass	Medeolariales	Medeolariaceae	Medeolaria	1	1	0.5	0.5
Eukaryota	Fungi	Dikarya	Ascomycota	Pezizomycotina	unknown_class	unknown_subclass	unknown_order	Coccodiniaceae	Coccodinium	1	0	1	0
Eukaryota	Fungi	Dikarya	Ascomycota	Pezizomycotina	unknown_class	unknown_subclass	unknown_order	unknown_family	Torula	1	0	1	0
Eukaryota	Fungi	Dikarya	Ascomycota	Saccharomycotina	Saccharomycetes	unknown_subclass	Saccharomycetales	Debaryomycetaceae	Lodderomyces	4	1	0.8	0.2
Eukaryota	Fungi	Dikarya	Ascomycota	Saccharomycotina	Saccharomycetes	unknown_subclass	Saccharomycetales	Debaryomycetaceae	Scheffersomyces	1	0	1	0
Eukaryota	Fungi	Dikarya	Ascomycota	Saccharomycotina	Saccharomycetes	unknown_subclass	Saccharomycetales	Dipodascaceae	Dipodascus	10	0	1	0
Eukaryota	Fungi	Dikarya	Ascomycota	Saccharomycotina	Saccharomycetes	unknown_subclass	Saccharomycetales	Dipodascaceae	Galactomyces	5	0	1	0
Eukaryota	Fungi	Dikarya	Ascomycota	Saccharomycotina	Saccharomycetes	unknown_subclass	Saccharomycetales	Dipodascaceae	Geotrichum	4	0	1	0
Eukaryota	Fungi	Dikarya	Ascomycota	Saccharomycotina	Saccharomycetes	unknown_subclass	Saccharomycetales	Endomycetaceae	Endomyces	0	1	0	1
Eukaryota	Fungi	Dikarya	Ascomycota	Saccharomycotina	Saccharomycetes	unknown_subclass	Saccharomycetales	Lipomycetaceae	Dipodascopsis	2	0	1	0
Eukaryota	Fungi	Dikarya	Ascomycota	Saccharomycotina	Saccharomycetes	unknown_subclass	Saccharomycetales	Lipomycetaceae	Zygozyma	1	0	1	0
Eukaryota	Fungi	Dikarya	Ascomycota	Saccharomycotina	Saccharomycetes	unknown_subclass	Saccharomycetales	Metschnikowiaceae	Clavispora	4	1	0.8	0.2
Eukaryota	Fungi	Dikarya	Ascomycota	Saccharomycotina	Saccharomycetes	unknown_subclass	Saccharomycetales	Metschnikowiaceae	Kodamaea	5	0	1	0
Eukaryota	Fungi	Dikarya	Ascomycota	Saccharomycotina	Saccharomycetes	unknown_subclass	Saccharomycetales	Metschnikowiaceae	Metschnikowia	12	1	0.923077	0.0769231
Eukaryota	Fungi	Dikarya	Ascomycota	Saccharomycotina	Saccharomycetes	unknown_subclass	Saccharomycetales	Phaffomycetaceae	Wickerhamomyces	1	0	1	0
Eukaryota	Fungi	Dikarya	Ascomycota	Saccharomycotina	Saccharomycetes	unknown_subclass	Saccharomycetales	Pichiaceae	Pichia	52	0	1	0
Eukaryota	Fungi	Dikarya	Ascomycota	Saccharomycotina	Saccharomycetes	unknown_subclass	Saccharomycetales	Saccharomycetaceae	Citeromyces	9	0	1	0
Eukaryota	Fungi	Dikarya	Ascomycota	Saccharomycotina	Saccharomycetes	unknown_subclass	Saccharomycetales	Saccharomycetaceae	Eremothecium	47	0	1	0
Eukaryota	Fungi	Dikarya	Ascomycota	Saccharomycotina	Saccharomycetes	unknown_subclass	Saccharomycetales	Saccharomycetaceae	Issatchenkia	11	0	1	0
Eukaryota	Fungi	Dikarya	Ascomycota	Saccharomycotina	Saccharomycetes	unknown_subclass	Saccharomycetales	Saccharomycetaceae	Kluyveromyces	12	0	1	0
Eukaryota	Fungi	Dikarya	Ascomycota	Saccharomycotina	Saccharomycetes	unknown_subclass	Saccharomycetales	Saccharomycetaceae	Pichia	5	0	1	0
Eukaryota	Fungi	Dikarya	Ascomycota	Saccharomycotina	Saccharomycetes	unknown_subclass	Saccharomycetales	Saccharomycetaceae	Saccharomyces	2	1	0.666667	0.333333
Eukaryota	Fungi	Dikarya	Ascomycota	Saccharomycotina	Saccharomycetes	unknown_subclass	Saccharomycetales	Saccharomycetaceae	unknown_genus	3	0	1	0
Eukaryota	Fungi	Dikarya	Ascomycota	Saccharomycotina	Saccharomycetes	unknown_subclass	Saccharomycetales	Saccharomycodaceae	Hanseniaspora	4	0	1	0
Eukaryota	Fungi	Dikarya	Ascomycota	Saccharomycotina	Saccharomycetes	unknown_subclass	Saccharomycetales	Saccharomycodaceae	Kloeckera	1	0	1	0
Eukaryota	Fungi	Dikarya	Ascomycota	Saccharomycotina	Saccharomycetes	unknown_subclass	Saccharomycetales	Trichomonascaceae	Sugiyamaella	2	0	1	0
Eukaryota	Fungi	Dikarya	Ascomycota	Saccharomycotina	Saccharomycetes	unknown_subclass	Saccharomycetales	Trichomonascaceae	Trichomonascus	3	0	1	0
Eukaryota	Fungi	Dikarya	Ascomycota	Saccharomycotina	Saccharomycetes	unknown_subclass	Saccharomycetales	Trichomonascaceae	Wickerhamiella	1	0	1	0
Eukaryota	Fungi	Dikarya	Ascomycota	Saccharomycotina	Saccharomycetes	unknown_subclass	Saccharomycetales	Trichomonascaceae	Zygoascus	3	1	0.75	0.25
Eukaryota	Fungi	Dikarya	Ascomycota	Saccharomycotina	Saccharomycetes	unknown_subclass	Saccharomycetales	unknown_family	Blastobotrys	1	0	1	0
Eukaryota	Fungi	Dikarya	Ascomycota	Saccharomycotina	Saccharomycetes	unknown_subclass	Saccharomycetales	unknown_family	Candida	161	25	0.865591	0.134409
Eukaryota	Fungi	Dikarya	Ascomycota	Saccharomycotina	Saccharomycetes	unknown_subclass	Saccharomycetales	unknown_family	Myxozyma	8	0	1	0
Eukaryota	Fungi	Dikarya	Ascomycota	Saccharomycotina	Saccharomycetes	unknown_subclass	unknown_order	unknown_family	Starmera	0	5	0	1
Eukaryota	Fungi	Dikarya	Ascomycota	Saccharomycotina	Saccharomycetes	unknown_subclass	unknown_order	unknown_family	unknown_genus	1	0	1	0
Eukaryota	Fungi	Dikarya	Ascomycota	Taphrinomycotina	Neolectomycetes	unknown_subclass	Neolectales	Neolectaceae	Neolecta	1	0	1	0
Eukaryota	Fungi	Dikarya	Ascomycota	Taphrinomycotina	Taphrinomycetes	unknown_subclass	Taphrinales	Protomycetaceae	Protomyces	4	0	1	0
Eukaryota	Fungi	Dikarya	Ascomycota	Taphrinomycotina	Taphrinomycetes	unknown_subclass	Taphrinales	Taphrinaceae	Taphrina	28	1	0.965517	0.0344828
Eukaryota	Fungi	Dikarya	Ascomycota	unknown_subphylum	unknown_class	unknown_subclass	unknown_order	unknown_family	Acremonium	1	0	1	0
Eukaryota	Fungi	Dikarya	Ascomycota	unknown_subphylum	unknown_class	unknown_subclass	unknown_order	unknown_family	Anguillospora	9	0	1	0
Eukaryota	Fungi	Dikarya	Ascomycota	unknown_subphylum	unknown_class	unknown_subclass	unknown_order	unknown_family	Ascomycota	2	1	0.666667	0.333333
Eukaryota	Fungi	Dikarya	Ascomycota	unknown_subphylum	unknown_class	unknown_subclass	unknown_order	unknown_family	Cephaliophora	5	0	1	0
Eukaryota	Fungi	Dikarya	Ascomycota	unknown_subphylum	unknown_class	unknown_subclass	unknown_order	unknown_family	Cirrenalia	1	0	1	0
Eukaryota	Fungi	Dikarya	Ascomycota	unknown_subphylum	unknown_class	unknown_subclass	unknown_order	unknown_family	Coniosporium	6	0	1	0
Eukaryota	Fungi	Dikarya	Ascomycota	unknown_subphylum	unknown_class	unknown_subclass	unknown_order	unknown_family	Duddingtonia	0	2	0	1
Eukaryota	Fungi	Dikarya	Ascomycota	unknown_subphylum	unknown_class	unknown_subclass	unknown_order	unknown_family	Endoconidioma	1	0	1	0
Eukaryota	Fungi	Dikarya	Ascomycota	unknown_subphylum	unknown_class	unknown_subclass	unknown_order	unknown_family	Engyodontium	2	0	1	0
Eukaryota	Fungi	Dikarya	Ascomycota	unknown_subphylum	unknown_class	unknown_subclass	unknown_order	unknown_family	Goniopila	1	0	1	0
Eukaryota	Fungi	Dikarya	Ascomycota	unknown_subphylum	unknown_class	unknown_subclass	unknown_order	unknown_family	Hamiltonaphis	1	0	1	0
Eukaryota	Fungi	Dikarya	Ascomycota	unknown_subphylum	unknown_class	unknown_subclass	unknown_order	unknown_family	Heliocephala	3	0	1	0
Eukaryota	Fungi	Dikarya	Ascomycota	unknown_subphylum	unknown_class	unknown_subclass	unknown_order	unknown_family	Humicola	5	0	1	0
Eukaryota	Fungi	Dikarya	Ascomycota	unknown_subphylum	unknown_class	unknown_subclass	unknown_order	unknown_family	Hyphozyma	1	0	1	0
Eukaryota	Fungi	Dikarya	Ascomycota	unknown_subphylum	unknown_class	unknown_subclass	unknown_order	unknown_family	Lasioderma	1	0	1	0
Eukaryota	Fungi	Dikarya	Ascomycota	unknown_subphylum	unknown_class	unknown_subclass	unknown_order	unknown_family	Lecophagus	3	0	1	0
Eukaryota	Fungi	Dikarya	Ascomycota	unknown_subphylum	unknown_class	unknown_subclass	unknown_order	unknown_family	Lunulospora	1	0	1	0
Eukaryota	Fungi	Dikarya	Ascomycota	unknown_subphylum	unknown_class	unknown_subclass	unknown_order	unknown_family	Neoplaconema	2	0	1	0
Eukaryota	Fungi	Dikarya	Ascomycota	unknown_subphylum	unknown_class	unknown_subclass	unknown_order	unknown_family	Orbimyces	1	0	1	0
Eukaryota	Fungi	Dikarya	Ascomycota	unknown_subphylum	unknown_class	unknown_subclass	unknown_order	unknown_family	Phacellium	1	0	1	0
Eukaryota	Fungi	Dikarya	Ascomycota	unknown_subphylum	unknown_class	unknown_subclass	unknown_order	unknown_family	Phaeomoniella	5	0	1	0
Eukaryota	Fungi	Dikarya	Ascomycota	unknown_subphylum	unknown_class	unknown_subclass	unknown_order	unknown_family	Phaeosclera	0	1	0	1
Eukaryota	Fungi	Dikarya	Ascomycota	unknown_subphylum	unknown_class	unknown_subclass	unknown_order	unknown_family	Phialemonium	1	0	1	0
Eukaryota	Fungi	Dikarya	Ascomycota	unknown_subphylum	unknown_class	unknown_subclass	unknown_order	unknown_family	Pseudotaeniolina	1	0	1	0
Eukaryota	Fungi	Dikarya	Ascomycota	unknown_subphylum	unknown_class	unknown_subclass	unknown_order	unknown_family	Pulchromyces	2	0	1	0
Eukaryota	Fungi	Dikarya	Ascomycota	unknown_subphylum	unknown_class	unknown_subclass	unknown_order	unknown_family	Scleroconidioma	1	0	1	0
Eukaryota	Fungi	Dikarya	Ascomycota	unknown_subphylum	unknown_class	unknown_subclass	unknown_order	unknown_family	Scolecobasidium	1	0	1	0
Eukaryota	Fungi	Dikarya	Ascomycota	unknown_subphylum	unknown_class	unknown_subclass	unknown_order	unknown_family	Sirococcus	13	0	1	0
Eukaryota	Fungi	Dikarya	Ascomycota	unknown_subphylum	unknown_class	unknown_subclass	unknown_order	unknown_family	Sphaerographium	1	0	1	0
Eukaryota	Fungi	Dikarya	Ascomycota	unknown_subphylum	unknown_class	unknown_subclass	unknown_order	unknown_family	Stegobium	1	0	1	0
Eukaryota	Fungi	Dikarya	Ascomycota	unknown_subphylum	unknown_class	unknown_subclass	unknown_order	unknown_family	Symbiotaphrina	3	0	1	0
Eukaryota	Fungi	Dikarya	Ascomycota	unknown_subphylum	unknown_class	unknown_subclass	unknown_order	unknown_family	Synchaetomella	1	0	1	0
Eukaryota	Fungi	Dikarya	Ascomycota	unknown_subphylum	unknown_class	unknown_subclass	unknown_order	unknown_family	Trichocladium	2	1	0.666667	0.333333
Eukaryota	Fungi	Dikarya	Ascomycota	unknown_subphylum	unknown_class	unknown_subclass	unknown_order	unknown_family	Tricladium	3	0	1	0
Eukaryota	Fungi	Dikarya	Ascomycota	unknown_subphylum	unknown_class	unknown_subclass	unknown_order	unknown_family	Tritirachium	3	0	1	0
Eukaryota	Fungi	Dikarya	Ascomycota	unknown_subphylum	unknown_class	unknown_subclass	unknown_order	unknown_family	unknown_genus	21	6	0.777778	0.222222
Eukaryota	Fungi	Dikarya	Basidiomycota	Pucciniomycotina	Agaricostilbomycetes	unknown_subclass	Agaricostilbales	Agaricostilbaceae	Agaricostilbum	2	0	1	0
Eukaryota	Fungi	Dikarya	Basidiomycota	Pucciniomycotina	Agaricostilbomycetes	unknown_subclass	Agaricostilbales	Chionosphaeraceae	Chionosphaera	1	0	1	0
Eukaryota	Fungi	Dikarya	Basidiomycota	Pucciniomycotina	Agaricostilbomycetes	unknown_subclass	Spiculogloeales	unknown_family	Mycogloea	0	1	0	1
Eukaryota	Fungi	Dikarya	Basidiomycota	Pucciniomycotina	Agaricostilbomycetes	unknown_subclass	unknown_order	unknown_family	Bensingtonia	6	9	0.4	0.6
Eukaryota	Fungi	Dikarya	Basidiomycota	Pucciniomycotina	Agaricostilbomycetes	unknown_subclass	unknown_order	unknown_family	Kondoa	0	1	0	1
Eukaryota	Fungi	Dikarya	Basidiomycota	Pucciniomycotina	Agaricostilbomycetes	unknown_subclass	unknown_order	unknown_family	Kurtzmanomyces	1	0	1	0
Eukaryota	Fungi	Dikarya	Basidiomycota	Pucciniomycotina	Agaricostilbomycetes	unknown_subclass	unknown_order	unknown_family	Sporobolomyces	7	1	0.875	0.125
Eukaryota	Fungi	Dikarya	Basidiomycota	Pucciniomycotina	Agaricostilbomycetes	unknown_subclass	unknown_order	unknown_family	Sterigmatomyces	2	1	0.666667	0.333333
Eukaryota	Fungi	Dikarya	Basidiomycota	Pucciniomycotina	Agaricostilbomycetes	unknown_subclass	unknown_order	unknown_family	unknown_genus	1	0	1	0
Eukaryota	Fungi	Dikarya	Basidiomycota	Pucciniomycotina	Atractiellomycetes	unknown_subclass	Atractiellales	Hoehnelomycetaceae	Atractiella	1	0	1	0
Eukaryota	Fungi	Dikarya	Basidiomycota	Pucciniomycotina	Atractiellomycetes	unknown_subclass	Atractiellales	unknown_family	Atractiellales	2	0	1	0
Eukaryota	Fungi	Dikarya	Basidiomycota	Pucciniomycotina	Atractiellomycetes	unknown_subclass	Atractiellales	unknown_family	Helicogloea	1	0	1	0
Eukaryota	Fungi	Dikarya	Basidiomycota	Pucciniomycotina	unknown_class	Cystobasidiomycetes	Erythrobasidiales	unknown_family	Occultifur	1	0	1	0
Eukaryota	Fungi	Dikarya	Basidiomycota	Pucciniomycotina	unknown_class	Cystobasidiomycetes	Erythrobasidiales	unknown_family	Rhodotorula	17	1	0.944444	0.0555556
Eukaryota	Fungi	Dikarya	Basidiomycota	Pucciniomycotina	unknown_class	Cystobasidiomycetes	Erythrobasidiales	unknown_family	Sakaguchia	2	0	1	0
Eukaryota	Fungi	Dikarya	Basidiomycota	Pucciniomycotina	unknown_class	Cystobasidiomycetes	Erythrobasidiales	unknown_family	Sporobolomyces	17	2	0.894737	0.105263
Eukaryota	Fungi	Dikarya	Basidiomycota	Pucciniomycotina	unknown_class	Microbotryomycetes	Microbotryales	Microbotryaceae	Microbotryum	0	2	0	1
Eukaryota	Fungi	Dikarya	Basidiomycota	Pucciniomycotina	unknown_class	Microbotryomycetes	Microbotryales	Microbotryaceae	Sphacelotheca	0	1	0	1
Eukaryota	Fungi	Dikarya	Basidiomycota	Pucciniomycotina	unknown_class	Microbotryomycetes	Sporidiobolales	unknown_family	Rhodosporidium	7	5	0.583333	0.416667
Eukaryota	Fungi	Dikarya	Basidiomycota	Pucciniomycotina	unknown_class	Microbotryomycetes	Sporidiobolales	unknown_family	Rhodotorula	2	19	0.0952381	0.904762
Eukaryota	Fungi	Dikarya	Basidiomycota	Pucciniomycotina	unknown_class	Microbotryomycetes	Sporidiobolales	unknown_family	Sporidiobolus	4	5	0.444444	0.555556
Eukaryota	Fungi	Dikarya	Basidiomycota	Pucciniomycotina	unknown_class	Microbotryomycetes	Sporidiobolales	unknown_family	Sporobolomyces	2	3	0.4	0.6
Eukaryota	Fungi	Dikarya	Basidiomycota	Pucciniomycotina	unknown_class	Microbotryomycetes	unknown_order	Camptobasidiaceae	Camptobasidium	0	2	0	1
Eukaryota	Fungi	Dikarya	Basidiomycota	Pucciniomycotina	unknown_class	Microbotryomycetes	unknown_order	unknown_family	Glaciozyma	0	3	0	1
Eukaryota	Fungi	Dikarya	Basidiomycota	Pucciniomycotina	unknown_class	Microbotryomycetes	unknown_order	unknown_family	Kriegeria	0	2	0	1
Eukaryota	Fungi	Dikarya	Basidiomycota	Pucciniomycotina	unknown_class	Microbotryomycetes	unknown_order	unknown_family	Rhodotorula	0	6	0	1
Eukaryota	Fungi	Dikarya	Basidiomycota	Pucciniomycotina	unknown_class	Microbotryomycetes	unknown_order	unknown_family	Sporobolomyces	0	1	0	1
Eukaryota	Fungi	Dikarya	Basidiomycota	Pucciniomycotina	unknown_class	Mixiomycetes	Mixiales	Mixiaceae	Mixia	2	0	1	0
Eukaryota	Fungi	Dikarya	Basidiomycota	Pucciniomycotina	unknown_class	Pucciniomycetes	Helicobasidiales	unknown_family	Helicobasidium	3	0	1	0
Eukaryota	Fungi	Dikarya	Basidiomycota	Pucciniomycotina	unknown_class	Pucciniomycetes	Platygloeales	Eocronartiaceae	Eocronartium	2	0	1	0
Eukaryota	Fungi	Dikarya	Basidiomycota	Pucciniomycotina	unknown_class	Pucciniomycetes	Platygloeales	Platygloeaceae	Insolibasidium	1	0	1	0
Eukaryota	Fungi	Dikarya	Basidiomycota	Pucciniomycotina	unknown_class	Pucciniomycetes	Platygloeales	Platygloeaceae	Jola	1	0	1	0
Eukaryota	Fungi	Dikarya	Basidiomycota	Pucciniomycotina	unknown_class	Pucciniomycetes	Platygloeales	Platygloeaceae	Platygloea	2	0	1	0
Eukaryota	Fungi	Dikarya	Basidiomycota	Pucciniomycotina	unknown_class	Pucciniomycetes	Pucciniales	Coleosporiaceae	Coleosporium	2	0	1	0
Eukaryota	Fungi	Dikarya	Basidiomycota	Pucciniomycotina	unknown_class	Pucciniomycetes	Pucciniales	Cronartiaceae	Cronartium	1	0	1	0
Eukaryota	Fungi	Dikarya	Basidiomycota	Pucciniomycotina	unknown_class	Pucciniomycetes	Pucciniales	Cronartiaceae	Endocronartium	1	0	1	0
Eukaryota	Fungi	Dikarya	Basidiomycota	Pucciniomycotina	unknown_class	Pucciniomycetes	Pucciniales	Melampsoraceae	Melampsora	17	3	0.85	0.15
Eukaryota	Fungi	Dikarya	Basidiomycota	Pucciniomycotina	unknown_class	Pucciniomycetes	Pucciniales	Phragmidiaceae	Gymnoconia	2	0	1	0
Eukaryota	Fungi	Dikarya	Basidiomycota	Pucciniomycotina	unknown_class	Pucciniomycetes	Pucciniales	Phragmidiaceae	Phragmidium	1	0	1	0
Eukaryota	Fungi	Dikarya	Basidiomycota	Pucciniomycotina	unknown_class	Pucciniomycetes	Pucciniales	Phragmidiaceae	Trachyspora	1	0	1	0
Eukaryota	Fungi	Dikarya	Basidiomycota	Pucciniomycotina	unknown_class	Pucciniomycetes	Pucciniales	Pileolariaceae	Endoraecium	1	0	1	0
Eukaryota	Fungi	Dikarya	Basidiomycota	Pucciniomycotina	unknown_class	Pucciniomycetes	Pucciniales	Pileolariaceae	Racospermyces	1	0	1	0
Eukaryota	Fungi	Dikarya	Basidiomycota	Pucciniomycotina	unknown_class	Pucciniomycetes	Pucciniales	Pucciniaceae	Allodus	1	0	1	0
Eukaryota	Fungi	Dikarya	Basidiomycota	Pucciniomycotina	unknown_class	Pucciniomycetes	Pucciniales	Pucciniaceae	Gymnosporangium	2	0	1	0
Eukaryota	Fungi	Dikarya	Basidiomycota	Pucciniomycotina	unknown_class	Pucciniomycetes	Pucciniales	Pucciniaceae	Puccinia	6	2	0.75	0.25
Eukaryota	Fungi	Dikarya	Basidiomycota	Pucciniomycotina	unknown_class	Pucciniomycetes	Pucciniales	Pucciniastraceae	Hyalopsora	2	1	0.666667	0.333333
Eukaryota	Fungi	Dikarya	Basidiomycota	Pucciniomycotina	unknown_class	Pucciniomycetes	Pucciniales	Pucciniastraceae	Melampsorella	1	0	1	0
Eukaryota	Fungi	Dikarya	Basidiomycota	Pucciniomycotina	unknown_class	Pucciniomycetes	Pucciniales	Pucciniastraceae	Melampsoridium	1	0	1	0
Eukaryota	Fungi	Dikarya	Basidiomycota	Pucciniomycotina	unknown_class	Pucciniomycetes	Pucciniales	Pucciniastraceae	Naohidemyces	1	0	1	0
Eukaryota	Fungi	Dikarya	Basidiomycota	Pucciniomycotina	unknown_class	Pucciniomycetes	Pucciniales	Pucciniastraceae	Pucciniastrum	1	0	1	0
Eukaryota	Fungi	Dikarya	Basidiomycota	Pucciniomycotina	unknown_class	Pucciniomycetes	Pucciniales	Pucciniastraceae	Uredinopsis	1	0	1	0
Eukaryota	Fungi	Dikarya	Basidiomycota	Pucciniomycotina	unknown_class	Pucciniomycetes	Pucciniales	Sphaerophragmiaceae	Nyssopsora	2	0	1	0
Eukaryota	Fungi	Dikarya	Basidiomycota	Pucciniomycotina	unknown_class	Pucciniomycetes	Pucciniales	unknown_family	Hemileia	1	0	1	0
Eukaryota	Fungi	Dikarya	Basidiomycota	Pucciniomycotina	unknown_class	Pucciniomycetes	Pucciniales	unknown_family	Physopella	0	1	0	1
Eukaryota	Fungi	Dikarya	Basidiomycota	Pucciniomycotina	unknown_class	Pucciniomycetes	Pucciniales	unknown_family	unknown_genus	1	0	1	0
Eukaryota	Fungi	Dikarya	Basidiomycota	Pucciniomycotina	unknown_class	Pucciniomycetes	Pucciniales	Uropyxidaceae	Leucotelium	1	0	1	0
Eukaryota	Fungi	Dikarya	Basidiomycota	Pucciniomycotina	unknown_class	Pucciniomycetes	Pucciniales	Uropyxidaceae	Tranzschelia	0	1	0	1
Eukaryota	Fungi	Dikarya	Basidiomycota	Pucciniomycotina	unknown_class	Pucciniomycetes	Septobasidiales	Septobasidiaceae	Septobasidium	3	0	1	0
Eukaryota	Fungi	Dikarya	Basidiomycota	unknown_subphylum	Agaricomycetes	Agaricomycetidae	Agaricales	Agaricaceae	Agaricus	4	0	1	0
Eukaryota	Fungi	Dikarya	Basidiomycota	unknown_subphylum	Agaricomycetes	Agaricomycetidae	Agaricales	Agaricaceae	Basidiomycete	3	0	1	0
Eukaryota	Fungi	Dikarya	Basidiomycota	unknown_subphylum	Agaricomycetes	Agaricomycetidae	Agaricales	Agaricaceae	Chlorophyllum	1	0	1	0
Eukaryota	Fungi	Dikarya	Basidiomycota	unknown_subphylum	Agaricomycetes	Agaricomycetidae	Agaricales	Agaricaceae	Coprinus	1	0	1	0
Eukaryota	Fungi	Dikarya	Basidiomycota	unknown_subphylum	Agaricomycetes	Agaricomycetidae	Agaricales	Agaricaceae	Cystoderma	2	0	1	0
Eukaryota	Fungi	Dikarya	Basidiomycota	unknown_subphylum	Agaricomycetes	Agaricomycetidae	Agaricales	Agaricaceae	Lacrymaria	1	0	1	0
Eukaryota	Fungi	Dikarya	Basidiomycota	unknown_subphylum	Agaricomycetes	Agaricomycetidae	Agaricales	Agaricaceae	Lepiota	1	0	1	0
Eukaryota	Fungi	Dikarya	Basidiomycota	unknown_subphylum	Agaricomycetes	Agaricomycetidae	Agaricales	Agaricaceae	Leucoagaricus	6	1	0.857143	0.142857
Eukaryota	Fungi	Dikarya	Basidiomycota	unknown_subphylum	Agaricomycetes	Agaricomycetidae	Agaricales	Agaricaceae	Macrolepiota	2	0	1	0
Eukaryota	Fungi	Dikarya	Basidiomycota	unknown_subphylum	Agaricomycetes	Agaricomycetidae	Agaricales	Agaricaceae	Verrucospora	1	0	1	0
Eukaryota	Fungi	Dikarya	Basidiomycota	unknown_subphylum	Agaricomycetes	Agaricomycetidae	Agaricales	Amanitaceae	Amanita	2	0	1	0
Eukaryota	Fungi	Dikarya	Basidiomycota	unknown_subphylum	Agaricomycetes	Agaricomycetidae	Agaricales	Bolbitiaceae	Agrocybe	3	0	1	0
Eukaryota	Fungi	Dikarya	Basidiomycota	unknown_subphylum	Agaricomycetes	Agaricomycetidae	Agaricales	Bolbitiaceae	Bolbitius	1	0	1	0
Eukaryota	Fungi	Dikarya	Basidiomycota	unknown_subphylum	Agaricomycetes	Agaricomycetidae	Agaricales	Bolbitiaceae	Conocybe	1	0	1	0
Eukaryota	Fungi	Dikarya	Basidiomycota	unknown_subphylum	Agaricomycetes	Agaricomycetidae	Agaricales	Bolbitiaceae	Panaeolus	2	0	1	0
Eukaryota	Fungi	Dikarya	Basidiomycota	unknown_subphylum	Agaricomycetes	Agaricomycetidae	Agaricales	Bolbitiaceae	Pholiotina	1	0	1	0
Eukaryota	Fungi	Dikarya	Basidiomycota	unknown_subphylum	Agaricomycetes	Agaricomycetidae	Agaricales	Clavariaceae	Clavaria	0	1	0	1
Eukaryota	Fungi	Dikarya	Basidiomycota	unknown_subphylum	Agaricomycetes	Agaricomycetidae	Agaricales	Cortinariaceae	Anamika	1	0	1	0
Eukaryota	Fungi	Dikarya	Basidiomycota	unknown_subphylum	Agaricomycetes	Agaricomycetidae	Agaricales	Cortinariaceae	Cortinarius	4	0	1	0
Eukaryota	Fungi	Dikarya	Basidiomycota	unknown_subphylum	Agaricomycetes	Agaricomycetidae	Agaricales	Cortinariaceae	Hebeloma	1	0	1	0
Eukaryota	Fungi	Dikarya	Basidiomycota	unknown_subphylum	Agaricomycetes	Agaricomycetidae	Agaricales	Crepidotaceae	Crepidotus	2	0	1	0
Eukaryota	Fungi	Dikarya	Basidiomycota	unknown_subphylum	Agaricomycetes	Agaricomycetidae	Agaricales	Crepidotaceae	Simocybe	1	0	1	0
Eukaryota	Fungi	Dikarya	Basidiomycota	unknown_subphylum	Agaricomycetes	Agaricomycetidae	Agaricales	Cyphellaceae	Cyphellopsis	1	0	1	0
Eukaryota	Fungi	Dikarya	Basidiomycota	unknown_subphylum	Agaricomycetes	Agaricomycetidae	Agaricales	Cyphellaceae	Globulicium	1	0	1	0
Eukaryota	Fungi	Dikarya	Basidiomycota	unknown_subphylum	Agaricomycetes	Agaricomycetidae	Agaricales	Cyphellaceae	Halocyphina	1	0	1	0
Eukaryota	Fungi	Dikarya	Basidiomycota	unknown_subphylum	Agaricomycetes	Agaricomycetidae	Agaricales	Cyphellaceae	Limnoperdon	1	0	1	0
Eukaryota	Fungi	Dikarya	Basidiomycota	unknown_subphylum	Agaricomycetes	Agaricomycetidae	Agaricales	Entolomataceae	Clitopilus	1	0	1	0
Eukaryota	Fungi	Dikarya	Basidiomycota	unknown_subphylum	Agaricomycetes	Agaricomycetidae	Agaricales	Entolomataceae	Entoloma	4	0	1	0
Eukaryota	Fungi	Dikarya	Basidiomycota	unknown_subphylum	Agaricomycetes	Agaricomycetidae	Agaricales	Entolomataceae	Inocephalus	1	0	1	0
Eukaryota	Fungi	Dikarya	Basidiomycota	unknown_subphylum	Agaricomycetes	Agaricomycetidae	Agaricales	Entolomataceae	Nolanea	1	0	1	0
Eukaryota	Fungi	Dikarya	Basidiomycota	unknown_subphylum	Agaricomycetes	Agaricomycetidae	Agaricales	Entolomataceae	Rhodocybe	1	0	1	0
Eukaryota	Fungi	Dikarya	Basidiomycota	unknown_subphylum	Agaricomycetes	Agaricomycetidae	Agaricales	Favolaschiaceae	Favolaschia	1	0	1	0
Eukaryota	Fungi	Dikarya	Basidiomycota	unknown_subphylum	Agaricomycetes	Agaricomycetidae	Agaricales	Fistulinaceae	Fistulina	1	1	0.5	0.5
Eukaryota	Fungi	Dikarya	Basidiomycota	unknown_subphylum	Agaricomycetes	Agaricomycetidae	Agaricales	Hygrophoraceae	Humidicutis	1	0	1	0
Eukaryota	Fungi	Dikarya	Basidiomycota	unknown_subphylum	Agaricomycetes	Agaricomycetidae	Agaricales	Hygrophoraceae	Hygrocybe	4	0	1	0
Eukaryota	Fungi	Dikarya	Basidiomycota	unknown_subphylum	Agaricomycetes	Agaricomycetidae	Agaricales	Hygrophoraceae	Hygrophorus	4	0	1	0
Eukaryota	Fungi	Dikarya	Basidiomycota	unknown_subphylum	Agaricomycetes	Agaricomycetidae	Agaricales	Lycoperdaceae	Calvatia	1	0	1	0
Eukaryota	Fungi	Dikarya	Basidiomycota	unknown_subphylum	Agaricomycetes	Agaricomycetidae	Agaricales	Lyophyllaceae	Asterophora	3	0	1	0
Eukaryota	Fungi	Dikarya	Basidiomycota	unknown_subphylum	Agaricomycetes	Agaricomycetidae	Agaricales	Lyophyllaceae	Calocybe	1	0	1	0
Eukaryota	Fungi	Dikarya	Basidiomycota	unknown_subphylum	Agaricomycetes	Agaricomycetidae	Agaricales	Lyophyllaceae	Hypsizygus	1	0	1	0
Eukaryota	Fungi	Dikarya	Basidiomycota	unknown_subphylum	Agaricomycetes	Agaricomycetidae	Agaricales	Lyophyllaceae	Lyophyllum	2	0	1	0
Eukaryota	Fungi	Dikarya	Basidiomycota	unknown_subphylum	Agaricomycetes	Agaricomycetidae	Agaricales	Lyophyllaceae	Podabrella	1	0	1	0
Eukaryota	Fungi	Dikarya	Basidiomycota	unknown_subphylum	Agaricomycetes	Agaricomycetidae	Agaricales	Lyophyllaceae	Termitomyces	7	1	0.875	0.125
Eukaryota	Fungi	Dikarya	Basidiomycota	unknown_subphylum	Agaricomycetes	Agaricomycetidae	Agaricales	Lyophyllaceae	Tricholomella	1	0	1	0
Eukaryota	Fungi	Dikarya	Basidiomycota	unknown_subphylum	Agaricomycetes	Agaricomycetidae	Agaricales	Marasmiaceae	Campanella	3	0	1	0
Eukaryota	Fungi	Dikarya	Basidiomycota	unknown_subphylum	Agaricomycetes	Agaricomycetidae	Agaricales	Marasmiaceae	Chaetocalathus	2	0	1	0
Eukaryota	Fungi	Dikarya	Basidiomycota	unknown_subphylum	Agaricomycetes	Agaricomycetidae	Agaricales	Marasmiaceae	Crinipellis	2	1	0.666667	0.333333
Eukaryota	Fungi	Dikarya	Basidiomycota	unknown_subphylum	Agaricomycetes	Agaricomycetidae	Agaricales	Marasmiaceae	Lentinula	4	0	1	0
Eukaryota	Fungi	Dikarya	Basidiomycota	unknown_subphylum	Agaricomycetes	Agaricomycetidae	Agaricales	Marasmiaceae	Marasmius	7	0	1	0
Eukaryota	Fungi	Dikarya	Basidiomycota	unknown_subphylum	Agaricomycetes	Agaricomycetidae	Agaricales	Marasmiaceae	Moniliophthora	4	0	1	0
Eukaryota	Fungi	Dikarya	Basidiomycota	unknown_subphylum	Agaricomycetes	Agaricomycetidae	Agaricales	Niaceae	Nia	1	0	1	0
Eukaryota	Fungi	Dikarya	Basidiomycota	unknown_subphylum	Agaricomycetes	Agaricomycetidae	Agaricales	Nidulariaceae	Mycocalia	1	0	1	0
Eukaryota	Fungi	Dikarya	Basidiomycota	unknown_subphylum	Agaricomycetes	Agaricomycetidae	Agaricales	Nidulariaceae	Nidula	1	0	1	0
Eukaryota	Fungi	Dikarya	Basidiomycota	unknown_subphylum	Agaricomycetes	Agaricomycetidae	Agaricales	Omphalotaceae	Omphalotus	2	0	1	0
Eukaryota	Fungi	Dikarya	Basidiomycota	unknown_subphylum	Agaricomycetes	Agaricomycetidae	Agaricales	Physalacriaceae	Armillaria	2	0	1	0
Eukaryota	Fungi	Dikarya	Basidiomycota	unknown_subphylum	Agaricomycetes	Agaricomycetidae	Agaricales	Physalacriaceae	Flammulina	3	0	1	0
Eukaryota	Fungi	Dikarya	Basidiomycota	unknown_subphylum	Agaricomycetes	Agaricomycetidae	Agaricales	Physalacriaceae	Gloiocephala	1	0	1	0
Eukaryota	Fungi	Dikarya	Basidiomycota	unknown_subphylum	Agaricomycetes	Agaricomycetidae	Agaricales	Physalacriaceae	Hymenopellis	2	1	0.666667	0.333333
Eukaryota	Fungi	Dikarya	Basidiomycota	unknown_subphylum	Agaricomycetes	Agaricomycetidae	Agaricales	Physalacriaceae	Physalacria	2	1	0.666667	0.333333
Eukaryota	Fungi	Dikarya	Basidiomycota	unknown_subphylum	Agaricomycetes	Agaricomycetidae	Agaricales	Pleurotaceae	Hohenbuehelia	2	0	1	0
Eukaryota	Fungi	Dikarya	Basidiomycota	unknown_subphylum	Agaricomycetes	Agaricomycetidae	Agaricales	Pleurotaceae	Pleurotus	6	0	1	0
Eukaryota	Fungi	Dikarya	Basidiomycota	unknown_subphylum	Agaricomycetes	Agaricomycetidae	Agaricales	Pluteaceae	Chamaeota	1	0	1	0
Eukaryota	Fungi	Dikarya	Basidiomycota	unknown_subphylum	Agaricomycetes	Agaricomycetidae	Agaricales	Pluteaceae	Pluteus	11	5	0.6875	0.3125
Eukaryota	Fungi	Dikarya	Basidiomycota	unknown_subphylum	Agaricomycetes	Agaricomycetidae	Agaricales	Pluteaceae	Volvariella	6	2	0.75	0.25
Eukaryota	Fungi	Dikarya	Basidiomycota	unknown_subphylum	Agaricomycetes	Agaricomycetidae	Agaricales	Pluteaceae	Volvopluteus	1	0	1	0
Eukaryota	Fungi	Dikarya	Basidiomycota	unknown_subphylum	Agaricomycetes	Agaricomycetidae	Agaricales	Psathyrellaceae	Coprinopsis	2	0	1	0
Eukaryota	Fungi	Dikarya	Basidiomycota	unknown_subphylum	Agaricomycetes	Agaricomycetidae	Agaricales	Psathyrellaceae	Psathyrella	4	0	1	0
Eukaryota	Fungi	Dikarya	Basidiomycota	unknown_subphylum	Agaricomycetes	Agaricomycetidae	Agaricales	Schizophyllaceae	Grifola	3	0	1	0
Eukaryota	Fungi	Dikarya	Basidiomycota	unknown_subphylum	Agaricomycetes	Agaricomycetidae	Agaricales	Schizophyllaceae	Henningsomyces	1	0	1	0
Eukaryota	Fungi	Dikarya	Basidiomycota	unknown_subphylum	Agaricomycetes	Agaricomycetidae	Agaricales	Schizophyllaceae	Schizophyllum	2	0	1	0
Eukaryota	Fungi	Dikarya	Basidiomycota	unknown_subphylum	Agaricomycetes	Agaricomycetidae	Agaricales	Strophariaceae	Flammula	1	0	1	0
Eukaryota	Fungi	Dikarya	Basidiomycota	unknown_subphylum	Agaricomycetes	Agaricomycetidae	Agaricales	Strophariaceae	Galerina	2	0	1	0
Eukaryota	Fungi	Dikarya	Basidiomycota	unknown_subphylum	Agaricomycetes	Agaricomycetidae	Agaricales	Strophariaceae	Kuehneromyces	1	0	1	0
Eukaryota	Fungi	Dikarya	Basidiomycota	unknown_subphylum	Agaricomycetes	Agaricomycetidae	Agaricales	Strophariaceae	Mythicomyces	1	0	1	0
Eukaryota	Fungi	Dikarya	Basidiomycota	unknown_subphylum	Agaricomycetes	Agaricomycetidae	Agaricales	Strophariaceae	Nivatogastrium	1	0	1	0
Eukaryota	Fungi	Dikarya	Basidiomycota	unknown_subphylum	Agaricomycetes	Agaricomycetidae	Agaricales	Strophariaceae	Phaeomarasmius	1	0	1	0
Eukaryota	Fungi	Dikarya	Basidiomycota	unknown_subphylum	Agaricomycetes	Agaricomycetidae	Agaricales	Strophariaceae	Pholiota	1	0	1	0
Eukaryota	Fungi	Dikarya	Basidiomycota	unknown_subphylum	Agaricomycetes	Agaricomycetidae	Agaricales	Strophariaceae	Pleuroflammula	1	0	1	0
Eukaryota	Fungi	Dikarya	Basidiomycota	unknown_subphylum	Agaricomycetes	Agaricomycetidae	Agaricales	Strophariaceae	Psilocybe	2	0	1	0
Eukaryota	Fungi	Dikarya	Basidiomycota	unknown_subphylum	Agaricomycetes	Agaricomycetidae	Agaricales	Strophariaceae	Tubaria	2	0	1	0
Eukaryota	Fungi	Dikarya	Basidiomycota	unknown_subphylum	Agaricomycetes	Agaricomycetidae	Agaricales	Strophariaceae	unknown_genus	1	0	1	0
Eukaryota	Fungi	Dikarya	Basidiomycota	unknown_subphylum	Agaricomycetes	Agaricomycetidae	Agaricales	Tricholomataceae	Alloclavaria	1	0	1	0
Eukaryota	Fungi	Dikarya	Basidiomycota	unknown_subphylum	Agaricomycetes	Agaricomycetidae	Agaricales	Tricholomataceae	Ampulloclitocybe	1	0	1	0
Eukaryota	Fungi	Dikarya	Basidiomycota	unknown_subphylum	Agaricomycetes	Agaricomycetidae	Agaricales	Tricholomataceae	Anthracophyllum	1	0	1	0
Eukaryota	Fungi	Dikarya	Basidiomycota	unknown_subphylum	Agaricomycetes	Agaricomycetidae	Agaricales	Tricholomataceae	Baeospora	1	0	1	0
Eukaryota	Fungi	Dikarya	Basidiomycota	unknown_subphylum	Agaricomycetes	Agaricomycetidae	Agaricales	Tricholomataceae	Callistosporium	1	0	1	0
Eukaryota	Fungi	Dikarya	Basidiomycota	unknown_subphylum	Agaricomycetes	Agaricomycetidae	Agaricales	Tricholomataceae	Camarophyllopsis	2	0	1	0
Eukaryota	Fungi	Dikarya	Basidiomycota	unknown_subphylum	Agaricomycetes	Agaricomycetidae	Agaricales	Tricholomataceae	Camarophyllus	4	0	1	0
Eukaryota	Fungi	Dikarya	Basidiomycota	unknown_subphylum	Agaricomycetes	Agaricomycetidae	Agaricales	Tricholomataceae	Catathelasma	1	0	1	0
Eukaryota	Fungi	Dikarya	Basidiomycota	unknown_subphylum	Agaricomycetes	Agaricomycetidae	Agaricales	Tricholomataceae	Cheimonophyllum	1	0	1	0
Eukaryota	Fungi	Dikarya	Basidiomycota	unknown_subphylum	Agaricomycetes	Agaricomycetidae	Agaricales	Tricholomataceae	Chromosera	1	0	1	0
Eukaryota	Fungi	Dikarya	Basidiomycota	unknown_subphylum	Agaricomycetes	Agaricomycetidae	Agaricales	Tricholomataceae	Chrysomphalina	2	0	1	0
Eukaryota	Fungi	Dikarya	Basidiomycota	unknown_subphylum	Agaricomycetes	Agaricomycetidae	Agaricales	Tricholomataceae	Cleistocybe	1	0	1	0
Eukaryota	Fungi	Dikarya	Basidiomycota	unknown_subphylum	Agaricomycetes	Agaricomycetidae	Agaricales	Tricholomataceae	Clitocybe	3	0	1	0
Eukaryota	Fungi	Dikarya	Basidiomycota	unknown_subphylum	Agaricomycetes	Agaricomycetidae	Agaricales	Tricholomataceae	Collybia	1	0	1	0
Eukaryota	Fungi	Dikarya	Basidiomycota	unknown_subphylum	Agaricomycetes	Agaricomycetidae	Agaricales	Tricholomataceae	Dendrocollybia	1	0	1	0
Eukaryota	Fungi	Dikarya	Basidiomycota	unknown_subphylum	Agaricomycetes	Agaricomycetidae	Agaricales	Tricholomataceae	Gliophorus	1	0	1	0
Eukaryota	Fungi	Dikarya	Basidiomycota	unknown_subphylum	Agaricomycetes	Agaricomycetidae	Agaricales	Tricholomataceae	Gymnopus	2	0	1	0
Eukaryota	Fungi	Dikarya	Basidiomycota	unknown_subphylum	Agaricomycetes	Agaricomycetidae	Agaricales	Tricholomataceae	Hemimycena	1	0	1	0
Eukaryota	Fungi	Dikarya	Basidiomycota	unknown_subphylum	Agaricomycetes	Agaricomycetidae	Agaricales	Tricholomataceae	Hydropus	2	0	1	0
Eukaryota	Fungi	Dikarya	Basidiomycota	unknown_subphylum	Agaricomycetes	Agaricomycetidae	Agaricales	Tricholomataceae	Laccaria	3	0	1	0
Eukaryota	Fungi	Dikarya	Basidiomycota	unknown_subphylum	Agaricomycetes	Agaricomycetidae	Agaricales	Tricholomataceae	Lachnella	1	0	1	0
Eukaryota	Fungi	Dikarya	Basidiomycota	unknown_subphylum	Agaricomycetes	Agaricomycetidae	Agaricales	Tricholomataceae	Lepista	1	0	1	0
Eukaryota	Fungi	Dikarya	Basidiomycota	unknown_subphylum	Agaricomycetes	Agaricomycetidae	Agaricales	Tricholomataceae	Leucopaxillus	1	0	1	0
Eukaryota	Fungi	Dikarya	Basidiomycota	unknown_subphylum	Agaricomycetes	Agaricomycetidae	Agaricales	Tricholomataceae	Megacollybia	1	0	1	0
Eukaryota	Fungi	Dikarya	Basidiomycota	unknown_subphylum	Agaricomycetes	Agaricomycetidae	Agaricales	Tricholomataceae	Melanoleuca	1	0	1	0
Eukaryota	Fungi	Dikarya	Basidiomycota	unknown_subphylum	Agaricomycetes	Agaricomycetidae	Agaricales	Tricholomataceae	Mycena	5	0	1	0
Eukaryota	Fungi	Dikarya	Basidiomycota	unknown_subphylum	Agaricomycetes	Agaricomycetidae	Agaricales	Tricholomataceae	Panellus	0	2	0	1
Eukaryota	Fungi	Dikarya	Basidiomycota	unknown_subphylum	Agaricomycetes	Agaricomycetidae	Agaricales	Tricholomataceae	Pleurocybella	1	0	1	0
Eukaryota	Fungi	Dikarya	Basidiomycota	unknown_subphylum	Agaricomycetes	Agaricomycetidae	Agaricales	Tricholomataceae	Pleurotopsis	1	0	1	0
Eukaryota	Fungi	Dikarya	Basidiomycota	unknown_subphylum	Agaricomycetes	Agaricomycetidae	Agaricales	Tricholomataceae	Pseudoarmillariella	1	0	1	0
Eukaryota	Fungi	Dikarya	Basidiomycota	unknown_subphylum	Agaricomycetes	Agaricomycetidae	Agaricales	Tricholomataceae	Pseudoclitocybe	1	0	1	0
Eukaryota	Fungi	Dikarya	Basidiomycota	unknown_subphylum	Agaricomycetes	Agaricomycetidae	Agaricales	Tricholomataceae	Rhodocollybia	1	0	1	0
Eukaryota	Fungi	Dikarya	Basidiomycota	unknown_subphylum	Agaricomycetes	Agaricomycetidae	Agaricales	Tricholomataceae	Rickenella	1	0	1	0
Eukaryota	Fungi	Dikarya	Basidiomycota	unknown_subphylum	Agaricomycetes	Agaricomycetidae	Agaricales	Tricholomataceae	Sarcomyxa	2	0	1	0
Eukaryota	Fungi	Dikarya	Basidiomycota	unknown_subphylum	Agaricomycetes	Agaricomycetidae	Agaricales	Tricholomataceae	Tricholoma	6	0	1	0
Eukaryota	Fungi	Dikarya	Basidiomycota	unknown_subphylum	Agaricomycetes	Agaricomycetidae	Agaricales	Tricholomataceae	Tricholomataceae	0	1	0	1
Eukaryota	Fungi	Dikarya	Basidiomycota	unknown_subphylum	Agaricomycetes	Agaricomycetidae	Agaricales	Tricholomataceae	Xeromphalina	1	0	1	0
Eukaryota	Fungi	Dikarya	Basidiomycota	unknown_subphylum	Agaricomycetes	Agaricomycetidae	Agaricales	unknown_family	Agaricales	1	0	1	0
Eukaryota	Fungi	Dikarya	Basidiomycota	unknown_subphylum	Agaricomycetes	Agaricomycetidae	Agaricales	unknown_family	Calathella	1	0	1	0
Eukaryota	Fungi	Dikarya	Basidiomycota	unknown_subphylum	Agaricomycetes	Agaricomycetidae	Agaricales	unknown_family	Inocybe	5	0	1	0
Eukaryota	Fungi	Dikarya	Basidiomycota	unknown_subphylum	Agaricomycetes	Agaricomycetidae	Agaricales	unknown_family	Plicaturopsis	1	0	1	0
Eukaryota	Fungi	Dikarya	Basidiomycota	unknown_subphylum	Agaricomycetes	Agaricomycetidae	Agaricales	unknown_family	unknown_genus	6	2	0.75	0.25
Eukaryota	Fungi	Dikarya	Basidiomycota	unknown_subphylum	Agaricomycetes	Agaricomycetidae	Amylocorticiales	Amylocorticiaceae	Amylocorticium	2	0	1	0
Eukaryota	Fungi	Dikarya	Basidiomycota	unknown_subphylum	Agaricomycetes	Agaricomycetidae	Amylocorticiales	Amylocorticiaceae	Anomoloma	2	0	1	0
Eukaryota	Fungi	Dikarya	Basidiomycota	unknown_subphylum	Agaricomycetes	Agaricomycetidae	Amylocorticiales	Amylocorticiaceae	Anomoporia	1	0	1	0
Eukaryota	Fungi	Dikarya	Basidiomycota	unknown_subphylum	Agaricomycetes	Agaricomycetidae	Atheliales	Atheliaceae	Athelia	8	0	1	0
Eukaryota	Fungi	Dikarya	Basidiomycota	unknown_subphylum	Agaricomycetes	Agaricomycetidae	Atheliales	Atheliaceae	Cristinia	1	0	1	0
Eukaryota	Fungi	Dikarya	Basidiomycota	unknown_subphylum	Agaricomycetes	Agaricomycetidae	Atheliales	Atheliaceae	Fibulorhizoctonia	1	0	1	0
Eukaryota	Fungi	Dikarya	Basidiomycota	unknown_subphylum	Agaricomycetes	Agaricomycetidae	Atheliales	Atheliaceae	Leptosporomyces	1	0	1	0
Eukaryota	Fungi	Dikarya	Basidiomycota	unknown_subphylum	Agaricomycetes	Agaricomycetidae	Boletales	Boletaceae	Aureoboletus	1	0	1	0
Eukaryota	Fungi	Dikarya	Basidiomycota	unknown_subphylum	Agaricomycetes	Agaricomycetidae	Boletales	Boletaceae	Boletellus	2	0	1	0
Eukaryota	Fungi	Dikarya	Basidiomycota	unknown_subphylum	Agaricomycetes	Agaricomycetidae	Boletales	Boletaceae	Boletus	6	1	0.857143	0.142857
Eukaryota	Fungi	Dikarya	Basidiomycota	unknown_subphylum	Agaricomycetes	Agaricomycetidae	Boletales	Boletaceae	Chalciporus	1	0	1	0
Eukaryota	Fungi	Dikarya	Basidiomycota	unknown_subphylum	Agaricomycetes	Agaricomycetidae	Boletales	Boletaceae	Porphyrellus	1	0	1	0
Eukaryota	Fungi	Dikarya	Basidiomycota	unknown_subphylum	Agaricomycetes	Agaricomycetidae	Boletales	Boletaceae	Strobilomyces	1	0	1	0
Eukaryota	Fungi	Dikarya	Basidiomycota	unknown_subphylum	Agaricomycetes	Agaricomycetidae	Boletales	Boletaceae	Xerocomus	1	0	1	0
Eukaryota	Fungi	Dikarya	Basidiomycota	unknown_subphylum	Agaricomycetes	Agaricomycetidae	Boletales	Boletinellaceae	Boletinellus	0	1	0	1
Eukaryota	Fungi	Dikarya	Basidiomycota	unknown_subphylum	Agaricomycetes	Agaricomycetidae	Boletales	Boletinellaceae	Phlebopus	0	1	0	1
Eukaryota	Fungi	Dikarya	Basidiomycota	unknown_subphylum	Agaricomycetes	Agaricomycetidae	Boletales	Calostomataceae	Calostoma	1	2	0.333333	0.666667
Eukaryota	Fungi	Dikarya	Basidiomycota	unknown_subphylum	Agaricomycetes	Agaricomycetidae	Boletales	Coniophoraceae	Coniophora	1	0	1	0
Eukaryota	Fungi	Dikarya	Basidiomycota	unknown_subphylum	Agaricomycetes	Agaricomycetidae	Boletales	Coniophoraceae	Gyrodontium	1	0	1	0
Eukaryota	Fungi	Dikarya	Basidiomycota	unknown_subphylum	Agaricomycetes	Agaricomycetidae	Boletales	Gomphidiaceae	Gomphidius	1	0	1	0
Eukaryota	Fungi	Dikarya	Basidiomycota	unknown_subphylum	Agaricomycetes	Agaricomycetidae	Boletales	Gyrodontaceae	Paragyrodon	1	0	1	0
Eukaryota	Fungi	Dikarya	Basidiomycota	unknown_subphylum	Agaricomycetes	Agaricomycetidae	Boletales	Gyroporaceae	Gyroporus	1	0	1	0
Eukaryota	Fungi	Dikarya	Basidiomycota	unknown_subphylum	Agaricomycetes	Agaricomycetidae	Boletales	Hygrophoropsidaceae	Hygrophoropsis	0	1	0	1
Eukaryota	Fungi	Dikarya	Basidiomycota	unknown_subphylum	Agaricomycetes	Agaricomycetidae	Boletales	Melanogastraceae	Melanogaster	1	0	1	0
Eukaryota	Fungi	Dikarya	Basidiomycota	unknown_subphylum	Agaricomycetes	Agaricomycetidae	Boletales	Paxillaceae	Paxillus	1	0	1	0
Eukaryota	Fungi	Dikarya	Basidiomycota	unknown_subphylum	Agaricomycetes	Agaricomycetidae	Boletales	Pisolithaceae	Pisolithus	1	0	1	0
Eukaryota	Fungi	Dikarya	Basidiomycota	unknown_subphylum	Agaricomycetes	Agaricomycetidae	Boletales	Rhizopogonaceae	Rhizopogon	1	0	1	0
Eukaryota	Fungi	Dikarya	Basidiomycota	unknown_subphylum	Agaricomycetes	Agaricomycetidae	Boletales	Sclerodermataceae	Scleroderma	2	0	1	0
Eukaryota	Fungi	Dikarya	Basidiomycota	unknown_subphylum	Agaricomycetes	Agaricomycetidae	Boletales	Serpulaceae	Serpula	18	0	1	0
Eukaryota	Fungi	Dikarya	Basidiomycota	unknown_subphylum	Agaricomycetes	Agaricomycetidae	Boletales	Stephanosporaceae	Stephanospora	1	0	1	0
Eukaryota	Fungi	Dikarya	Basidiomycota	unknown_subphylum	Agaricomycetes	Agaricomycetidae	Boletales	Suillaceae	Suillus	3	0	1	0
Eukaryota	Fungi	Dikarya	Basidiomycota	unknown_subphylum	Agaricomycetes	Agaricomycetidae	Boletales	Tapinellaceae	Pseudomerulius	1	0	1	0
Eukaryota	Fungi	Dikarya	Basidiomycota	unknown_subphylum	Agaricomycetes	Agaricomycetidae	Boletales	Tapinellaceae	Tapinella	1	0	1	0
Eukaryota	Fungi	Dikarya	Basidiomycota	unknown_subphylum	Agaricomycetes	Agaricomycetidae	Boletales	Truncocolumellaceae	Truncocolumella	1	0	1	0
Eukaryota	Fungi	Dikarya	Basidiomycota	unknown_subphylum	Agaricomycetes	Agaricomycetidae	Boletales	unknown_family	Hydnomerulius	2	0	1	0
Eukaryota	Fungi	Dikarya	Basidiomycota	unknown_subphylum	Agaricomycetes	Agaricomycetidae	Boletales	unknown_family	Leucogyrophana	4	0	1	0
Eukaryota	Fungi	Dikarya	Basidiomycota	unknown_subphylum	Agaricomycetes	Agaricomycetidae	Boletales	unknown_family	unknown_genus	203	5	0.975962	0.0240385
Eukaryota	Fungi	Dikarya	Basidiomycota	unknown_subphylum	Agaricomycetes	Agaricomycetidae	Jaapiales	Jaapiaceae	Jaapia	1	0	1	0
Eukaryota	Fungi	Dikarya	Basidiomycota	unknown_subphylum	Agaricomycetes	Phallomycetidae	Geastrales	Sphaerobolaceae	Sphaerobolus	0	1	0	1
Eukaryota	Fungi	Dikarya	Basidiomycota	unknown_subphylum	Agaricomycetes	Phallomycetidae	Gomphales	Gautieriaceae	Gautieria	1	0	1	0
Eukaryota	Fungi	Dikarya	Basidiomycota	unknown_subphylum	Agaricomycetes	Phallomycetidae	Gomphales	Gomphaceae	Clavariadelphus	1	0	1	0
Eukaryota	Fungi	Dikarya	Basidiomycota	unknown_subphylum	Agaricomycetes	Phallomycetidae	Gomphales	Gomphaceae	Gomphus	1	0	1	0
Eukaryota	Fungi	Dikarya	Basidiomycota	unknown_subphylum	Agaricomycetes	Phallomycetidae	Gomphales	Gomphaceae	Kavinia	1	0	1	0
Eukaryota	Fungi	Dikarya	Basidiomycota	unknown_subphylum	Agaricomycetes	Phallomycetidae	Gomphales	Gomphaceae	Turbinellus	1	0	1	0
Eukaryota	Fungi	Dikarya	Basidiomycota	unknown_subphylum	Agaricomycetes	Phallomycetidae	Phallales	Clathraceae	Pseudocolus	1	0	1	0
Eukaryota	Fungi	Dikarya	Basidiomycota	unknown_subphylum	Agaricomycetes	Phallomycetidae	Phallales	Phallaceae	Phallus	1	0	1	0
Eukaryota	Fungi	Dikarya	Basidiomycota	unknown_subphylum	Agaricomycetes	unknown_subclass	Auriculariales	Auriculariaceae	Auricularia	4	0	1	0
Eukaryota	Fungi	Dikarya	Basidiomycota	unknown_subphylum	Agaricomycetes	unknown_subclass	Auriculariales	Auriculariaceae	unknown_genus	30	0	1	0
Eukaryota	Fungi	Dikarya	Basidiomycota	unknown_subphylum	Agaricomycetes	unknown_subclass	Auriculariales	Exidiaceae	Exidia	1	0	1	0
Eukaryota	Fungi	Dikarya	Basidiomycota	unknown_subphylum	Agaricomycetes	unknown_subclass	Auriculariales	Exidiaceae	Exidiopsis	1	0	1	0
Eukaryota	Fungi	Dikarya	Basidiomycota	unknown_subphylum	Agaricomycetes	unknown_subclass	Auriculariales	Hyaloriaceae	Pseudohydnum	1	0	1	0
Eukaryota	Fungi	Dikarya	Basidiomycota	unknown_subphylum	Agaricomycetes	unknown_subclass	Auriculariales	Hyaloriaceae	Tremiscus	1	0	1	0
Eukaryota	Fungi	Dikarya	Basidiomycota	unknown_subphylum	Agaricomycetes	unknown_subclass	Cantharellales	Botryobasidiaceae	Botryobasidium	4	0	1	0
Eukaryota	Fungi	Dikarya	Basidiomycota	unknown_subphylum	Agaricomycetes	unknown_subclass	Cantharellales	Cantharellaceae	Craterellus	0	2	0	1
Eukaryota	Fungi	Dikarya	Basidiomycota	unknown_subphylum	Agaricomycetes	unknown_subclass	Cantharellales	Ceratobasidiaceae	Ceratobasidium	3	0	1	0
Eukaryota	Fungi	Dikarya	Basidiomycota	unknown_subphylum	Agaricomycetes	unknown_subclass	Cantharellales	Ceratobasidiaceae	Thanatephorus	20	1	0.952381	0.047619
Eukaryota	Fungi	Dikarya	Basidiomycota	unknown_subphylum	Agaricomycetes	unknown_subclass	Cantharellales	Ceratobasidiaceae	unknown_genus	1	0	1	0
Eukaryota	Fungi	Dikarya	Basidiomycota	unknown_subphylum	Agaricomycetes	unknown_subclass	Cantharellales	Ceratobasidiaceae	Waitea	1	0	1	0
Eukaryota	Fungi	Dikarya	Basidiomycota	unknown_subphylum	Agaricomycetes	unknown_subclass	Cantharellales	Clavulinaceae	Clavulina	2	0	1	0
Eukaryota	Fungi	Dikarya	Basidiomycota	unknown_subphylum	Agaricomycetes	unknown_subclass	Cantharellales	Hydnaceae	Hydnum	3	0	1	0
Eukaryota	Fungi	Dikarya	Basidiomycota	unknown_subphylum	Agaricomycetes	unknown_subclass	Cantharellales	unknown_family	Burgella	1	0	1	0
Eukaryota	Fungi	Dikarya	Basidiomycota	unknown_subphylum	Agaricomycetes	unknown_subclass	Cantharellales	unknown_family	Marchandiobasidium	1	0	1	0
Eukaryota	Fungi	Dikarya	Basidiomycota	unknown_subphylum	Agaricomycetes	unknown_subclass	Cantharellales	unknown_family	Minimedusa	1	0	1	0
Eukaryota	Fungi	Dikarya	Basidiomycota	unknown_subphylum	Agaricomycetes	unknown_subclass	Corticiales	Corticiaceae	Basidioradulum	1	0	1	0
Eukaryota	Fungi	Dikarya	Basidiomycota	unknown_subphylum	Agaricomycetes	unknown_subclass	Corticiales	Corticiaceae	Byssomerulius	1	0	1	0
Eukaryota	Fungi	Dikarya	Basidiomycota	unknown_subphylum	Agaricomycetes	unknown_subclass	Corticiales	Corticiaceae	Candelabrochaete	1	0	1	0
Eukaryota	Fungi	Dikarya	Basidiomycota	unknown_subphylum	Agaricomycetes	unknown_subclass	Corticiales	Corticiaceae	Cylindrobasidium	1	0	1	0
Eukaryota	Fungi	Dikarya	Basidiomycota	unknown_subphylum	Agaricomycetes	unknown_subclass	Corticiales	Corticiaceae	Cystostereum	1	0	1	0
Eukaryota	Fungi	Dikarya	Basidiomycota	unknown_subphylum	Agaricomycetes	unknown_subclass	Corticiales	Corticiaceae	Dentocorticium	1	0	1	0
Eukaryota	Fungi	Dikarya	Basidiomycota	unknown_subphylum	Agaricomycetes	unknown_subclass	Corticiales	Corticiaceae	Fibricium	1	0	1	0
Eukaryota	Fungi	Dikarya	Basidiomycota	unknown_subphylum	Agaricomycetes	unknown_subclass	Corticiales	Corticiaceae	Haplotrichum	1	0	1	0
Eukaryota	Fungi	Dikarya	Basidiomycota	unknown_subphylum	Agaricomycetes	unknown_subclass	Corticiales	Corticiaceae	Hyphoderma	1	0	1	0
Eukaryota	Fungi	Dikarya	Basidiomycota	unknown_subphylum	Agaricomycetes	unknown_subclass	Corticiales	Corticiaceae	Hyphodontia	10	0	1	0
Eukaryota	Fungi	Dikarya	Basidiomycota	unknown_subphylum	Agaricomycetes	unknown_subclass	Corticiales	Corticiaceae	Laetisaria	3	0	1	0
Eukaryota	Fungi	Dikarya	Basidiomycota	unknown_subphylum	Agaricomycetes	unknown_subclass	Corticiales	Corticiaceae	Laurilia	1	0	1	0
Eukaryota	Fungi	Dikarya	Basidiomycota	unknown_subphylum	Agaricomycetes	unknown_subclass	Corticiales	Corticiaceae	Limonomyces	2	0	1	0
Eukaryota	Fungi	Dikarya	Basidiomycota	unknown_subphylum	Agaricomycetes	unknown_subclass	Corticiales	Corticiaceae	Lindtneria	1	0	1	0
Eukaryota	Fungi	Dikarya	Basidiomycota	unknown_subphylum	Agaricomycetes	unknown_subclass	Corticiales	Corticiaceae	Odonticium	1	0	1	0
Eukaryota	Fungi	Dikarya	Basidiomycota	unknown_subphylum	Agaricomycetes	unknown_subclass	Corticiales	Corticiaceae	Peniophorella	3	0	1	0
Eukaryota	Fungi	Dikarya	Basidiomycota	unknown_subphylum	Agaricomycetes	unknown_subclass	Corticiales	Corticiaceae	Phanerochaete	8	1	0.888889	0.111111
Eukaryota	Fungi	Dikarya	Basidiomycota	unknown_subphylum	Agaricomycetes	unknown_subclass	Corticiales	Corticiaceae	Phlebia	12	2	0.857143	0.142857
Eukaryota	Fungi	Dikarya	Basidiomycota	unknown_subphylum	Agaricomycetes	unknown_subclass	Corticiales	Corticiaceae	Repetobasidium	2	0	1	0
Eukaryota	Fungi	Dikarya	Basidiomycota	unknown_subphylum	Agaricomycetes	unknown_subclass	Corticiales	Corticiaceae	Rhizochaete	3	0	1	0
Eukaryota	Fungi	Dikarya	Basidiomycota	unknown_subphylum	Agaricomycetes	unknown_subclass	Corticiales	Corticiaceae	Rogersella	0	1	0	1
Eukaryota	Fungi	Dikarya	Basidiomycota	unknown_subphylum	Agaricomycetes	unknown_subclass	Corticiales	Corticiaceae	Sistotrema	20	0	1	0
Eukaryota	Fungi	Dikarya	Basidiomycota	unknown_subphylum	Agaricomycetes	unknown_subclass	Corticiales	Corticiaceae	Tubulicrinis	2	1	0.666667	0.333333
Eukaryota	Fungi	Dikarya	Basidiomycota	unknown_subphylum	Agaricomycetes	unknown_subclass	Corticiales	Corticiaceae	unknown_genus	1	0	1	0
Eukaryota	Fungi	Dikarya	Basidiomycota	unknown_subphylum	Agaricomycetes	unknown_subclass	Corticiales	Punctulariaceae	Dendrocorticium	1	0	1	0
Eukaryota	Fungi	Dikarya	Basidiomycota	unknown_subphylum	Agaricomycetes	unknown_subclass	Corticiales	Punctulariaceae	Punctularia	1	0	1	0
Eukaryota	Fungi	Dikarya	Basidiomycota	unknown_subphylum	Agaricomycetes	unknown_subclass	Corticiales	Vuilleminiaceae	Vuilleminia	1	0	1	0
Eukaryota	Fungi	Dikarya	Basidiomycota	unknown_subphylum	Agaricomycetes	unknown_subclass	Gloeophyllales	Gloeophyllaceae	Gloeophyllum	12	1	0.923077	0.0769231
Eukaryota	Fungi	Dikarya	Basidiomycota	unknown_subphylum	Agaricomycetes	unknown_subclass	Gloeophyllales	Gloeophyllaceae	Neolentinus	2	0	1	0
Eukaryota	Fungi	Dikarya	Basidiomycota	unknown_subphylum	Agaricomycetes	unknown_subclass	Gloeophyllales	Gloeophyllaceae	Veluticeps	4	1	0.8	0.2
Eukaryota	Fungi	Dikarya	Basidiomycota	unknown_subphylum	Agaricomycetes	unknown_subclass	Hymenochaetales	Hymenochaetaceae	Fomitiporia	1	0	1	0
Eukaryota	Fungi	Dikarya	Basidiomycota	unknown_subphylum	Agaricomycetes	unknown_subclass	Hymenochaetales	Hymenochaetaceae	Hydnochaete	2	0	1	0
Eukaryota	Fungi	Dikarya	Basidiomycota	unknown_subphylum	Agaricomycetes	unknown_subclass	Hymenochaetales	Hymenochaetaceae	Inonotus	6	0	1	0
Eukaryota	Fungi	Dikarya	Basidiomycota	unknown_subphylum	Agaricomycetes	unknown_subclass	Hymenochaetales	Hymenochaetaceae	Phaeolus	1	0	1	0
Eukaryota	Fungi	Dikarya	Basidiomycota	unknown_subphylum	Agaricomycetes	unknown_subclass	Hymenochaetales	Hymenochaetaceae	Phellinus	1	1	0.5	0.5
Eukaryota	Fungi	Dikarya	Basidiomycota	unknown_subphylum	Agaricomycetes	unknown_subclass	Hymenochaetales	unknown_family	Resinicium	8	3	0.727273	0.272727
Eukaryota	Fungi	Dikarya	Basidiomycota	unknown_subphylum	Agaricomycetes	unknown_subclass	Polyporales	Auriscalpiaceae	Auriscalpium	3	0	1	0
Eukaryota	Fungi	Dikarya	Basidiomycota	unknown_subphylum	Agaricomycetes	unknown_subclass	Polyporales	Auriscalpiaceae	Lentinellus	1	1	0.5	0.5
Eukaryota	Fungi	Dikarya	Basidiomycota	unknown_subphylum	Agaricomycetes	unknown_subclass	Polyporales	Coriolaceae	Abortiporus	1	0	1	0
Eukaryota	Fungi	Dikarya	Basidiomycota	unknown_subphylum	Agaricomycetes	unknown_subclass	Polyporales	Coriolaceae	Amylocystis	1	0	1	0
Eukaryota	Fungi	Dikarya	Basidiomycota	unknown_subphylum	Agaricomycetes	unknown_subclass	Polyporales	Coriolaceae	Antrodia	12	0	1	0
Eukaryota	Fungi	Dikarya	Basidiomycota	unknown_subphylum	Agaricomycetes	unknown_subclass	Polyporales	Coriolaceae	Antrodiella	6	0	1	0
Eukaryota	Fungi	Dikarya	Basidiomycota	unknown_subphylum	Agaricomycetes	unknown_subclass	Polyporales	Coriolaceae	Ceriporia	6	0	1	0
Eukaryota	Fungi	Dikarya	Basidiomycota	unknown_subphylum	Agaricomycetes	unknown_subclass	Polyporales	Coriolaceae	Coriolopsis	3	0	1	0
Eukaryota	Fungi	Dikarya	Basidiomycota	unknown_subphylum	Agaricomycetes	unknown_subclass	Polyporales	Coriolaceae	Diplomitoporus	4	0	1	0
Eukaryota	Fungi	Dikarya	Basidiomycota	unknown_subphylum	Agaricomycetes	unknown_subclass	Polyporales	Coriolaceae	Donkioporia	3	0	1	0
Eukaryota	Fungi	Dikarya	Basidiomycota	unknown_subphylum	Agaricomycetes	unknown_subclass	Polyporales	Coriolaceae	Fomitopsis	3	0	1	0
Eukaryota	Fungi	Dikarya	Basidiomycota	unknown_subphylum	Agaricomycetes	unknown_subclass	Polyporales	Coriolaceae	Laetiporus	3	0	1	0
Eukaryota	Fungi	Dikarya	Basidiomycota	unknown_subphylum	Agaricomycetes	unknown_subclass	Polyporales	Coriolaceae	Leptoporus	1	0	1	0
Eukaryota	Fungi	Dikarya	Basidiomycota	unknown_subphylum	Agaricomycetes	unknown_subclass	Polyporales	Coriolaceae	Megasporoporia	1	0	1	0
Eukaryota	Fungi	Dikarya	Basidiomycota	unknown_subphylum	Agaricomycetes	unknown_subclass	Polyporales	Coriolaceae	Melanoporia	1	0	1	0
Eukaryota	Fungi	Dikarya	Basidiomycota	unknown_subphylum	Agaricomycetes	unknown_subclass	Polyporales	Coriolaceae	Meripilus	2	0	1	0
Eukaryota	Fungi	Dikarya	Basidiomycota	unknown_subphylum	Agaricomycetes	unknown_subclass	Polyporales	Coriolaceae	Oligoporus	3	0	1	0
Eukaryota	Fungi	Dikarya	Basidiomycota	unknown_subphylum	Agaricomycetes	unknown_subclass	Polyporales	Coriolaceae	Oxyporus	2	1	0.666667	0.333333
Eukaryota	Fungi	Dikarya	Basidiomycota	unknown_subphylum	Agaricomycetes	unknown_subclass	Polyporales	Coriolaceae	Parmastomyces	1	0	1	0
Eukaryota	Fungi	Dikarya	Basidiomycota	unknown_subphylum	Agaricomycetes	unknown_subclass	Polyporales	Coriolaceae	Postia	2	0	1	0
Eukaryota	Fungi	Dikarya	Basidiomycota	unknown_subphylum	Agaricomycetes	unknown_subclass	Polyporales	Coriolaceae	Rigidoporus	1	0	1	0
Eukaryota	Fungi	Dikarya	Basidiomycota	unknown_subphylum	Agaricomycetes	unknown_subclass	Polyporales	Coriolaceae	Taiwanofungus	13	3	0.8125	0.1875
Eukaryota	Fungi	Dikarya	Basidiomycota	unknown_subphylum	Agaricomycetes	unknown_subclass	Polyporales	Coriolaceae	Trametes	12	1	0.923077	0.0769231
Eukaryota	Fungi	Dikarya	Basidiomycota	unknown_subphylum	Agaricomycetes	unknown_subclass	Polyporales	Coriolaceae	Tyromyces	3	0	1	0
Eukaryota	Fungi	Dikarya	Basidiomycota	unknown_subphylum	Agaricomycetes	unknown_subclass	Polyporales	Coriolaceae	unknown_genus	1	0	1	0
Eukaryota	Fungi	Dikarya	Basidiomycota	unknown_subphylum	Agaricomycetes	unknown_subclass	Polyporales	Coriolaceae	Wolfiporia	4	0	1	0
Eukaryota	Fungi	Dikarya	Basidiomycota	unknown_subphylum	Agaricomycetes	unknown_subclass	Polyporales	Dictyonemataceae	Dictyonema	1	0	1	0
Eukaryota	Fungi	Dikarya	Basidiomycota	unknown_subphylum	Agaricomycetes	unknown_subclass	Polyporales	Ganodermataceae	Amauroderma	1	0	1	0
Eukaryota	Fungi	Dikarya	Basidiomycota	unknown_subphylum	Agaricomycetes	unknown_subclass	Polyporales	Ganodermataceae	Ganoderma	5	1	0.833333	0.166667
Eukaryota	Fungi	Dikarya	Basidiomycota	unknown_subphylum	Agaricomycetes	unknown_subclass	Polyporales	Lachnocladiaceae	Asterostroma	1	0	1	0
Eukaryota	Fungi	Dikarya	Basidiomycota	unknown_subphylum	Agaricomycetes	unknown_subclass	Polyporales	Lachnocladiaceae	Dichostereum	1	0	1	0
Eukaryota	Fungi	Dikarya	Basidiomycota	unknown_subphylum	Agaricomycetes	unknown_subclass	Polyporales	Lachnocladiaceae	Lachnocladium	1	0	1	0
Eukaryota	Fungi	Dikarya	Basidiomycota	unknown_subphylum	Agaricomycetes	unknown_subclass	Polyporales	Lachnocladiaceae	Scytinostroma	3	0	1	0
Eukaryota	Fungi	Dikarya	Basidiomycota	unknown_subphylum	Agaricomycetes	unknown_subclass	Polyporales	Lentinaceae	Lentinus	3	0	1	0
Eukaryota	Fungi	Dikarya	Basidiomycota	unknown_subphylum	Agaricomycetes	unknown_subclass	Polyporales	Lentinaceae	Phyllotopsis	2	0	1	0
Eukaryota	Fungi	Dikarya	Basidiomycota	unknown_subphylum	Agaricomycetes	unknown_subclass	Polyporales	Meruliaceae	Bjerkandera	7	0	1	0
Eukaryota	Fungi	Dikarya	Basidiomycota	unknown_subphylum	Agaricomycetes	unknown_subclass	Polyporales	Meruliaceae	Ceraceomyces	4	0	1	0
Eukaryota	Fungi	Dikarya	Basidiomycota	unknown_subphylum	Agaricomycetes	unknown_subclass	Polyporales	Meruliaceae	Ceriporiopsis	3	0	1	0
Eukaryota	Fungi	Dikarya	Basidiomycota	unknown_subphylum	Agaricomycetes	unknown_subclass	Polyporales	Meruliaceae	Climacodon	1	0	1	0
Eukaryota	Fungi	Dikarya	Basidiomycota	unknown_subphylum	Agaricomycetes	unknown_subclass	Polyporales	Meruliaceae	Dacryobolus	1	0	1	0
Eukaryota	Fungi	Dikarya	Basidiomycota	unknown_subphylum	Agaricomycetes	unknown_subclass	Polyporales	Meruliaceae	Gloeoporus	3	0	1	0
Eukaryota	Fungi	Dikarya	Basidiomycota	unknown_subphylum	Agaricomycetes	unknown_subclass	Polyporales	Meruliaceae	Mycoacia	1	0	1	0
Eukaryota	Fungi	Dikarya	Basidiomycota	unknown_subphylum	Agaricomycetes	unknown_subclass	Polyporales	Meruliaceae	Skvortzovia	1	0	1	0
Eukaryota	Fungi	Dikarya	Basidiomycota	unknown_subphylum	Agaricomycetes	unknown_subclass	Polyporales	Phanerochaetaceae	Phlebiopsis	1	0	1	0
Eukaryota	Fungi	Dikarya	Basidiomycota	unknown_subphylum	Agaricomycetes	unknown_subclass	Polyporales	Phanerochaetaceae	Porostereum	1	0	1	0
Eukaryota	Fungi	Dikarya	Basidiomycota	unknown_subphylum	Agaricomycetes	unknown_subclass	Polyporales	Polyporaceae	Cerrena	2	0	1	0
Eukaryota	Fungi	Dikarya	Basidiomycota	unknown_subphylum	Agaricomycetes	unknown_subclass	Polyporales	Polyporaceae	Earliella	1	0	1	0
Eukaryota	Fungi	Dikarya	Basidiomycota	unknown_subphylum	Agaricomycetes	unknown_subclass	Polyporales	Polyporaceae	Fibroporia	4	0	1	0
Eukaryota	Fungi	Dikarya	Basidiomycota	unknown_subphylum	Agaricomycetes	unknown_subclass	Polyporales	Polyporaceae	Heliocybe	2	0	1	0
Eukaryota	Fungi	Dikarya	Basidiomycota	unknown_subphylum	Agaricomycetes	unknown_subclass	Polyporales	Polyporaceae	Hexagonia	3	0	1	0
Eukaryota	Fungi	Dikarya	Basidiomycota	unknown_subphylum	Agaricomycetes	unknown_subclass	Polyporales	Polyporaceae	Laccocephalum	0	2	0	1
Eukaryota	Fungi	Dikarya	Basidiomycota	unknown_subphylum	Agaricomycetes	unknown_subclass	Polyporales	Polyporaceae	Lignosus	1	0	1	0
Eukaryota	Fungi	Dikarya	Basidiomycota	unknown_subphylum	Agaricomycetes	unknown_subclass	Polyporales	Polyporaceae	Microporus	1	0	1	0
Eukaryota	Fungi	Dikarya	Basidiomycota	unknown_subphylum	Agaricomycetes	unknown_subclass	Polyporales	Polyporaceae	Neolentiporus	1	0	1	0
Eukaryota	Fungi	Dikarya	Basidiomycota	unknown_subphylum	Agaricomycetes	unknown_subclass	Polyporales	Polyporaceae	Pachykytospora	1	0	1	0
Eukaryota	Fungi	Dikarya	Basidiomycota	unknown_subphylum	Agaricomycetes	unknown_subclass	Polyporales	Polyporaceae	Perenniporia	2	0	1	0
Eukaryota	Fungi	Dikarya	Basidiomycota	unknown_subphylum	Agaricomycetes	unknown_subclass	Polyporales	Polyporaceae	Polyporus	1	0	1	0
Eukaryota	Fungi	Dikarya	Basidiomycota	unknown_subphylum	Agaricomycetes	unknown_subclass	Polyporales	Polyporaceae	Porodisculus	0	1	0	1
Eukaryota	Fungi	Dikarya	Basidiomycota	unknown_subphylum	Agaricomycetes	unknown_subclass	Polyporales	Polyporaceae	Pycnoporus	4	0	1	0
Eukaryota	Fungi	Dikarya	Basidiomycota	unknown_subphylum	Agaricomycetes	unknown_subclass	Polyporales	Polyporaceae	Spongipellis	2	0	1	0
Eukaryota	Fungi	Dikarya	Basidiomycota	unknown_subphylum	Agaricomycetes	unknown_subclass	Polyporales	Polyporaceae	Trichaptum	6	1	0.857143	0.142857
Eukaryota	Fungi	Dikarya	Basidiomycota	unknown_subphylum	Agaricomycetes	unknown_subclass	Polyporales	Pterulaceae	Aphanobasidium	1	0	1	0
Eukaryota	Fungi	Dikarya	Basidiomycota	unknown_subphylum	Agaricomycetes	unknown_subclass	Polyporales	Pterulaceae	Pterula	1	0	1	0
Eukaryota	Fungi	Dikarya	Basidiomycota	unknown_subphylum	Agaricomycetes	unknown_subclass	Polyporales	Sparassidaceae	Sparassis	7	0	1	0
Eukaryota	Fungi	Dikarya	Basidiomycota	unknown_subphylum	Agaricomycetes	unknown_subclass	Polyporales	unknown_family	Burgoa	1	0	1	0
Eukaryota	Fungi	Dikarya	Basidiomycota	unknown_subphylum	Agaricomycetes	unknown_subclass	Polyporales	unknown_family	Junghuhnia	1	0	1	0
Eukaryota	Fungi	Dikarya	Basidiomycota	unknown_subphylum	Agaricomycetes	unknown_subclass	Polyporales	unknown_family	Steccherinum	2	0	1	0
Eukaryota	Fungi	Dikarya	Basidiomycota	unknown_subphylum	Agaricomycetes	unknown_subclass	Polyporales	unknown_family	Tretopileus	1	0	1	0
Eukaryota	Fungi	Dikarya	Basidiomycota	unknown_subphylum	Agaricomycetes	unknown_subclass	Polyporales	Xenasmataceae	Xenasma	1	0	1	0
Eukaryota	Fungi	Dikarya	Basidiomycota	unknown_subphylum	Agaricomycetes	unknown_subclass	Russulales	Albatrellaceae	Albatrellus	3	0	1	0
Eukaryota	Fungi	Dikarya	Basidiomycota	unknown_subphylum	Agaricomycetes	unknown_subclass	Russulales	Albatrellaceae	Polyporoletus	1	0	1	0
Eukaryota	Fungi	Dikarya	Basidiomycota	unknown_subphylum	Agaricomycetes	unknown_subclass	Russulales	Bondarzewiaceae	Heterobasidion	2	0	1	0
Eukaryota	Fungi	Dikarya	Basidiomycota	unknown_subphylum	Agaricomycetes	unknown_subclass	Russulales	Gloeocystidiellaceae	Laxitextum	1	0	1	0
Eukaryota	Fungi	Dikarya	Basidiomycota	unknown_subphylum	Agaricomycetes	unknown_subclass	Russulales	Hericiaceae	Dentipellis	1	0	1	0
Eukaryota	Fungi	Dikarya	Basidiomycota	unknown_subphylum	Agaricomycetes	unknown_subclass	Russulales	Hericiaceae	Hericium	2	1	0.666667	0.333333
Eukaryota	Fungi	Dikarya	Basidiomycota	unknown_subphylum	Agaricomycetes	unknown_subclass	Russulales	Hyphodermataceae	Galzinia	1	0	1	0
Eukaryota	Fungi	Dikarya	Basidiomycota	unknown_subphylum	Agaricomycetes	unknown_subclass	Russulales	Podoscyphaceae	Cotylidia	1	0	1	0
Eukaryota	Fungi	Dikarya	Basidiomycota	unknown_subphylum	Agaricomycetes	unknown_subclass	Russulales	Podoscyphaceae	Cymatoderma	1	0	1	0
Eukaryota	Fungi	Dikarya	Basidiomycota	unknown_subphylum	Agaricomycetes	unknown_subclass	Russulales	Podoscyphaceae	Cyphellostereum	1	0	1	0
Eukaryota	Fungi	Dikarya	Basidiomycota	unknown_subphylum	Agaricomycetes	unknown_subclass	Russulales	Podoscyphaceae	Podoscypha	2	0	1	0
Eukaryota	Fungi	Dikarya	Basidiomycota	unknown_subphylum	Agaricomycetes	unknown_subclass	Russulales	Russulaceae	Lactarius	2	0	1	0
Eukaryota	Fungi	Dikarya	Basidiomycota	unknown_subphylum	Agaricomycetes	unknown_subclass	Russulales	Russulaceae	Russula	1	0	1	0
Eukaryota	Fungi	Dikarya	Basidiomycota	unknown_subphylum	Agaricomycetes	unknown_subclass	Russulales	Stereaceae	Acanthophysium	1	0	1	0
Eukaryota	Fungi	Dikarya	Basidiomycota	unknown_subphylum	Agaricomycetes	unknown_subclass	Russulales	Stereaceae	Aleurobotrys	1	0	1	0
Eukaryota	Fungi	Dikarya	Basidiomycota	unknown_subphylum	Agaricomycetes	unknown_subclass	Russulales	Stereaceae	Amylostereum	3	0	1	0
Eukaryota	Fungi	Dikarya	Basidiomycota	unknown_subphylum	Agaricomycetes	unknown_subclass	Russulales	Stereaceae	Boreostereum	1	0	1	0
Eukaryota	Fungi	Dikarya	Basidiomycota	unknown_subphylum	Agaricomycetes	unknown_subclass	Russulales	Stereaceae	Haloaleurodiscus	1	0	1	0
Eukaryota	Fungi	Dikarya	Basidiomycota	unknown_subphylum	Agaricomycetes	unknown_subclass	Russulales	Stereaceae	Lopharia	3	0	1	0
Eukaryota	Fungi	Dikarya	Basidiomycota	unknown_subphylum	Agaricomycetes	unknown_subclass	Russulales	Stereaceae	Megalocystidium	0	1	0	1
Eukaryota	Fungi	Dikarya	Basidiomycota	unknown_subphylum	Agaricomycetes	unknown_subclass	Russulales	Stereaceae	Stereum	4	0	1	0
Eukaryota	Fungi	Dikarya	Basidiomycota	unknown_subphylum	Agaricomycetes	unknown_subclass	Russulales	Stereaceae	Xylobolus	2	0	1	0
Eukaryota	Fungi	Dikarya	Basidiomycota	unknown_subphylum	Agaricomycetes	unknown_subclass	Sebacinales	Sebacinaceae	Craterocolla	1	0	1	0
Eukaryota	Fungi	Dikarya	Basidiomycota	unknown_subphylum	Agaricomycetes	unknown_subclass	Sebacinales	Sebacinaceae	Sebacina	14	0	1	0
Eukaryota	Fungi	Dikarya	Basidiomycota	unknown_subphylum	Agaricomycetes	unknown_subclass	Sebacinales	Sebacinaceae	Tremellodendron	1	0	1	0
Eukaryota	Fungi	Dikarya	Basidiomycota	unknown_subphylum	Agaricomycetes	unknown_subclass	Sebacinales	Sebacinaceae	unknown_genus	0	18	0	1
Eukaryota	Fungi	Dikarya	Basidiomycota	unknown_subphylum	Agaricomycetes	unknown_subclass	Sebacinales	unknown_family	unknown_genus	46	5	0.901961	0.0980392
Eukaryota	Fungi	Dikarya	Basidiomycota	unknown_subphylum	Agaricomycetes	unknown_subclass	Thelephorales	Thelephoraceae	Hydnellum	1	1	0.5	0.5
Eukaryota	Fungi	Dikarya	Basidiomycota	unknown_subphylum	Agaricomycetes	unknown_subclass	Thelephorales	Thelephoraceae	Polyozellus	1	0	1	0
Eukaryota	Fungi	Dikarya	Basidiomycota	unknown_subphylum	Agaricomycetes	unknown_subclass	Thelephorales	Thelephoraceae	Sarcodon	1	0	1	0
Eukaryota	Fungi	Dikarya	Basidiomycota	unknown_subphylum	Agaricomycetes	unknown_subclass	Thelephorales	Thelephoraceae	Thelephora	1	0	1	0
Eukaryota	Fungi	Dikarya	Basidiomycota	unknown_subphylum	Agaricomycetes	unknown_subclass	Thelephorales	Thelephoraceae	Tomentella	1	0	1	0
Eukaryota	Fungi	Dikarya	Basidiomycota	unknown_subphylum	Agaricomycetes	unknown_subclass	Trechisporales	'Trechisporaceae'	Trechispora	2	0	1	0
Eukaryota	Fungi	Dikarya	Basidiomycota	unknown_subphylum	Agaricomycetes	unknown_subclass	unknown_order	unknown_family	Lepidostroma	4	0	1	0
Eukaryota	Fungi	Dikarya	Basidiomycota	unknown_subphylum	Agaricomycetes	unknown_subclass	unknown_order	unknown_family	unknown_genus	5	0	1	0
Eukaryota	Fungi	Dikarya	Basidiomycota	unknown_subphylum	Dacrymycetes	unknown_subclass	Dacrymycetales	Dacrymycetaceae	Calocera	4	0	1	0
Eukaryota	Fungi	Dikarya	Basidiomycota	unknown_subphylum	Dacrymycetes	unknown_subclass	Dacrymycetales	Dacrymycetaceae	Dacrymyces	3	0	1	0
Eukaryota	Fungi	Dikarya	Basidiomycota	unknown_subphylum	Dacrymycetes	unknown_subclass	Dacrymycetales	Dacrymycetaceae	Dacryopinax	1	0	1	0
Eukaryota	Fungi	Dikarya	Basidiomycota	unknown_subphylum	Dacrymycetes	unknown_subclass	Dacrymycetales	Dacrymycetaceae	Guepiniopsis	1	0	1	0
Eukaryota	Fungi	Dikarya	Basidiomycota	unknown_subphylum	Dacrymycetes	unknown_subclass	Dacrymycetales	Dacrymycetaceae	Heterotextus	1	0	1	0
Eukaryota	Fungi	Dikarya	Basidiomycota	unknown_subphylum	Tremellomycetes	unknown_subclass	Cystofilobasidiales	Cystofilobasidiaceae	Cystofilobasidium	7	0	1	0
Eukaryota	Fungi	Dikarya	Basidiomycota	unknown_subphylum	Tremellomycetes	unknown_subclass	Cystofilobasidiales	Cystofilobasidiaceae	Xanthophyllomyces	1	0	1	0
Eukaryota	Fungi	Dikarya	Basidiomycota	unknown_subphylum	Tremellomycetes	unknown_subclass	Cystofilobasidiales	unknown_family	Cryptococcus	1	0	1	0
Eukaryota	Fungi	Dikarya	Basidiomycota	unknown_subphylum	Tremellomycetes	unknown_subclass	Cystofilobasidiales	unknown_family	Itersonilia	1	0	1	0
Eukaryota	Fungi	Dikarya	Basidiomycota	unknown_subphylum	Tremellomycetes	unknown_subclass	Cystofilobasidiales	unknown_family	Trichosporon	0	1	0	1
Eukaryota	Fungi	Dikarya	Basidiomycota	unknown_subphylum	Tremellomycetes	unknown_subclass	Cystofilobasidiales	unknown_family	Udeniomyces	1	0	1	0
Eukaryota	Fungi	Dikarya	Basidiomycota	unknown_subphylum	Tremellomycetes	unknown_subclass	Filobasidiales	Filobasidiaceae	Filobasidium	4	0	1	0
Eukaryota	Fungi	Dikarya	Basidiomycota	unknown_subphylum	Tremellomycetes	unknown_subclass	Filobasidiales	unknown_family	Bullera	2	0	1	0
Eukaryota	Fungi	Dikarya	Basidiomycota	unknown_subphylum	Tremellomycetes	unknown_subclass	Filobasidiales	unknown_family	Cryptococcus	30	0	1	0
Eukaryota	Fungi	Dikarya	Basidiomycota	unknown_subphylum	Tremellomycetes	unknown_subclass	Holtermanniales	unknown_family	Holtermannia	1	0	1	0
Eukaryota	Fungi	Dikarya	Basidiomycota	unknown_subphylum	Tremellomycetes	unknown_subclass	Tremellales	Sirobasidiaceae	Fibulobasidium	2	0	1	0
Eukaryota	Fungi	Dikarya	Basidiomycota	unknown_subphylum	Tremellomycetes	unknown_subclass	Tremellales	Tremellaceae	Asterotremella	7	0	1	0
Eukaryota	Fungi	Dikarya	Basidiomycota	unknown_subphylum	Tremellomycetes	unknown_subclass	Tremellales	Tremellaceae	Bulleribasidium	0	1	0	1
Eukaryota	Fungi	Dikarya	Basidiomycota	unknown_subphylum	Tremellomycetes	unknown_subclass	Tremellales	Tremellaceae	Bulleromyces	1	0	1	0
Eukaryota	Fungi	Dikarya	Basidiomycota	unknown_subphylum	Tremellomycetes	unknown_subclass	Tremellales	Tremellaceae	Filobasidiella	95	1	0.989583	0.0104167
Eukaryota	Fungi	Dikarya	Basidiomycota	unknown_subphylum	Tremellomycetes	unknown_subclass	Tremellales	Tremellaceae	Papiliotrema	1	0	1	0
Eukaryota	Fungi	Dikarya	Basidiomycota	unknown_subphylum	Tremellomycetes	unknown_subclass	Tremellales	Tremellaceae	Tremella	3	0	1	0
Eukaryota	Fungi	Dikarya	Basidiomycota	unknown_subphylum	Tremellomycetes	unknown_subclass	Tremellales	Tremellaceae	Trimorphomyces	2	0	1	0
Eukaryota	Fungi	Dikarya	Basidiomycota	unknown_subphylum	Tremellomycetes	unknown_subclass	Tremellales	Tremellaceae	unknown_genus	26	3	0.896552	0.103448
Eukaryota	Fungi	Dikarya	Basidiomycota	unknown_subphylum	Tremellomycetes	unknown_subclass	Tremellales	unknown_family	Bullera	26	13	0.666667	0.333333
Eukaryota	Fungi	Dikarya	Basidiomycota	unknown_subphylum	Tremellomycetes	unknown_subclass	Tremellales	unknown_family	Cryptococcus	34	0	1	0
Eukaryota	Fungi	Dikarya	Basidiomycota	unknown_subphylum	Tremellomycetes	unknown_subclass	Tremellales	unknown_family	Cryptotrichosporon	2	0	1	0
Eukaryota	Fungi	Dikarya	Basidiomycota	unknown_subphylum	Tremellomycetes	unknown_subclass	Tremellales	unknown_family	Derxomyces	29	4	0.878788	0.121212
Eukaryota	Fungi	Dikarya	Basidiomycota	unknown_subphylum	Tremellomycetes	unknown_subclass	Tremellales	unknown_family	Dioszegia	10	0	1	0
Eukaryota	Fungi	Dikarya	Basidiomycota	unknown_subphylum	Tremellomycetes	unknown_subclass	Tremellales	unknown_family	Fellomyces	11	1	0.916667	0.0833333
Eukaryota	Fungi	Dikarya	Basidiomycota	unknown_subphylum	Tremellomycetes	unknown_subclass	Tremellales	unknown_family	Hannaella	9	0	1	0
Eukaryota	Fungi	Dikarya	Basidiomycota	unknown_subphylum	Tremellomycetes	unknown_subclass	Tremellales	unknown_family	Kockovaella	14	1	0.933333	0.0666667
Eukaryota	Fungi	Dikarya	Basidiomycota	unknown_subphylum	Tremellomycetes	unknown_subclass	Tremellales	unknown_family	Tremellales	0	6	0	1
Eukaryota	Fungi	Dikarya	Basidiomycota	unknown_subphylum	Tremellomycetes	unknown_subclass	Tremellales	unknown_family	Trichosporon	35	2	0.945946	0.0540541
Eukaryota	Fungi	Dikarya	Basidiomycota	unknown_subphylum	Tremellomycetes	unknown_subclass	Tremellales	unknown_family	Tsuchiyaea	1	0	1	0
Eukaryota	Fungi	Dikarya	Basidiomycota	unknown_subphylum	Tremellomycetes	unknown_subclass	Tremellales	unknown_family	unknown_genus	4	0	1	0
Eukaryota	Fungi	Dikarya	Basidiomycota	unknown_subphylum	Tremellomycetes	unknown_subclass	unknown_order	unknown_family	Cryptococcus	11	0	1	0
Eukaryota	Fungi	Dikarya	Basidiomycota	unknown_subphylum	Tremellomycetes	unknown_subclass	unknown_order	unknown_family	unknown_genus	5	0	1	0
Eukaryota	Fungi	Dikarya	Basidiomycota	unknown_subphylum	unknown_class	unknown_subclass	unknown_order	unknown_family	Basidiomycota	1	0	1	0
Eukaryota	Fungi	Dikarya	Basidiomycota	unknown_subphylum	unknown_class	unknown_subclass	unknown_order	unknown_family	Marchandiomyces	11	0	1	0
Eukaryota	Fungi	Dikarya	Basidiomycota	unknown_subphylum	unknown_class	unknown_subclass	unknown_order	unknown_family	Rhizoctonia	2	0	1	0
Eukaryota	Fungi	Dikarya	Basidiomycota	unknown_subphylum	unknown_class	unknown_subclass	unknown_order	unknown_family	unknown_genus	39	5	0.886364	0.113636
Eukaryota	Fungi	Dikarya	Basidiomycota	Ustilaginomycotina	Exobasidiomycetes	unknown_subclass	Entylomatales	Entylomataceae	Entyloma	0	2	0	1
Eukaryota	Fungi	Dikarya	Basidiomycota	Ustilaginomycotina	Exobasidiomycetes	unknown_subclass	Entylomatales	Entylomataceae	Tilletiopsis	3	1	0.75	0.25
Eukaryota	Fungi	Dikarya	Basidiomycota	Ustilaginomycotina	Exobasidiomycetes	unknown_subclass	Entylomatales	unknown_family	Tilletiopsis	4	0	1	0
Eukaryota	Fungi	Dikarya	Basidiomycota	Ustilaginomycotina	Exobasidiomycetes	unknown_subclass	Georgefischeriales	Tilletiariaceae	Tilletiaria	2	0	1	0
Eukaryota	Fungi	Dikarya	Basidiomycota	Ustilaginomycotina	Exobasidiomycetes	unknown_subclass	Georgefischeriales	Tilletiariaceae	Tilletiopsis	4	0	1	0
Eukaryota	Fungi	Dikarya	Basidiomycota	Ustilaginomycotina	Exobasidiomycetes	unknown_subclass	Malasseziales	Malasseziaceae	Malassezia	7	0	1	0
Eukaryota	Fungi	Dikarya	Basidiomycota	Ustilaginomycotina	Exobasidiomycetes	unknown_subclass	Microstromatales	Microstromataceae	Microstroma	2	0	1	0
Eukaryota	Fungi	Dikarya	Basidiomycota	Ustilaginomycotina	Exobasidiomycetes	unknown_subclass	Microstromatales	Quambalariaceae	Quambalaria	1	0	1	0
Eukaryota	Fungi	Dikarya	Basidiomycota	Ustilaginomycotina	Exobasidiomycetes	unknown_subclass	Microstromatales	unknown_family	Rhodotorula	5	0	1	0
Eukaryota	Fungi	Dikarya	Basidiomycota	Ustilaginomycotina	Exobasidiomycetes	unknown_subclass	Tilletiales	Tilletiaceae	Conidiosporomyces	1	0	1	0
Eukaryota	Fungi	Dikarya	Basidiomycota	Ustilaginomycotina	Exobasidiomycetes	unknown_subclass	Tilletiales	Tilletiaceae	Erratomyces	2	0	1	0
Eukaryota	Fungi	Dikarya	Basidiomycota	Ustilaginomycotina	Exobasidiomycetes	unknown_subclass	Tilletiales	Tilletiaceae	Tilletia	3	0	1	0
Eukaryota	Fungi	Dikarya	Basidiomycota	Ustilaginomycotina	Exobasidiomycetes	unknown_subclass	unknown_order	unknown_family	Tilletiopsis	1	0	1	0
Eukaryota	Fungi	unknown_subkingdom	Blastocladiomycota	unknown_subphylum	Blastocladiomycetes	unknown_subclass	Blastocladiales	Catenariaceae	Catenomyces	1	0	1	0
Eukaryota	Fungi	unknown_subkingdom	Blastocladiomycota	unknown_subphylum	Blastocladiomycetes	unknown_subclass	Blastocladiales	unknown_family	Blastocladiales	1	0	1	0
Eukaryota	Fungi	unknown_subkingdom	Chytridiomycota	unknown_subphylum	Chytridiomycetes	unknown_subclass	Chytridiales	Chytridiaceae	Chytriomyces	2	4	0.333333	0.666667
Eukaryota	Fungi	unknown_subkingdom	Chytridiomycota	unknown_subphylum	Chytridiomycetes	unknown_subclass	Chytridiales	Chytridiaceae	Rhizidium	1	0	1	0
Eukaryota	Fungi	unknown_subkingdom	Chytridiomycota	unknown_subphylum	Chytridiomycetes	unknown_subclass	Chytridiales	Chytridiaceae	Rhizoclosmatium	0	1	0	1
Eukaryota	Fungi	unknown_subkingdom	Chytridiomycota	unknown_subphylum	Chytridiomycetes	unknown_subclass	Chytridiales	Chytridiaceae	Zygorhizidium	0	1	0	1
Eukaryota	Fungi	unknown_subkingdom	Chytridiomycota	unknown_subphylum	Chytridiomycetes	unknown_subclass	Chytridiales	Endochytriaceae	Endochytrium	1	0	1	0
Eukaryota	Fungi	unknown_subkingdom	Chytridiomycota	unknown_subphylum	Chytridiomycetes	unknown_subclass	Lobulomycetales	Lobulomycetaceae	Lobulomyces	2	0	1	0
Eukaryota	Fungi	unknown_subkingdom	Chytridiomycota	unknown_subphylum	Chytridiomycetes	unknown_subclass	Rhizophydiales	Rhizophydiaceae	Rhizophydium	4	0	1	0
Eukaryota	Fungi	unknown_subkingdom	Chytridiomycota	unknown_subphylum	Chytridiomycetes	unknown_subclass	Rhizophydiales	unknown_family	Batrachochytrium	0	14	0	1
Eukaryota	Fungi	unknown_subkingdom	Chytridiomycota	unknown_subphylum	Chytridiomycetes	unknown_subclass	Spizellomycetales	unknown_family	Spizellomycete	0	1	0	1
Eukaryota	Fungi	unknown_subkingdom	Chytridiomycota	unknown_subphylum	Monoblepharidomycetes	unknown_subclass	Monoblepharidales	Monoblepharidaceae	Monoblepharella	5	0	1	0
Eukaryota	Fungi	unknown_subkingdom	Chytridiomycota	unknown_subphylum	Monoblepharidomycetes	unknown_subclass	Monoblepharidales	Monoblepharidaceae	Monoblepharis	4	0	1	0
Eukaryota	Fungi	unknown_subkingdom	Chytridiomycota	unknown_subphylum	Monoblepharidomycetes	unknown_subclass	Monoblepharidales	unknown_family	Hyaloraphidium	1	0	1	0
Eukaryota	Fungi	unknown_subkingdom	Chytridiomycota	unknown_subphylum	unknown_class	unknown_subclass	unknown_order	unknown_family	unknown_genus	53	40	0.569892	0.430108
Eukaryota	Metazoa	unknown_subkingdom	Cnidaria	unknown_subphylum	Anthozoa	Hexacorallia	Scleractinia	Agariciidae	Pavona	0	1	0	1
Eukaryota	Metazoa	unknown_subkingdom	Cnidaria	unknown_subphylum	Anthozoa	Hexacorallia	Scleractinia	Fungiacyathidae	Fungiacyathus	0	1	0	1
Eukaryota	Metazoa	unknown_subkingdom	Cnidaria	unknown_subphylum	Anthozoa	Hexacorallia	Scleractinia	Fungiidae	Lobactis	0	1	0	1
Eukaryota	Fungi	unknown_subkingdom	Glomeromycota	unknown_subphylum	Archaeosporomycetes	unknown_subclass	Archaeosporales	Ambisporaceae	Ambispora	16	2	0.888889	0.111111
Eukaryota	Fungi	unknown_subkingdom	Glomeromycota	unknown_subphylum	Archaeosporomycetes	unknown_subclass	Archaeosporales	Archaeosporaceae	Archaeospora	2	0	1	0
Eukaryota	Fungi	unknown_subkingdom	Glomeromycota	unknown_subphylum	Archaeosporomycetes	unknown_subclass	Archaeosporales	Geosiphonaceae	Geosiphon	0	1	0	1
Eukaryota	Fungi	unknown_subkingdom	Glomeromycota	unknown_subphylum	Glomeromycetes	unknown_subclass	Diversisporales	Acaulosporaceae	Acaulospora	2	0	1	0
Eukaryota	Fungi	unknown_subkingdom	Glomeromycota	unknown_subphylum	Glomeromycetes	unknown_subclass	Diversisporales	Dentiscutataceae	Dentiscutata	1	0	1	0
Eukaryota	Fungi	unknown_subkingdom	Glomeromycota	unknown_subphylum	Glomeromycetes	unknown_subclass	Diversisporales	Diversisporaceae	Diversispora	12	0	1	0
Eukaryota	Fungi	unknown_subkingdom	Glomeromycota	unknown_subphylum	Glomeromycetes	unknown_subclass	Diversisporales	Gigasporaceae	Gigaspora	10	1	0.909091	0.0909091
Eukaryota	Fungi	unknown_subkingdom	Glomeromycota	unknown_subphylum	Glomeromycetes	unknown_subclass	Diversisporales	Racocetraceae	Racocetra	2	0	1	0
Eukaryota	Fungi	unknown_subkingdom	Glomeromycota	unknown_subphylum	Glomeromycetes	unknown_subclass	Diversisporales	Scutellosporaceae	Scutellospora	33	7	0.825	0.175
Eukaryota	Fungi	unknown_subkingdom	Glomeromycota	unknown_subphylum	Glomeromycetes	unknown_subclass	Glomerales	Glomeraceae	Funneliformis	7	0	1	0
Eukaryota	Fungi	unknown_subkingdom	Glomeromycota	unknown_subphylum	Glomeromycetes	unknown_subclass	Glomerales	Glomeraceae	Glomus	32	3	0.914286	0.0857143
Eukaryota	Fungi	unknown_subkingdom	Glomeromycota	unknown_subphylum	Glomeromycetes	unknown_subclass	Glomerales	Glomeraceae	Rhizophagus	30	0	1	0
Eukaryota	Fungi	unknown_subkingdom	Glomeromycota	unknown_subphylum	Glomeromycetes	unknown_subclass	Glomerales	Glomeraceae	unknown_genus	106	23	0.821705	0.178295
Eukaryota	Fungi	unknown_subkingdom	Glomeromycota	unknown_subphylum	Paraglomeromycetes	unknown_subclass	Paraglomerales	Paraglomeraceae	Paraglomus	5	0	1	0
Eukaryota	Fungi	unknown_subkingdom	Glomeromycota	unknown_subphylum	unknown_class	unknown_subclass	unknown_order	unknown_family	Glomeromycota	8	0	1	0
Eukaryota	Fungi	unknown_subkingdom	Microsporidia	unknown_subphylum	unknown_class	unknown_subclass	unknown_order	Culicosporidae	Edhazardia	0	1	0	1
Eukaryota	Fungi	unknown_subkingdom	unknown_phylum	Entomophthoromycotina	unknown_class	unknown_subclass	Entomophthorales	Ancylistaceae	Conidiobolus	0	5	0	1
Eukaryota	Fungi	unknown_subkingdom	unknown_phylum	Entomophthoromycotina	unknown_class	unknown_subclass	Entomophthorales	Entomophthoraceae	Zoophthora	0	2	0	1
Eukaryota	Fungi	unknown_subkingdom	unknown_phylum	Kickxellomycotina	unknown_class	unknown_subclass	Harpellales	Legeriomycetaceae	Capniomyces	3	0	1	0
Eukaryota	Fungi	unknown_subkingdom	unknown_phylum	Kickxellomycotina	unknown_class	unknown_subclass	Harpellales	Legeriomycetaceae	Smittium	3	0	1	0
Eukaryota	Fungi	unknown_subkingdom	unknown_phylum	Kickxellomycotina	unknown_class	unknown_subclass	Kickxellales	Kickxellaceae	Coemansia	3	1	0.75	0.25
Eukaryota	Fungi	unknown_subkingdom	unknown_phylum	Kickxellomycotina	unknown_class	unknown_subclass	Kickxellales	Kickxellaceae	Dipsacomyces	0	1	0	1
Eukaryota	Fungi	unknown_subkingdom	unknown_phylum	Kickxellomycotina	unknown_class	unknown_subclass	Kickxellales	Kickxellaceae	Kickxella	1	0	1	0
Eukaryota	Fungi	unknown_subkingdom	unknown_phylum	Kickxellomycotina	unknown_class	unknown_subclass	Kickxellales	Kickxellaceae	Linderina	0	3	0	1
Eukaryota	Fungi	unknown_subkingdom	unknown_phylum	Kickxellomycotina	unknown_class	unknown_subclass	Kickxellales	Kickxellaceae	Myconymphaea	1	0	1	0
Eukaryota	Fungi	unknown_subkingdom	unknown_phylum	Kickxellomycotina	unknown_class	unknown_subclass	Kickxellales	Kickxellaceae	Spiromyces	1	1	0.5	0.5
Eukaryota	Fungi	unknown_subkingdom	unknown_phylum	Mortierellomycotina	unknown_class	unknown_subclass	Mortierellales	Mortierellaceae	Mortierella	4	0	1	0
Eukaryota	Fungi	unknown_subkingdom	unknown_phylum	Mucoromycotina	unknown_class	unknown_subclass	Mucorales	Cunninghamellaceae	Cunninghamella	5	0	1	0
Eukaryota	Fungi	unknown_subkingdom	unknown_phylum	Mucoromycotina	unknown_class	unknown_subclass	Mucorales	Lichtheimiaceae	Dichotomocladium	0	1	0	1
Eukaryota	Fungi	unknown_subkingdom	unknown_phylum	Mucoromycotina	unknown_class	unknown_subclass	Mucorales	Lichtheimiaceae	Lichtheimia	3	0	1	0
Eukaryota	Fungi	unknown_subkingdom	unknown_phylum	Mucoromycotina	unknown_class	unknown_subclass	Mucorales	Mucoraceae	Absidia	0	6	0	1
Eukaryota	Fungi	unknown_subkingdom	unknown_phylum	Mucoromycotina	unknown_class	unknown_subclass	Mucorales	Mucoraceae	Actinomucor	0	1	0	1
Eukaryota	Fungi	unknown_subkingdom	unknown_phylum	Mucoromycotina	unknown_class	unknown_subclass	Mucorales	Mucoraceae	Amylomyces	5	0	1	0
Eukaryota	Fungi	unknown_subkingdom	unknown_phylum	Mucoromycotina	unknown_class	unknown_subclass	Mucorales	Mucoraceae	Apophysomyces	2	0	1	0
Eukaryota	Fungi	unknown_subkingdom	unknown_phylum	Mucoromycotina	unknown_class	unknown_subclass	Mucorales	Mucoraceae	Chlamydoabsidia	0	2	0	1
Eukaryota	Fungi	unknown_subkingdom	unknown_phylum	Mucoromycotina	unknown_class	unknown_subclass	Mucorales	Mucoraceae	Circinella	0	1	0	1
Eukaryota	Fungi	unknown_subkingdom	unknown_phylum	Mucoromycotina	unknown_class	unknown_subclass	Mucorales	Mucoraceae	Circinomucor	1	0	1	0
Eukaryota	Fungi	unknown_subkingdom	unknown_phylum	Mucoromycotina	unknown_class	unknown_subclass	Mucorales	Mucoraceae	Halteromyces	0	1	0	1
Eukaryota	Fungi	unknown_subkingdom	unknown_phylum	Mucoromycotina	unknown_class	unknown_subclass	Mucorales	Mucoraceae	Mucor	12	0	1	0
Eukaryota	Fungi	unknown_subkingdom	unknown_phylum	Mucoromycotina	unknown_class	unknown_subclass	Mucorales	Mucoraceae	Parasitella	3	0	1	0
Eukaryota	Fungi	unknown_subkingdom	unknown_phylum	Mucoromycotina	unknown_class	unknown_subclass	Mucorales	Mucoraceae	Phycomyces	0	2	0	1
Eukaryota	Fungi	unknown_subkingdom	unknown_phylum	Mucoromycotina	unknown_class	unknown_subclass	Mucorales	Mucoraceae	Protomycocladus	0	1	0	1
Eukaryota	Fungi	unknown_subkingdom	unknown_phylum	Mucoromycotina	unknown_class	unknown_subclass	Mucorales	Mucoraceae	Rhizomucor	5	4	0.555556	0.444444
Eukaryota	Fungi	unknown_subkingdom	unknown_phylum	Mucoromycotina	unknown_class	unknown_subclass	Mucorales	Mucoraceae	Rhizopus	47	2	0.959184	0.0408163
Eukaryota	Fungi	unknown_subkingdom	unknown_phylum	Mucoromycotina	unknown_class	unknown_subclass	Mucorales	Mucoraceae	Spinellus	0	1	0	1
Eukaryota	Fungi	unknown_subkingdom	unknown_phylum	Mucoromycotina	unknown_class	unknown_subclass	Mucorales	Mucoraceae	Sporodiniella	0	1	0	1
Eukaryota	Fungi	unknown_subkingdom	unknown_phylum	Mucoromycotina	unknown_class	unknown_subclass	Mucorales	Mucoraceae	Syzygites	1	0	1	0
Eukaryota	Fungi	unknown_subkingdom	unknown_phylum	Mucoromycotina	unknown_class	unknown_subclass	Mucorales	Mucoraceae	Thermomucor	1	0	1	0
Eukaryota	Fungi	unknown_subkingdom	unknown_phylum	Mucoromycotina	unknown_class	unknown_subclass	Mucorales	Mycotyphaceae	Benjaminiella	0	1	0	1
Eukaryota	Fungi	unknown_subkingdom	unknown_phylum	Mucoromycotina	unknown_class	unknown_subclass	Mucorales	Pilobolaceae	Pilobolus	10	1	0.909091	0.0909091
Eukaryota	Fungi	unknown_subkingdom	unknown_phylum	Mucoromycotina	unknown_class	unknown_subclass	Mucorales	Pilobolaceae	Utharomyces	2	1	0.666667	0.333333
Eukaryota	Fungi	unknown_subkingdom	unknown_phylum	Mucoromycotina	unknown_class	unknown_subclass	Mucorales	Radiomycetaceae	Radiomyces	1	0	1	0
Eukaryota	Fungi	unknown_subkingdom	unknown_phylum	Mucoromycotina	unknown_class	unknown_subclass	Mucorales	Saksenaeaceae	Saksenaea	1	0	1	0
Eukaryota	Fungi	unknown_subkingdom	unknown_phylum	Mucoromycotina	unknown_class	unknown_subclass	Mucorales	Syncephalastraceae	Syncephalastrum	1	1	0.5	0.5
Eukaryota	Fungi	unknown_subkingdom	unknown_phylum	Mucoromycotina	unknown_class	unknown_subclass	Mucorales	Thamnidiaceae	Backusella	1	0	1	0
Eukaryota	Fungi	unknown_subkingdom	unknown_phylum	Mucoromycotina	unknown_class	unknown_subclass	Mucorales	Thamnidiaceae	Ellisomyces	1	0	1	0
Eukaryota	Fungi	unknown_subkingdom	unknown_phylum	Mucoromycotina	unknown_class	unknown_subclass	Mucorales	Thamnidiaceae	Fennellomyces	0	1	0	1
Eukaryota	Fungi	unknown_subkingdom	unknown_phylum	Mucoromycotina	unknown_class	unknown_subclass	Mucorales	Thamnidiaceae	Phascolomyces	0	1	0	1
Eukaryota	Fungi	unknown_subkingdom	unknown_phylum	Mucoromycotina	unknown_class	unknown_subclass	Mucorales	Thamnidiaceae	Thamnostylum	0	1	0	1
Eukaryota	Fungi	unknown_subkingdom	unknown_phylum	Mucoromycotina	unknown_class	unknown_subclass	Mucorales	Thamnidiaceae	Zychaea	0	1	0	1
Eukaryota	Fungi	unknown_subkingdom	unknown_phylum	Mucoromycotina	unknown_class	unknown_subclass	Mucorales	unknown_family	Umbelopsis	4	3	0.571429	0.428571
Eukaryota	Fungi	unknown_subkingdom	unknown_phylum	unknown_subphylum	unknown_class	unknown_subclass	unknown_order	unknown_family	unknown_genus	113	13	0.896825	0.103175
Eukaryota	Fungi	Dikarya	unknown_phylum	unknown_subphylum	unknown_class	unknown_subclass	unknown_order	unknown_family	unknown_genus	17	1	0.944444	0.0555556

## Sheet: species
Super-kingdom	Kingdom	Sub-kingdom	Phylum	Sub-phylum	Class	Sub-class	Order	Family	Genus	Species	Hits	Misses	# hit / total eligible	# miss / total eligible
Eukaryota	Fungi	Dikarya	Ascomycota	Pezizomycotina	Arthoniomycetes	unknown_subclass	Arthoniales	Roccellaceae	Combea	mollusca	1	0	1	0
Eukaryota	Fungi	Dikarya	Ascomycota	Pezizomycotina	Arthoniomycetes	unknown_subclass	Arthoniales	Roccellaceae	Dendrographa	decolorans	1	0	1	0
Eukaryota	Fungi	Dikarya	Ascomycota	Pezizomycotina	Arthoniomycetes	unknown_subclass	Arthoniales	Roccellaceae	Lecanactis	abietina	1	0	1	0
Eukaryota	Fungi	Dikarya	Ascomycota	Pezizomycotina	Arthoniomycetes	unknown_subclass	Arthoniales	Roccellaceae	Roccella	boergesenii	1	0	1	0
Eukaryota	Fungi	Dikarya	Ascomycota	Pezizomycotina	Dothideomycetes	Dothideomycetidae	Capnodiales	Davidiellaceae	Cladosporium	bruhnei	1	0	1	0
Eukaryota	Fungi	Dikarya	Ascomycota	Pezizomycotina	Dothideomycetes	Dothideomycetidae	Capnodiales	Davidiellaceae	Cladosporium	cladosporioides	7	0	1	0
Eukaryota	Fungi	Dikarya	Ascomycota	Pezizomycotina	Dothideomycetes	Dothideomycetidae	Capnodiales	Davidiellaceae	Cladosporium	sp. 15F	1	0	1	0
Eukaryota	Fungi	Dikarya	Ascomycota	Pezizomycotina	Dothideomycetes	Dothideomycetidae	Capnodiales	Davidiellaceae	Cladosporium	sp. 7F	1	0	1	0
Eukaryota	Fungi	Dikarya	Ascomycota	Pezizomycotina	Dothideomycetes	Dothideomycetidae	Capnodiales	Davidiellaceae	Cladosporium	sp. CBS 266.53	1	0	1	0
Eukaryota	Fungi	Dikarya	Ascomycota	Pezizomycotina	Dothideomycetes	Dothideomycetidae	Capnodiales	Davidiellaceae	Cladosporium	sp. CBS 280.49	1	0	1	0
Eukaryota	Fungi	Dikarya	Ascomycota	Pezizomycotina	Dothideomycetes	Dothideomycetidae	Capnodiales	Davidiellaceae	Cladosporium	sp. CBS 282.49	1	0	1	0
Eukaryota	Fungi	Dikarya	Ascomycota	Pezizomycotina	Dothideomycetes	Dothideomycetidae	Capnodiales	Davidiellaceae	Cladosporium	sp. CF-25	1	0	1	0
Eukaryota	Fungi	Dikarya	Ascomycota	Pezizomycotina	Dothideomycetes	Dothideomycetidae	Capnodiales	Davidiellaceae	Cladosporium	sphaerospermum	1	0	1	0
Eukaryota	Fungi	Dikarya	Ascomycota	Pezizomycotina	Dothideomycetes	Dothideomycetidae	Capnodiales	Davidiellaceae	Cladosporium	uredinicola	1	0	1	0
Eukaryota	Fungi	Dikarya	Ascomycota	Pezizomycotina	Dothideomycetes	Dothideomycetidae	Capnodiales	Davidiellaceae	Davidiella	macrospora	1	0	1	0
Eukaryota	Fungi	Dikarya	Ascomycota	Pezizomycotina	Dothideomycetes	Dothideomycetidae	Capnodiales	Davidiellaceae	Davidiella	tassiana	43	2	0.955556	0.0444444
Eukaryota	Fungi	Dikarya	Ascomycota	Pezizomycotina	Dothideomycetes	Dothideomycetidae	Capnodiales	Davidiellaceae	Davidiellaceae	sp. CCFEE 5018	1	0	1	0
Eukaryota	Fungi	Dikarya	Ascomycota	Pezizomycotina	Dothideomycetes	Dothideomycetidae	Capnodiales	Davidiellaceae	Davidiellaceae	sp. CCFEE 5211	0	1	0	1
Eukaryota	Fungi	Dikarya	Ascomycota	Pezizomycotina	Dothideomycetes	Dothideomycetidae	Capnodiales	Davidiellaceae	Davidiellaceae	sp. CCFEE 5388	1	0	1	0
Eukaryota	Fungi	Dikarya	Ascomycota	Pezizomycotina	Dothideomycetes	Dothideomycetidae	Capnodiales	Davidiellaceae	Davidiellaceae	sp. CCFEE 5398	1	0	1	0
Eukaryota	Fungi	Dikarya	Ascomycota	Pezizomycotina	Dothideomycetes	Dothideomycetidae	Capnodiales	Davidiellaceae	Davidiellaceae	sp. CCFEE 5414	1	0	1	0
Eukaryota	Fungi	Dikarya	Ascomycota	Pezizomycotina	Dothideomycetes	Dothideomycetidae	Capnodiales	Davidiellaceae	Davidiellaceae	sp. CCFEE 5456	1	0	1	0
Eukaryota	Fungi	Dikarya	Ascomycota	Pezizomycotina	Dothideomycetes	Dothideomycetidae	Capnodiales	Davidiellaceae	Davidiellaceae	sp. CCFEE 5458	1	0	1	0
Eukaryota	Fungi	Dikarya	Ascomycota	Pezizomycotina	Dothideomycetes	Dothideomycetidae	Capnodiales	Dissoconiaceae	Dissoconium	aciculare	3	0	1	0
Eukaryota	Fungi	Dikarya	Ascomycota	Pezizomycotina	Dothideomycetes	Dothideomycetidae	Capnodiales	Dissoconiaceae	Dissoconium	dekkeri	5	0	1	0
Eukaryota	Fungi	Dikarya	Ascomycota	Pezizomycotina	Dothideomycetes	Dothideomycetidae	Capnodiales	Dissoconiaceae	Ramichloridium	apiculatum	1	0	1	0
Eukaryota	Fungi	Dikarya	Ascomycota	Pezizomycotina	Dothideomycetes	Dothideomycetidae	Capnodiales	Dissoconiaceae	Ramichloridium	cerophilum	1	0	1	0
Eukaryota	Fungi	Dikarya	Ascomycota	Pezizomycotina	Dothideomycetes	Dothideomycetidae	Capnodiales	Dissoconiaceae	Uwebraunia	commune	3	0	1	0
Eukaryota	Fungi	Dikarya	Ascomycota	Pezizomycotina	Dothideomycetes	Dothideomycetidae	Capnodiales	Mycosphaerellaceae	Cercosporella	acroptili	1	0	1	0
Eukaryota	Fungi	Dikarya	Ascomycota	Pezizomycotina	Dothideomycetes	Dothideomycetidae	Capnodiales	Mycosphaerellaceae	Cercosporella	virgaureae	1	0	1	0
Eukaryota	Fungi	Dikarya	Ascomycota	Pezizomycotina	Dothideomycetes	Dothideomycetidae	Capnodiales	Mycosphaerellaceae	Mycosphaerella	aleuritidis	1	0	1	0
Eukaryota	Fungi	Dikarya	Ascomycota	Pezizomycotina	Dothideomycetes	Dothideomycetidae	Capnodiales	Mycosphaerellaceae	Mycosphaerella	dearnessii	1	0	1	0
Eukaryota	Fungi	Dikarya	Ascomycota	Pezizomycotina	Dothideomycetes	Dothideomycetidae	Capnodiales	Mycosphaerellaceae	Mycosphaerella	fragariae	2	0	1	0
Eukaryota	Fungi	Dikarya	Ascomycota	Pezizomycotina	Dothideomycetes	Dothideomycetidae	Capnodiales	Mycosphaerellaceae	Mycosphaerella	lupini	1	0	1	0
Eukaryota	Fungi	Dikarya	Ascomycota	Pezizomycotina	Dothideomycetes	Dothideomycetidae	Capnodiales	Mycosphaerellaceae	Mycosphaerella	punctiformis	1	0	1	0
Eukaryota	Fungi	Dikarya	Ascomycota	Pezizomycotina	Dothideomycetes	Dothideomycetidae	Capnodiales	Mycosphaerellaceae	Mycosphaerella	tasmaniensis	1	0	1	0
Eukaryota	Fungi	Dikarya	Ascomycota	Pezizomycotina	Dothideomycetes	Dothideomycetidae	Capnodiales	Mycosphaerellaceae	Passalora	unknown_specie	1	0	1	0
Eukaryota	Fungi	Dikarya	Ascomycota	Pezizomycotina	Dothideomycetes	Dothideomycetidae	Capnodiales	Mycosphaerellaceae	Passalora	zambiae	2	0	1	0
Eukaryota	Fungi	Dikarya	Ascomycota	Pezizomycotina	Dothideomycetes	Dothideomycetidae	Capnodiales	Mycosphaerellaceae	Pseudocercospora	unknown_specie	1	0	1	0
Eukaryota	Fungi	Dikarya	Ascomycota	Pezizomycotina	Dothideomycetes	Dothideomycetidae	Capnodiales	Mycosphaerellaceae	Pseudocercosporella	fraxini	1	0	1	0
Eukaryota	Fungi	Dikarya	Ascomycota	Pezizomycotina	Dothideomycetes	Dothideomycetidae	Capnodiales	Mycosphaerellaceae	Ramularia	coleosporii	1	0	1	0
Eukaryota	Fungi	Dikarya	Ascomycota	Pezizomycotina	Dothideomycetes	Dothideomycetidae	Capnodiales	Mycosphaerellaceae	Ramularia	grevilleana	1	0	1	0
Eukaryota	Fungi	Dikarya	Ascomycota	Pezizomycotina	Dothideomycetes	Dothideomycetidae	Capnodiales	Mycosphaerellaceae	Ramularia	nagornyi	1	0	1	0
Eukaryota	Fungi	Dikarya	Ascomycota	Pezizomycotina	Dothideomycetes	Dothideomycetidae	Capnodiales	Mycosphaerellaceae	Ramularia	pratensis	1	0	1	0
Eukaryota	Fungi	Dikarya	Ascomycota	Pezizomycotina	Dothideomycetes	Dothideomycetidae	Capnodiales	Mycosphaerellaceae	Ramularia	sp. CPC 10066	1	0	1	0
Eukaryota	Fungi	Dikarya	Ascomycota	Pezizomycotina	Dothideomycetes	Dothideomycetidae	Capnodiales	Mycosphaerellaceae	Ramularia	sp. CPC 11297	1	0	1	0
Eukaryota	Fungi	Dikarya	Ascomycota	Pezizomycotina	Dothideomycetes	Dothideomycetidae	Capnodiales	Mycosphaerellaceae	Ramularia	uredinicola	1	0	1	0
Eukaryota	Fungi	Dikarya	Ascomycota	Pezizomycotina	Dothideomycetes	Dothideomycetidae	Capnodiales	Mycosphaerellaceae	Septoria	quercicola	1	0	1	0
Eukaryota	Fungi	Dikarya	Ascomycota	Pezizomycotina	Dothideomycetes	Dothideomycetidae	Capnodiales	Mycosphaerellaceae	Staninwardia	suttonii	0	1	0	1
Eukaryota	Fungi	Dikarya	Ascomycota	Pezizomycotina	Dothideomycetes	Dothideomycetidae	Capnodiales	Mycosphaerellaceae	Stenella	araguata	1	0	1	0
Eukaryota	Fungi	Dikarya	Ascomycota	Pezizomycotina	Dothideomycetes	Dothideomycetidae	Capnodiales	Mycosphaerellaceae	Zasmidium	anthuriicola	1	0	1	0
Eukaryota	Fungi	Dikarya	Ascomycota	Pezizomycotina	Dothideomycetes	Dothideomycetidae	Capnodiales	Mycosphaerellaceae	Zasmidium	cellare	1	0	1	0
Eukaryota	Fungi	Dikarya	Ascomycota	Pezizomycotina	Dothideomycetes	Dothideomycetidae	Capnodiales	Mycosphaerellaceae	Zasmidium	citri	1	0	1	0
Eukaryota	Fungi	Dikarya	Ascomycota	Pezizomycotina	Dothideomycetes	Dothideomycetidae	Capnodiales	Piedraiaceae	Piedraia	hortae	1	0	1	0
Eukaryota	Fungi	Dikarya	Ascomycota	Pezizomycotina	Dothideomycetes	Dothideomycetidae	Capnodiales	Schizothyriaceae	Schizothyrium	pomi	3	0	1	0
Eukaryota	Fungi	Dikarya	Ascomycota	Pezizomycotina	Dothideomycetes	Dothideomycetidae	Capnodiales	Teratosphaeriaceae	Batcheloromyces	leucadendri	1	0	1	0
Eukaryota	Fungi	Dikarya	Ascomycota	Pezizomycotina	Dothideomycetes	Dothideomycetidae	Capnodiales	Teratosphaeriaceae	Batcheloromyces	proteae	1	0	1	0
Eukaryota	Fungi	Dikarya	Ascomycota	Pezizomycotina	Dothideomycetes	Dothideomycetidae	Capnodiales	Teratosphaeriaceae	Baudoinia	compniacensis	2	0	1	0
Eukaryota	Fungi	Dikarya	Ascomycota	Pezizomycotina	Dothideomycetes	Dothideomycetidae	Capnodiales	Teratosphaeriaceae	Capnobotryella	renispora	5	0	1	0
Eukaryota	Fungi	Dikarya	Ascomycota	Pezizomycotina	Dothideomycetes	Dothideomycetidae	Capnodiales	Teratosphaeriaceae	Capnobotryella	sp. MA 3612	1	0	1	0
Eukaryota	Fungi	Dikarya	Ascomycota	Pezizomycotina	Dothideomycetes	Dothideomycetidae	Capnodiales	Teratosphaeriaceae	Capnobotryella	sp. MA 3615	0	1	0	1
Eukaryota	Fungi	Dikarya	Ascomycota	Pezizomycotina	Dothideomycetes	Dothideomycetidae	Capnodiales	Teratosphaeriaceae	Capnobotryella	sp. MA 4701	0	1	0	1
Eukaryota	Fungi	Dikarya	Ascomycota	Pezizomycotina	Dothideomycetes	Dothideomycetidae	Capnodiales	Teratosphaeriaceae	Catenulostroma	chromoblastomycosum	1	0	1	0
Eukaryota	Fungi	Dikarya	Ascomycota	Pezizomycotina	Dothideomycetes	Dothideomycetidae	Capnodiales	Teratosphaeriaceae	Catenulostroma	elginense	1	0	1	0
Eukaryota	Fungi	Dikarya	Ascomycota	Pezizomycotina	Dothideomycetes	Dothideomycetidae	Capnodiales	Teratosphaeriaceae	Catenulostroma	germanicum	1	0	1	0
Eukaryota	Fungi	Dikarya	Ascomycota	Pezizomycotina	Dothideomycetes	Dothideomycetidae	Capnodiales	Teratosphaeriaceae	Catenulostroma	microsporum	57	2	0.966102	0.0338983
Eukaryota	Fungi	Dikarya	Ascomycota	Pezizomycotina	Dothideomycetes	Dothideomycetidae	Capnodiales	Teratosphaeriaceae	Devriesia	staurophora	2	0	1	0
Eukaryota	Fungi	Dikarya	Ascomycota	Pezizomycotina	Dothideomycetes	Dothideomycetidae	Capnodiales	Teratosphaeriaceae	Friedmanniomyces	endolithicus	3	0	1	0
Eukaryota	Fungi	Dikarya	Ascomycota	Pezizomycotina	Dothideomycetes	Dothideomycetidae	Capnodiales	Teratosphaeriaceae	Friedmanniomyces	simplex	0	1	0	1
Eukaryota	Fungi	Dikarya	Ascomycota	Pezizomycotina	Dothideomycetes	Dothideomycetidae	Capnodiales	Teratosphaeriaceae	Teratosphaeria	acidotherma	4	0	1	0
Eukaryota	Fungi	Dikarya	Ascomycota	Pezizomycotina	Dothideomycetes	Dothideomycetidae	Capnodiales	Teratosphaeriaceae	Teratosphaeria	alcornii	1	0	1	0
Eukaryota	Fungi	Dikarya	Ascomycota	Pezizomycotina	Dothideomycetes	Dothideomycetidae	Capnodiales	Teratosphaeriaceae	Teratosphaeria	bellula	1	0	1	0
Eukaryota	Fungi	Dikarya	Ascomycota	Pezizomycotina	Dothideomycetes	Dothideomycetidae	Capnodiales	Teratosphaeriaceae	Teratosphaeria	cryptica	1	0	1	0
Eukaryota	Fungi	Dikarya	Ascomycota	Pezizomycotina	Dothideomycetes	Dothideomycetidae	Capnodiales	Teratosphaeriaceae	Teratosphaeria	destructans	2	0	1	0
Eukaryota	Fungi	Dikarya	Ascomycota	Pezizomycotina	Dothideomycetes	Dothideomycetidae	Capnodiales	Teratosphaeriaceae	Teratosphaeria	fibrillosa	1	0	1	0
Eukaryota	Fungi	Dikarya	Ascomycota	Pezizomycotina	Dothideomycetes	Dothideomycetidae	Capnodiales	Teratosphaeriaceae	Teratosphaeria	macowanii	2	0	1	0
Eukaryota	Fungi	Dikarya	Ascomycota	Pezizomycotina	Dothideomycetes	Dothideomycetidae	Capnodiales	Teratosphaeriaceae	Teratosphaeria	mexicana	2	0	1	0
Eukaryota	Fungi	Dikarya	Ascomycota	Pezizomycotina	Dothideomycetes	Dothideomycetidae	Capnodiales	Teratosphaeriaceae	Teratosphaeria	molleriana	0	3	0	1
Eukaryota	Fungi	Dikarya	Ascomycota	Pezizomycotina	Dothideomycetes	Dothideomycetidae	Capnodiales	Teratosphaeriaceae	Teratosphaeria	nubilosa	3	0	1	0
Eukaryota	Fungi	Dikarya	Ascomycota	Pezizomycotina	Dothideomycetes	Dothideomycetidae	Capnodiales	Teratosphaeriaceae	Teratosphaeria	ohnowa	1	0	1	0
Eukaryota	Fungi	Dikarya	Ascomycota	Pezizomycotina	Dothideomycetes	Dothideomycetidae	Capnodiales	Teratosphaeriaceae	Teratosphaeria	pseudosuberosa	1	0	1	0
Eukaryota	Fungi	Dikarya	Ascomycota	Pezizomycotina	Dothideomycetes	Dothideomycetidae	Capnodiales	Teratosphaeriaceae	Teratosphaeria	secundaria	1	0	1	0
Eukaryota	Fungi	Dikarya	Ascomycota	Pezizomycotina	Dothideomycetes	Dothideomycetidae	Capnodiales	Teratosphaeriaceae	Teratosphaeria	sp. CBS 208.94	1	0	1	0
Eukaryota	Fungi	Dikarya	Ascomycota	Pezizomycotina	Dothideomycetes	Dothideomycetidae	Capnodiales	Teratosphaeriaceae	Teratosphaeria	stellenboschiana	1	0	1	0
Eukaryota	Fungi	Dikarya	Ascomycota	Pezizomycotina	Dothideomycetes	Dothideomycetidae	Capnodiales	Teratosphaeriaceae	Teratosphaeria	suberosa	1	0	1	0
Eukaryota	Fungi	Dikarya	Ascomycota	Pezizomycotina	Dothideomycetes	Dothideomycetidae	Capnodiales	Teratosphaeriaceae	Teratosphaeria	suttonii	0	2	0	1
Eukaryota	Fungi	Dikarya	Ascomycota	Pezizomycotina	Dothideomycetes	Dothideomycetidae	Capnodiales	Teratosphaeriaceae	Teratosphaeria	toledana	2	0	1	0
Eukaryota	Fungi	Dikarya	Ascomycota	Pezizomycotina	Dothideomycetes	Dothideomycetidae	Capnodiales	Teratosphaeriaceae	Teratosphaeria	unknown_specie	2	0	1	0
Eukaryota	Fungi	Dikarya	Ascomycota	Pezizomycotina	Dothideomycetes	Dothideomycetidae	Capnodiales	Teratosphaeriaceae	Teratosphaeria	verrucosa	1	0	1	0
Eukaryota	Fungi	Dikarya	Ascomycota	Pezizomycotina	Dothideomycetes	Dothideomycetidae	Capnodiales	Teratosphaeriaceae	Teratosphaeriaceae	sp. CCFEE 5401	1	0	1	0
Eukaryota	Fungi	Dikarya	Ascomycota	Pezizomycotina	Dothideomycetes	Dothideomycetidae	Capnodiales	Teratosphaeriaceae	Teratosphaeriaceae	sp. CCFEE 5457	1	0	1	0
Eukaryota	Fungi	Dikarya	Ascomycota	Pezizomycotina	Dothideomycetes	Dothideomycetidae	Capnodiales	Teratosphaeriaceae	Teratosphaeriaceae	sp. CCFEE 5467	1	0	1	0
Eukaryota	Fungi	Dikarya	Ascomycota	Pezizomycotina	Dothideomycetes	Dothideomycetidae	Capnodiales	Teratosphaeriaceae	Teratosphaeriaceae	sp. CCFEE 5501	1	0	1	0
Eukaryota	Fungi	Dikarya	Ascomycota	Pezizomycotina	Dothideomycetes	Dothideomycetidae	Capnodiales	Teratosphaeriaceae	Teratosphaeriaceae	sp. CCFEE 5508	1	0	1	0
Eukaryota	Fungi	Dikarya	Ascomycota	Pezizomycotina	Dothideomycetes	Dothideomycetidae	Capnodiales	unknown_family	Capnodiales	sp. CCFEE 451	0	1	0	1
Eukaryota	Fungi	Dikarya	Ascomycota	Pezizomycotina	Dothideomycetes	Dothideomycetidae	Capnodiales	unknown_family	Capnodiales	sp. CCFEE 5205	0	1	0	1
Eukaryota	Fungi	Dikarya	Ascomycota	Pezizomycotina	Dothideomycetes	Dothideomycetidae	Capnodiales	unknown_family	Capnodiales	sp. CCFEE 5322	1	0	1	0
Eukaryota	Fungi	Dikarya	Ascomycota	Pezizomycotina	Dothideomycetes	Dothideomycetidae	Capnodiales	unknown_family	Capnodiales	sp. CCFEE 5389	0	1	0	1
Eukaryota	Fungi	Dikarya	Ascomycota	Pezizomycotina	Dothideomycetes	Dothideomycetidae	Capnodiales	unknown_family	Capnodiales	sp. CCFEE 5410	1	0	1	0
Eukaryota	Fungi	Dikarya	Ascomycota	Pezizomycotina	Dothideomycetes	Dothideomycetidae	Capnodiales	unknown_family	Capnodiales	sp. CCFEE 5502	0	1	0	1
Eukaryota	Fungi	Dikarya	Ascomycota	Pezizomycotina	Dothideomycetes	Dothideomycetidae	Capnodiales	unknown_family	Elasticomyces	elasticus	2	0	1	0
Eukaryota	Fungi	Dikarya	Ascomycota	Pezizomycotina	Dothideomycetes	Dothideomycetidae	Capnodiales	unknown_family	Penidiella	columbiana	1	0	1	0
Eukaryota	Fungi	Dikarya	Ascomycota	Pezizomycotina	Dothideomycetes	Dothideomycetidae	Capnodiales	unknown_family	Recurvomyces	mirabilis	1	0	1	0
Eukaryota	Fungi	Dikarya	Ascomycota	Pezizomycotina	Dothideomycetes	Dothideomycetidae	Dothideales	Dothideaceae	Bagnisiella	examinans	1	0	1	0
Eukaryota	Fungi	Dikarya	Ascomycota	Pezizomycotina	Dothideomycetes	Dothideomycetidae	Dothideales	Dothideaceae	Dothidea	berberidis	1	0	1	0
Eukaryota	Fungi	Dikarya	Ascomycota	Pezizomycotina	Dothideomycetes	Dothideomycetidae	Dothideales	Dothideaceae	Dothidea	hippophaeos	1	0	1	0
Eukaryota	Fungi	Dikarya	Ascomycota	Pezizomycotina	Dothideomycetes	Dothideomycetidae	Dothideales	Dothideaceae	Dothidea	insculpta	2	0	1	0
Eukaryota	Fungi	Dikarya	Ascomycota	Pezizomycotina	Dothideomycetes	Dothideomycetidae	Dothideales	Dothideaceae	Dothidea	muelleri	1	0	1	0
Eukaryota	Fungi	Dikarya	Ascomycota	Pezizomycotina	Dothideomycetes	Dothideomycetidae	Dothideales	Dothideaceae	Dothidea	ribesia	1	0	1	0
Eukaryota	Fungi	Dikarya	Ascomycota	Pezizomycotina	Dothideomycetes	Dothideomycetidae	Dothideales	Dothideaceae	Dothidea	sambuci	1	0	1	0
Eukaryota	Fungi	Dikarya	Ascomycota	Pezizomycotina	Dothideomycetes	Dothideomycetidae	Dothideales	Dothideaceae	Stylodothis	puccinioides	1	0	1	0
Eukaryota	Fungi	Dikarya	Ascomycota	Pezizomycotina	Dothideomycetes	Dothideomycetidae	Dothideales	Dothioraceae	Aureobasidium	pullulans	35	2	0.945946	0.0540541
Eukaryota	Fungi	Dikarya	Ascomycota	Pezizomycotina	Dothideomycetes	Dothideomycetidae	Dothideales	Dothioraceae	Aureobasidium	sp. HN311	1	0	1	0
Eukaryota	Fungi	Dikarya	Ascomycota	Pezizomycotina	Dothideomycetes	Dothideomycetidae	Dothideales	Dothioraceae	Columnosphaeria	fagi	1	0	1	0
Eukaryota	Fungi	Dikarya	Ascomycota	Pezizomycotina	Dothideomycetes	Dothideomycetidae	Dothideales	Dothioraceae	Delphinella	strobiligena	2	0	1	0
Eukaryota	Fungi	Dikarya	Ascomycota	Pezizomycotina	Dothideomycetes	Dothideomycetidae	Dothideales	Dothioraceae	Dothiora	cannabinae	1	0	1	0
Eukaryota	Fungi	Dikarya	Ascomycota	Pezizomycotina	Dothideomycetes	Dothideomycetidae	Dothideales	Dothioraceae	Dothioraceae	sp. HoHe3km	1	0	1	0
Eukaryota	Fungi	Dikarya	Ascomycota	Pezizomycotina	Dothideomycetes	Dothideomycetidae	Dothideales	Dothioraceae	Hormonema	prunorum	1	0	1	0
Eukaryota	Fungi	Dikarya	Ascomycota	Pezizomycotina	Dothideomycetes	Dothideomycetidae	Dothideales	Dothioraceae	Kabatiella	microsticta	1	0	1	0
Eukaryota	Fungi	Dikarya	Ascomycota	Pezizomycotina	Dothideomycetes	Dothideomycetidae	Dothideales	Dothioraceae	Sydowia	polyspora	2	0	1	0
Eukaryota	Fungi	Dikarya	Ascomycota	Pezizomycotina	Dothideomycetes	Dothideomycetidae	Myriangiales	Elsinoaceae	Elsinoe	centrolobi	1	0	1	0
Eukaryota	Fungi	Dikarya	Ascomycota	Pezizomycotina	Dothideomycetes	Dothideomycetidae	Myriangiales	Elsinoaceae	Elsinoe	phaseoli	1	0	1	0
Eukaryota	Fungi	Dikarya	Ascomycota	Pezizomycotina	Dothideomycetes	Dothideomycetidae	Myriangiales	Elsinoaceae	Elsinoe	veneta	1	0	1	0
Eukaryota	Fungi	Dikarya	Ascomycota	Pezizomycotina	Dothideomycetes	Dothideomycetidae	Myriangiales	Myriangiaceae	Myriangium	duriaei	2	0	1	0
Eukaryota	Fungi	Dikarya	Ascomycota	Pezizomycotina	Dothideomycetes	Dothideomycetidae	Myriangiales	unknown_family	Endosporium	aviarium	1	0	1	0
Eukaryota	Fungi	Dikarya	Ascomycota	Pezizomycotina	Dothideomycetes	Dothideomycetidae	Myriangiales	unknown_family	Endosporium	populi-tremuloidis	1	0	1	0
Eukaryota	Fungi	Dikarya	Ascomycota	Pezizomycotina	Dothideomycetes	Pleosporomycetidae	Jahnulales	Aliquandostipitaceae	Aliquandostipite	separans	1	0	1	0
Eukaryota	Fungi	Dikarya	Ascomycota	Pezizomycotina	Dothideomycetes	Pleosporomycetidae	Mytilinidiales	Mytilinidiaceae	Mytilinidion	mytilinellum	0	1	0	1
Eukaryota	Fungi	Dikarya	Ascomycota	Pezizomycotina	Dothideomycetes	Pleosporomycetidae	Pleosporales	Cucurbitariaceae	Curreya	pityophila	1	0	1	0
Eukaryota	Fungi	Dikarya	Ascomycota	Pezizomycotina	Dothideomycetes	Pleosporomycetidae	Pleosporales	Didymellaceae	Boeremia	exigua	3	0	1	0
Eukaryota	Fungi	Dikarya	Ascomycota	Pezizomycotina	Dothideomycetes	Pleosporomycetidae	Pleosporales	Didymellaceae	Phoma	herbarum	1	0	1	0
Eukaryota	Fungi	Dikarya	Ascomycota	Pezizomycotina	Dothideomycetes	Pleosporomycetidae	Pleosporales	Didymellaceae	Phoma	sp. KY-1	1	0	1	0
Eukaryota	Fungi	Dikarya	Ascomycota	Pezizomycotina	Dothideomycetes	Pleosporomycetidae	Pleosporales	Leptosphaeriaceae	Leptosphaeria	doliolum	1	0	1	0
Eukaryota	Fungi	Dikarya	Ascomycota	Pezizomycotina	Dothideomycetes	Pleosporomycetidae	Pleosporales	Massarinaceae	Saccharicola	bicolor	1	0	1	0
Eukaryota	Fungi	Dikarya	Ascomycota	Pezizomycotina	Dothideomycetes	Pleosporomycetidae	Pleosporales	Montagnulaceae	Bimuria	novae-zelandiae	1	0	1	0
Eukaryota	Fungi	Dikarya	Ascomycota	Pezizomycotina	Dothideomycetes	Pleosporomycetidae	Pleosporales	Montagnulaceae	Letendraea	helminthicola	1	0	1	0
Eukaryota	Fungi	Dikarya	Ascomycota	Pezizomycotina	Dothideomycetes	Pleosporomycetidae	Pleosporales	Montagnulaceae	Paraconiothyrium	brasiliense	1	0	1	0
Eukaryota	Fungi	Dikarya	Ascomycota	Pezizomycotina	Dothideomycetes	Pleosporomycetidae	Pleosporales	Montagnulaceae	Paraconiothyrium	sp. WL-2	1	0	1	0
Eukaryota	Fungi	Dikarya	Ascomycota	Pezizomycotina	Dothideomycetes	Pleosporomycetidae	Pleosporales	Montagnulaceae	Paraconiothyrium	sporulosum	1	0	1	0
Eukaryota	Fungi	Dikarya	Ascomycota	Pezizomycotina	Dothideomycetes	Pleosporomycetidae	Pleosporales	Montagnulaceae	Paraconiothyrium	variabile	3	0	1	0
Eukaryota	Fungi	Dikarya	Ascomycota	Pezizomycotina	Dothideomycetes	Pleosporomycetidae	Pleosporales	Montagnulaceae	Paraphaeosphaeria	michotii	1	0	1	0
Eukaryota	Fungi	Dikarya	Ascomycota	Pezizomycotina	Dothideomycetes	Pleosporomycetidae	Pleosporales	Montagnulaceae	Paraphaeosphaeria	pilleata	1	0	1	0
Eukaryota	Fungi	Dikarya	Ascomycota	Pezizomycotina	Dothideomycetes	Pleosporomycetidae	Pleosporales	Montagnulaceae	Paraphaeosphaeria	sp. N119	1	0	1	0
Eukaryota	Fungi	Dikarya	Ascomycota	Pezizomycotina	Dothideomycetes	Pleosporomycetidae	Pleosporales	Morosphaeriaceae	Helicascus	kanaloanus	1	0	1	0
Eukaryota	Fungi	Dikarya	Ascomycota	Pezizomycotina	Dothideomycetes	Pleosporomycetidae	Pleosporales	Morosphaeriaceae	Morosphaeria	elaterascus	2	0	1	0
Eukaryota	Fungi	Dikarya	Ascomycota	Pezizomycotina	Dothideomycetes	Pleosporomycetidae	Pleosporales	Phaeosphaeriaceae	Neophaeosphaeria	conglomerata	1	0	1	0
Eukaryota	Fungi	Dikarya	Ascomycota	Pezizomycotina	Dothideomycetes	Pleosporomycetidae	Pleosporales	Phaeosphaeriaceae	Phaeosphaeria	anchiala	2	0	1	0
Eukaryota	Fungi	Dikarya	Ascomycota	Pezizomycotina	Dothideomycetes	Pleosporomycetidae	Pleosporales	Phaeosphaeriaceae	Phaeosphaeria	nodorum	2	0	1	0
Eukaryota	Fungi	Dikarya	Ascomycota	Pezizomycotina	Dothideomycetes	Pleosporomycetidae	Pleosporales	Phaeosphaeriaceae	Phaeosphaeriopsis	obtusispora	1	0	1	0
Eukaryota	Fungi	Dikarya	Ascomycota	Pezizomycotina	Dothideomycetes	Pleosporomycetidae	Pleosporales	Phaeotrichaceae	Phaeotrichum	benjaminii	1	0	1	0
Eukaryota	Fungi	Dikarya	Ascomycota	Pezizomycotina	Dothideomycetes	Pleosporomycetidae	Pleosporales	Phaeotrichaceae	Trichodelitschia	munkii	1	0	1	0
Eukaryota	Fungi	Dikarya	Ascomycota	Pezizomycotina	Dothideomycetes	Pleosporomycetidae	Pleosporales	Pleomassariaceae	Dendryphiopsis	atra	0	1	0	1
Eukaryota	Fungi	Dikarya	Ascomycota	Pezizomycotina	Dothideomycetes	Pleosporomycetidae	Pleosporales	Pleosporaceae	Bipolaris	sp. BI26	1	0	1	0
Eukaryota	Fungi	Dikarya	Ascomycota	Pezizomycotina	Dothideomycetes	Pleosporomycetidae	Pleosporales	Pleosporaceae	Cochliobolus	sativus	1	0	1	0
Eukaryota	Fungi	Dikarya	Ascomycota	Pezizomycotina	Dothideomycetes	Pleosporomycetidae	Pleosporales	Pleosporaceae	Cochliobolus	sp. 007(L)1-1	1	0	1	0
Eukaryota	Fungi	Dikarya	Ascomycota	Pezizomycotina	Dothideomycetes	Pleosporomycetidae	Pleosporales	Pleosporaceae	Dendryphion	nanum	1	0	1	0
Eukaryota	Fungi	Dikarya	Ascomycota	Pezizomycotina	Dothideomycetes	Pleosporomycetidae	Pleosporales	Pleosporaceae	Pleospora	rudis	1	0	1	0
Eukaryota	Fungi	Dikarya	Ascomycota	Pezizomycotina	Dothideomycetes	Pleosporomycetidae	Pleosporales	Trematosphaeriaceae	Trematosphaeria	heterospora	1	0	1	0
Eukaryota	Fungi	Dikarya	Ascomycota	Pezizomycotina	Dothideomycetes	Pleosporomycetidae	Pleosporales	unknown_family	Coniothyrium	minitans	2	0	1	0
Eukaryota	Fungi	Dikarya	Ascomycota	Pezizomycotina	Dothideomycetes	Pleosporomycetidae	Pleosporales	unknown_family	Coniothyrium	sp. CO24	1	0	1	0
Eukaryota	Fungi	Dikarya	Ascomycota	Pezizomycotina	Dothideomycetes	Pleosporomycetidae	Pleosporales	unknown_family	Corynespora	cassiicola	1	0	1	0
Eukaryota	Fungi	Dikarya	Ascomycota	Pezizomycotina	Dothideomycetes	Pleosporomycetidae	Pleosporales	unknown_family	Dictyosporium	heptasporum	1	0	1	0
Eukaryota	Fungi	Dikarya	Ascomycota	Pezizomycotina	Dothideomycetes	Pleosporomycetidae	Pleosporales	unknown_family	Dictyosporium	toruloides	1	0	1	0
Eukaryota	Fungi	Dikarya	Ascomycota	Pezizomycotina	Dothideomycetes	Pleosporomycetidae	Pleosporales	unknown_family	Heleiosa	barbatula	1	0	1	0
Eukaryota	Fungi	Dikarya	Ascomycota	Pezizomycotina	Dothideomycetes	Pleosporomycetidae	Pleosporales	unknown_family	Monascostroma	sphagnophilum	1	0	1	0
Eukaryota	Fungi	Dikarya	Ascomycota	Pezizomycotina	Dothideomycetes	Pleosporomycetidae	Pleosporales	unknown_family	Pleosporales	sp. UB32-2	1	0	1	0
Eukaryota	Fungi	Dikarya	Ascomycota	Pezizomycotina	Dothideomycetes	unknown_subclass	Acrospermales	Acrospermaceae	Acrospermum	adeanum	1	0	1	0
Eukaryota	Fungi	Dikarya	Ascomycota	Pezizomycotina	Dothideomycetes	unknown_subclass	Acrospermales	Acrospermaceae	Acrospermum	gramineum	1	0	1	0
Eukaryota	Fungi	Dikarya	Ascomycota	Pezizomycotina	Dothideomycetes	unknown_subclass	Botryosphaeriales	Botryosphaeriaceae	Botryosphaeria	dothidea	2	0	1	0
Eukaryota	Fungi	Dikarya	Ascomycota	Pezizomycotina	Dothideomycetes	unknown_subclass	Botryosphaeriales	Botryosphaeriaceae	Botryosphaeria	laricina	6	0	1	0
Eukaryota	Fungi	Dikarya	Ascomycota	Pezizomycotina	Dothideomycetes	unknown_subclass	Botryosphaeriales	Botryosphaeriaceae	Botryosphaeria	sp. MUCC0092	1	0	1	0
Eukaryota	Fungi	Dikarya	Ascomycota	Pezizomycotina	Dothideomycetes	unknown_subclass	Botryosphaeriales	Botryosphaeriaceae	Botryosphaeria	sp. MUCC0096	1	0	1	0
Eukaryota	Fungi	Dikarya	Ascomycota	Pezizomycotina	Dothideomycetes	unknown_subclass	Botryosphaeriales	Botryosphaeriaceae	Botryosphaeria	sp. MUCC0097	1	0	1	0
Eukaryota	Fungi	Dikarya	Ascomycota	Pezizomycotina	Dothideomycetes	unknown_subclass	Botryosphaeriales	Botryosphaeriaceae	Botryosphaeria	sp. MUCC0098	1	0	1	0
Eukaryota	Fungi	Dikarya	Ascomycota	Pezizomycotina	Dothideomycetes	unknown_subclass	Botryosphaeriales	Botryosphaeriaceae	Guignardia	alliacea	4	0	1	0
Eukaryota	Fungi	Dikarya	Ascomycota	Pezizomycotina	Dothideomycetes	unknown_subclass	Botryosphaeriales	Botryosphaeriaceae	Guignardia	ardisiae	1	0	1	0
Eukaryota	Fungi	Dikarya	Ascomycota	Pezizomycotina	Dothideomycetes	unknown_subclass	Botryosphaeriales	Botryosphaeriaceae	Guignardia	mangiferae	37	0	1	0
Eukaryota	Fungi	Dikarya	Ascomycota	Pezizomycotina	Dothideomycetes	unknown_subclass	Botryosphaeriales	Botryosphaeriaceae	Guignardia	philoprina	4	0	1	0
Eukaryota	Fungi	Dikarya	Ascomycota	Pezizomycotina	Dothideomycetes	unknown_subclass	Botryosphaeriales	Botryosphaeriaceae	Guignardia	sawadae	1	0	1	0
Eukaryota	Fungi	Dikarya	Ascomycota	Pezizomycotina	Dothideomycetes	unknown_subclass	Botryosphaeriales	Botryosphaeriaceae	Guignardia	sp. IFB-GLP-4	1	0	1	0
Eukaryota	Fungi	Dikarya	Ascomycota	Pezizomycotina	Dothideomycetes	unknown_subclass	Botryosphaeriales	Botryosphaeriaceae	Guignardia	sp. MUCC0041	1	0	1	0
Eukaryota	Fungi	Dikarya	Ascomycota	Pezizomycotina	Dothideomycetes	unknown_subclass	Botryosphaeriales	Botryosphaeriaceae	Guignardia	sp. MUCC0042	1	0	1	0
Eukaryota	Fungi	Dikarya	Ascomycota	Pezizomycotina	Dothideomycetes	unknown_subclass	Botryosphaeriales	Botryosphaeriaceae	Guignardia	sp. MUCC0044	1	0	1	0
Eukaryota	Fungi	Dikarya	Ascomycota	Pezizomycotina	Dothideomycetes	unknown_subclass	Botryosphaeriales	Botryosphaeriaceae	Guignardia	sp. MUCC0050	1	0	1	0
Eukaryota	Fungi	Dikarya	Ascomycota	Pezizomycotina	Dothideomycetes	unknown_subclass	Botryosphaeriales	Botryosphaeriaceae	Guignardia	sp. MUCC0051	1	0	1	0
Eukaryota	Fungi	Dikarya	Ascomycota	Pezizomycotina	Dothideomycetes	unknown_subclass	Botryosphaeriales	Botryosphaeriaceae	Guignardia	sp. MUCC0091	1	0	1	0
Eukaryota	Fungi	Dikarya	Ascomycota	Pezizomycotina	Dothideomycetes	unknown_subclass	Botryosphaeriales	Botryosphaeriaceae	Guignardia	sp. MUCC0116	1	0	1	0
Eukaryota	Fungi	Dikarya	Ascomycota	Pezizomycotina	Dothideomycetes	unknown_subclass	Botryosphaeriales	Botryosphaeriaceae	Guignardia	sp. MUCC0118	1	0	1	0
Eukaryota	Fungi	Dikarya	Ascomycota	Pezizomycotina	Dothideomycetes	unknown_subclass	Botryosphaeriales	Botryosphaeriaceae	Guignardia	sp. MUCC0119	1	0	1	0
Eukaryota	Fungi	Dikarya	Ascomycota	Pezizomycotina	Dothideomycetes	unknown_subclass	Botryosphaeriales	Botryosphaeriaceae	Guignardia	vaccinii	1	0	1	0
Eukaryota	Fungi	Dikarya	Ascomycota	Pezizomycotina	Dothideomycetes	unknown_subclass	Botryosphaeriales	Botryosphaeriaceae	Macrophomina	phaseolina	1	0	1	0
Eukaryota	Fungi	Dikarya	Ascomycota	Pezizomycotina	Dothideomycetes	unknown_subclass	Botryosphaeriales	Botryosphaeriaceae	Neofusicoccum	ribis	1	0	1	0
Eukaryota	Fungi	Dikarya	Ascomycota	Pezizomycotina	Dothideomycetes	unknown_subclass	Botryosphaeriales	Botryosphaeriaceae	Neoscytalidium	dimidiatum	4	0	1	0
Eukaryota	Fungi	Dikarya	Ascomycota	Pezizomycotina	Dothideomycetes	unknown_subclass	Botryosphaeriales	Botryosphaeriaceae	Phyllosticta	aspidistricola	1	0	1	0
Eukaryota	Fungi	Dikarya	Ascomycota	Pezizomycotina	Dothideomycetes	unknown_subclass	Botryosphaeriales	Botryosphaeriaceae	Phyllosticta	azevinhi	1	0	1	0
Eukaryota	Fungi	Dikarya	Ascomycota	Pezizomycotina	Dothideomycetes	unknown_subclass	Botryosphaeriales	Botryosphaeriaceae	Phyllosticta	camelliae	1	0	1	0
Eukaryota	Fungi	Dikarya	Ascomycota	Pezizomycotina	Dothideomycetes	unknown_subclass	Botryosphaeriales	Botryosphaeriaceae	Phyllosticta	cryptomeriae	4	0	1	0
Eukaryota	Fungi	Dikarya	Ascomycota	Pezizomycotina	Dothideomycetes	unknown_subclass	Botryosphaeriales	Botryosphaeriaceae	Phyllosticta	fallopiae	1	0	1	0
Eukaryota	Fungi	Dikarya	Ascomycota	Pezizomycotina	Dothideomycetes	unknown_subclass	Botryosphaeriales	Botryosphaeriaceae	Phyllosticta	gardeniicola	2	0	1	0
Eukaryota	Fungi	Dikarya	Ascomycota	Pezizomycotina	Dothideomycetes	unknown_subclass	Botryosphaeriales	Botryosphaeriaceae	Phyllosticta	hamamelidis	5	0	1	0
Eukaryota	Fungi	Dikarya	Ascomycota	Pezizomycotina	Dothideomycetes	unknown_subclass	Botryosphaeriales	Botryosphaeriaceae	Phyllosticta	harai	3	0	1	0
Eukaryota	Fungi	Dikarya	Ascomycota	Pezizomycotina	Dothideomycetes	unknown_subclass	Botryosphaeriales	Botryosphaeriaceae	Phyllosticta	kerriae	1	0	1	0
Eukaryota	Fungi	Dikarya	Ascomycota	Pezizomycotina	Dothideomycetes	unknown_subclass	Botryosphaeriales	Botryosphaeriaceae	Phyllosticta	kobus	2	0	1	0
Eukaryota	Fungi	Dikarya	Ascomycota	Pezizomycotina	Dothideomycetes	unknown_subclass	Botryosphaeriales	Botryosphaeriaceae	Phyllosticta	miurae	1	0	1	0
Eukaryota	Fungi	Dikarya	Ascomycota	Pezizomycotina	Dothideomycetes	unknown_subclass	Botryosphaeriales	Botryosphaeriaceae	Phyllosticta	pyrolae	1	0	1	0
Eukaryota	Fungi	Dikarya	Ascomycota	Pezizomycotina	Dothideomycetes	unknown_subclass	Botryosphaeriales	Botryosphaeriaceae	Phyllosticta	sp. MUCC0018	1	0	1	0
Eukaryota	Fungi	Dikarya	Ascomycota	Pezizomycotina	Dothideomycetes	unknown_subclass	Botryosphaeriales	Botryosphaeriaceae	Phyllosticta	sp. MUCC0047	1	0	1	0
Eukaryota	Fungi	Dikarya	Ascomycota	Pezizomycotina	Dothideomycetes	unknown_subclass	Botryosphaeriales	Botryosphaeriaceae	Phyllosticta	sp. MUCC0124	1	0	1	0
Eukaryota	Fungi	Dikarya	Ascomycota	Pezizomycotina	Dothideomycetes	unknown_subclass	Botryosphaeriales	Botryosphaeriaceae	Phyllosticta	sp. MUCC0125	1	0	1	0
Eukaryota	Fungi	Dikarya	Ascomycota	Pezizomycotina	Dothideomycetes	unknown_subclass	Botryosphaeriales	Botryosphaeriaceae	Phyllosticta	sp. MUCC0158	1	0	1	0
Eukaryota	Fungi	Dikarya	Ascomycota	Pezizomycotina	Dothideomycetes	unknown_subclass	Botryosphaeriales	Botryosphaeriaceae	Phyllosticta	sphaeropsoidea	1	0	1	0
Eukaryota	Fungi	Dikarya	Ascomycota	Pezizomycotina	Dothideomycetes	unknown_subclass	unknown_order	Kirschsteiniotheliaceae	Kirschsteiniothelia	aethiops	0	2	0	1
Eukaryota	Fungi	Dikarya	Ascomycota	Pezizomycotina	Dothideomycetes	unknown_subclass	unknown_order	Micropeltidaceae	Stomiopeltis	betulae	0	1	0	1
Eukaryota	Fungi	Dikarya	Ascomycota	Pezizomycotina	Dothideomycetes	unknown_subclass	unknown_order	Pseudoperisporiaceae	Bryochiton	monascus	1	0	1	0
Eukaryota	Fungi	Dikarya	Ascomycota	Pezizomycotina	Dothideomycetes	unknown_subclass	unknown_order	Pseudoperisporiaceae	Bryochiton	perpusillus	1	0	1	0
Eukaryota	Fungi	Dikarya	Ascomycota	Pezizomycotina	Dothideomycetes	unknown_subclass	unknown_order	Pseudoperisporiaceae	Bryochiton	sp. M198	1	0	1	0
Eukaryota	Fungi	Dikarya	Ascomycota	Pezizomycotina	Dothideomycetes	unknown_subclass	unknown_order	Tubeufiaceae	Acanthostigma	scopulum	1	0	1	0
Eukaryota	Fungi	Dikarya	Ascomycota	Pezizomycotina	Dothideomycetes	unknown_subclass	unknown_order	Tubeufiaceae	Helicoma	isiola	0	1	0	1
Eukaryota	Fungi	Dikarya	Ascomycota	Pezizomycotina	Dothideomycetes	unknown_subclass	unknown_order	Tubeufiaceae	Helicoma	morganii	1	0	1	0
Eukaryota	Fungi	Dikarya	Ascomycota	Pezizomycotina	Dothideomycetes	unknown_subclass	unknown_order	Tubeufiaceae	Helicoma	sp. BCC 3512	1	0	1	0
Eukaryota	Fungi	Dikarya	Ascomycota	Pezizomycotina	Dothideomycetes	unknown_subclass	unknown_order	Tubeufiaceae	Helicoma	vaccinii	1	0	1	0
Eukaryota	Fungi	Dikarya	Ascomycota	Pezizomycotina	Dothideomycetes	unknown_subclass	unknown_order	Tubeufiaceae	Helicomyces	lilliputeus	1	0	1	0
Eukaryota	Fungi	Dikarya	Ascomycota	Pezizomycotina	Dothideomycetes	unknown_subclass	unknown_order	Tubeufiaceae	Helicomyces	roseus	1	0	1	0
Eukaryota	Fungi	Dikarya	Ascomycota	Pezizomycotina	Dothideomycetes	unknown_subclass	unknown_order	Tubeufiaceae	Helicomyces	torquatus	1	0	1	0
Eukaryota	Fungi	Dikarya	Ascomycota	Pezizomycotina	Dothideomycetes	unknown_subclass	unknown_order	Tubeufiaceae	Helicosporium	guianense	1	0	1	0
Eukaryota	Fungi	Dikarya	Ascomycota	Pezizomycotina	Dothideomycetes	unknown_subclass	unknown_order	Tubeufiaceae	Helicosporium	indicum	1	0	1	0
Eukaryota	Fungi	Dikarya	Ascomycota	Pezizomycotina	Dothideomycetes	unknown_subclass	unknown_order	Tubeufiaceae	Helicosporium	lumbricoides	1	0	1	0
Eukaryota	Fungi	Dikarya	Ascomycota	Pezizomycotina	Dothideomycetes	unknown_subclass	unknown_order	Tubeufiaceae	Helicosporium	pallidum	1	0	1	0
Eukaryota	Fungi	Dikarya	Ascomycota	Pezizomycotina	Dothideomycetes	unknown_subclass	unknown_order	Tubeufiaceae	Tubeufia	cerea	2	0	1	0
Eukaryota	Fungi	Dikarya	Ascomycota	Pezizomycotina	Dothideomycetes	unknown_subclass	unknown_order	Tubeufiaceae	Tubeufia	helicomyces	2	0	1	0
Eukaryota	Fungi	Dikarya	Ascomycota	Pezizomycotina	Dothideomycetes	unknown_subclass	unknown_order	Tubeufiaceae	Tubeufia	sp. CT101	1	0	1	0
Eukaryota	Fungi	Dikarya	Ascomycota	Pezizomycotina	Dothideomycetes	unknown_subclass	unknown_order	unknown_family	Acidomyces	sp. AK72/03	1	0	1	0
Eukaryota	Fungi	Dikarya	Ascomycota	Pezizomycotina	Dothideomycetes	unknown_subclass	unknown_order	unknown_family	Cenococcum	geophilum	2	0	1	0
Eukaryota	Fungi	Dikarya	Ascomycota	Pezizomycotina	Dothideomycetes	unknown_subclass	unknown_order	unknown_family	Cryomyces	antarcticus	1	4	0.2	0.8
Eukaryota	Fungi	Dikarya	Ascomycota	Pezizomycotina	Dothideomycetes	unknown_subclass	unknown_order	unknown_family	Cryomyces	minteri	1	0	1	0
Eukaryota	Fungi	Dikarya	Ascomycota	Pezizomycotina	Dothideomycetes	unknown_subclass	unknown_order	unknown_family	Cryomyces	unknown_specie	1	0	1	0
Eukaryota	Fungi	Dikarya	Ascomycota	Pezizomycotina	Dothideomycetes	unknown_subclass	unknown_order	unknown_family	Dothideomycetes	sp. CCFEE 5416	1	0	1	0
Eukaryota	Fungi	Dikarya	Ascomycota	Pezizomycotina	Dothideomycetes	unknown_subclass	unknown_order	unknown_family	Dothideomycetes	sp. CCFEE 5460	1	0	1	0
Eukaryota	Fungi	Dikarya	Ascomycota	Pezizomycotina	Dothideomycetes	unknown_subclass	unknown_order	unknown_family	Dothideomycetes	sp. CCFEE 5466	1	0	1	0
Eukaryota	Fungi	Dikarya	Ascomycota	Pezizomycotina	Dothideomycetes	unknown_subclass	unknown_order	unknown_family	Farlowiella	carmichaeliana	1	0	1	0
Eukaryota	Fungi	Dikarya	Ascomycota	Pezizomycotina	Dothideomycetes	unknown_subclass	unknown_order	unknown_family	Halokirschsteiniothelia	maritima	1	0	1	0
Eukaryota	Fungi	Dikarya	Ascomycota	Pezizomycotina	Dothideomycetes	unknown_subclass	unknown_order	unknown_family	Paraliomyces	lentifer	1	0	1	0
Eukaryota	Fungi	Dikarya	Ascomycota	Pezizomycotina	Dothideomycetes	unknown_subclass	unknown_order	unknown_family	unknown_genus	sp. G11 IC404	1	0	1	0
Eukaryota	Fungi	Dikarya	Ascomycota	Pezizomycotina	Dothideomycetes	unknown_subclass	unknown_order	unknown_family	unknown_genus	sp. G11-KI1	1	0	1	0
Eukaryota	Fungi	Dikarya	Ascomycota	Pezizomycotina	Dothideomycetes	unknown_subclass	unknown_order	unknown_family	unknown_genus	sp. G11-KI111	1	0	1	0
Eukaryota	Fungi	Dikarya	Ascomycota	Pezizomycotina	Dothideomycetes	unknown_subclass	unknown_order	unknown_family	unknown_genus	sp. G11-R40	1	0	1	0
Eukaryota	Fungi	Dikarya	Ascomycota	Pezizomycotina	Dothideomycetes	unknown_subclass	unknown_order	unknown_family	unknown_genus	sp. G11-R46	1	0	1	0
Eukaryota	Fungi	Dikarya	Ascomycota	Pezizomycotina	Dothideomycetes	unknown_subclass	unknown_order	unknown_family	unknown_genus	sp. G11-S76	1	0	1	0
Eukaryota	Fungi	Dikarya	Ascomycota	Pezizomycotina	Dothideomycetes	unknown_subclass	unknown_order	unknown_family	unknown_genus	sp. G11-S85	1	0	1	0
Eukaryota	Fungi	Dikarya	Ascomycota	Pezizomycotina	Dothideomycetes	unknown_subclass	unknown_order	unknown_family	unknown_genus	sp. G14 IC393	1	0	1	0
Eukaryota	Fungi	Dikarya	Ascomycota	Pezizomycotina	Dothideomycetes	unknown_subclass	unknown_order	unknown_family	unknown_genus	sp. G14 IC409	1	0	1	0
Eukaryota	Fungi	Dikarya	Ascomycota	Pezizomycotina	Dothideomycetes	unknown_subclass	unknown_order	unknown_family	unknown_genus	sp. G14-PU155	1	0	1	0
Eukaryota	Fungi	Dikarya	Ascomycota	Pezizomycotina	Dothideomycetes	unknown_subclass	unknown_order	Zopfiaceae	Didymocrea	sadasivanii	1	0	1	0
Eukaryota	Fungi	Dikarya	Ascomycota	Pezizomycotina	Dothideomycetes	unknown_subclass	Venturiales	Sympoventuriaceae	Fusicladium	oleagineum	1	0	1	0
Eukaryota	Fungi	Dikarya	Ascomycota	Pezizomycotina	Eurotiomycetes	Chaetothyriomycetidae	Chaetothyriales	Chaetothyriaceae	Knufia	chersonesos	1	0	1	0
Eukaryota	Fungi	Dikarya	Ascomycota	Pezizomycotina	Eurotiomycetes	Chaetothyriomycetidae	Chaetothyriales	unknown_family	Sarcinomyces	sp. MA 4593	1	0	1	0
Eukaryota	Fungi	Dikarya	Ascomycota	Pezizomycotina	Eurotiomycetes	Chaetothyriomycetidae	Chaetothyriales	unknown_family	Sarcinomyces	sp. MA 4760	1	0	1	0
Eukaryota	Fungi	Dikarya	Ascomycota	Pezizomycotina	Eurotiomycetes	Chaetothyriomycetidae	Chaetothyriales	unknown_family	Sarcinomyces	sp. MA4760	1	0	1	0
Eukaryota	Fungi	Dikarya	Ascomycota	Pezizomycotina	Eurotiomycetes	Chaetothyriomycetidae	Pyrenulales	Pyrenulaceae	Pyrgillus	javanicus	1	0	1	0
Eukaryota	Fungi	Dikarya	Ascomycota	Pezizomycotina	Eurotiomycetes	Chaetothyriomycetidae	unknown_order	Rhynchostomataceae	Rhynchostoma	minutum	2	1	0.666667	0.333333
Eukaryota	Fungi	Dikarya	Ascomycota	Pezizomycotina	Eurotiomycetes	Chaetothyriomycetidae	Verrucariales	Verrucariaceae	Clavascidium	umbrinum	1	0	1	0
Eukaryota	Fungi	Dikarya	Ascomycota	Pezizomycotina	Eurotiomycetes	Chaetothyriomycetidae	Verrucariales	Verrucariaceae	Placopyrenium	canellum	1	0	1	0
Eukaryota	Fungi	Dikarya	Ascomycota	Pezizomycotina	Eurotiomycetes	Chaetothyriomycetidae	Verrucariales	Verrucariaceae	Verrucaria	unknown_specie	0	1	0	1
Eukaryota	Fungi	Dikarya	Ascomycota	Pezizomycotina	Eurotiomycetes	Chaetothyriomycetidae	Verrucariales	Verrucariaceae	Wahlenbergiella	striatula	1	0	1	0
Eukaryota	Fungi	Dikarya	Ascomycota	Pezizomycotina	Eurotiomycetes	Eurotiomycetidae	Coryneliales	Coryneliaceae	Caliciopsis	pinea	1	0	1	0
Eukaryota	Fungi	Dikarya	Ascomycota	Pezizomycotina	Eurotiomycetes	Eurotiomycetidae	Coryneliales	Coryneliaceae	Corynelia	uberata	1	0	1	0
Eukaryota	Fungi	Dikarya	Ascomycota	Pezizomycotina	Eurotiomycetes	Eurotiomycetidae	Eurotiales	Elaphomycetaceae	Basipetospora	chlamydospora	2	0	1	0
Eukaryota	Fungi	Dikarya	Ascomycota	Pezizomycotina	Eurotiomycetes	Eurotiomycetidae	Eurotiales	Trichocomaceae	Aspergillus	niger	0	1	0	1
Eukaryota	Fungi	Dikarya	Ascomycota	Pezizomycotina	Eurotiomycetes	Eurotiomycetidae	Eurotiales	Trichocomaceae	Aspergillus	versicolor	1	0	1	0
Eukaryota	Fungi	Dikarya	Ascomycota	Pezizomycotina	Eurotiomycetes	Eurotiomycetidae	Eurotiales	Trichocomaceae	Paecilomyces	canadensis	1	0	1	0
Eukaryota	Fungi	Dikarya	Ascomycota	Pezizomycotina	Eurotiomycetes	Eurotiomycetidae	Eurotiales	Trichocomaceae	Paecilomyces	nostocoides	1	0	1	0
Eukaryota	Fungi	Dikarya	Ascomycota	Pezizomycotina	Eurotiomycetes	Eurotiomycetidae	Eurotiales	Trichocomaceae	Paecilomyces	sp. 97014	0	1	0	1
Eukaryota	Fungi	Dikarya	Ascomycota	Pezizomycotina	Eurotiomycetes	Eurotiomycetidae	Eurotiales	Trichocomaceae	Penicillium	commune	1	0	1	0
Eukaryota	Fungi	Dikarya	Ascomycota	Pezizomycotina	Eurotiomycetes	Eurotiomycetidae	Eurotiales	Trichocomaceae	Penicillium	phialosporum	1	0	1	0
Eukaryota	Fungi	Dikarya	Ascomycota	Pezizomycotina	Eurotiomycetes	Eurotiomycetidae	Eurotiales	Trichocomaceae	Penicillium	purpurogenum	10	0	1	0
Eukaryota	Fungi	Dikarya	Ascomycota	Pezizomycotina	Eurotiomycetes	Eurotiomycetidae	Eurotiales	Trichocomaceae	Penicillium	sp. 12-02	1	0	1	0
Eukaryota	Fungi	Dikarya	Ascomycota	Pezizomycotina	Eurotiomycetes	Eurotiomycetidae	Eurotiales	Trichocomaceae	Penicillium	sp. 16201	1	0	1	0
Eukaryota	Fungi	Dikarya	Ascomycota	Pezizomycotina	Eurotiomycetes	Eurotiomycetidae	Eurotiales	Trichocomaceae	Penicillium	sp. PSM11-5	1	0	1	0
Eukaryota	Fungi	Dikarya	Ascomycota	Pezizomycotina	Eurotiomycetes	Eurotiomycetidae	Eurotiales	Trichocomaceae	Penicillium	verruculosum	1	0	1	0
Eukaryota	Fungi	Dikarya	Ascomycota	Pezizomycotina	Eurotiomycetes	Eurotiomycetidae	Eurotiales	Trichocomaceae	Sagenomella	oligospora	1	0	1	0
Eukaryota	Fungi	Dikarya	Ascomycota	Pezizomycotina	Eurotiomycetes	Eurotiomycetidae	Eurotiales	Trichocomaceae	Septofusidium	herbarum	1	0	1	0
Eukaryota	Fungi	Dikarya	Ascomycota	Pezizomycotina	Eurotiomycetes	Eurotiomycetidae	Eurotiales	Trichocomaceae	Talaromyces	flavus	1	0	1	0
Eukaryota	Fungi	Dikarya	Ascomycota	Pezizomycotina	Eurotiomycetes	Eurotiomycetidae	Eurotiales	Trichocomaceae	Talaromyces	minioluteus	1	0	1	0
Eukaryota	Fungi	Dikarya	Ascomycota	Pezizomycotina	Eurotiomycetes	Eurotiomycetidae	Eurotiales	Trichocomaceae	Talaromyces	piceus	1	0	1	0
Eukaryota	Fungi	Dikarya	Ascomycota	Pezizomycotina	Eurotiomycetes	Eurotiomycetidae	Eurotiales	Trichocomaceae	Talaromyces	rugulosus	1	0	1	0
Eukaryota	Fungi	Dikarya	Ascomycota	Pezizomycotina	Eurotiomycetes	Eurotiomycetidae	Onygenales	Ajellomycetaceae	Ajellomyces	capsulatus	0	1	0	1
Eukaryota	Fungi	Dikarya	Ascomycota	Pezizomycotina	Eurotiomycetes	Eurotiomycetidae	Onygenales	Arthrodermataceae	Arthroderma	benhamiae	3	0	1	0
Eukaryota	Fungi	Dikarya	Ascomycota	Pezizomycotina	Eurotiomycetes	Eurotiomycetidae	Onygenales	Arthrodermataceae	Arthroderma	cajetani	1	0	1	0
Eukaryota	Fungi	Dikarya	Ascomycota	Pezizomycotina	Eurotiomycetes	Eurotiomycetidae	Onygenales	Arthrodermataceae	Arthroderma	ciferrii	2	0	1	0
Eukaryota	Fungi	Dikarya	Ascomycota	Pezizomycotina	Eurotiomycetes	Eurotiomycetidae	Onygenales	Arthrodermataceae	Arthroderma	curreyi	1	0	1	0
Eukaryota	Fungi	Dikarya	Ascomycota	Pezizomycotina	Eurotiomycetes	Eurotiomycetidae	Onygenales	Arthrodermataceae	Arthroderma	gypseum	2	0	1	0
Eukaryota	Fungi	Dikarya	Ascomycota	Pezizomycotina	Eurotiomycetes	Eurotiomycetidae	Onygenales	Arthrodermataceae	Arthroderma	incurvatum	1	0	1	0
Eukaryota	Fungi	Dikarya	Ascomycota	Pezizomycotina	Eurotiomycetes	Eurotiomycetidae	Onygenales	Arthrodermataceae	Arthroderma	obtusum	1	0	1	0
Eukaryota	Fungi	Dikarya	Ascomycota	Pezizomycotina	Eurotiomycetes	Eurotiomycetidae	Onygenales	Arthrodermataceae	Arthroderma	otae	7	0	1	0
Eukaryota	Fungi	Dikarya	Ascomycota	Pezizomycotina	Eurotiomycetes	Eurotiomycetidae	Onygenales	Arthrodermataceae	Arthroderma	racemosum	1	0	1	0
Eukaryota	Fungi	Dikarya	Ascomycota	Pezizomycotina	Eurotiomycetes	Eurotiomycetidae	Onygenales	Arthrodermataceae	Arthroderma	uncinatum	1	0	1	0
Eukaryota	Fungi	Dikarya	Ascomycota	Pezizomycotina	Eurotiomycetes	Eurotiomycetidae	Onygenales	Arthrodermataceae	Ctenomyces	serratus	2	0	1	0
Eukaryota	Fungi	Dikarya	Ascomycota	Pezizomycotina	Eurotiomycetes	Eurotiomycetidae	Onygenales	Arthrodermataceae	Microsporum	distortum	1	0	1	0
Eukaryota	Fungi	Dikarya	Ascomycota	Pezizomycotina	Eurotiomycetes	Eurotiomycetidae	Onygenales	Arthrodermataceae	Microsporum	gallinae	1	0	1	0
Eukaryota	Fungi	Dikarya	Ascomycota	Pezizomycotina	Eurotiomycetes	Eurotiomycetidae	Onygenales	Arthrodermataceae	Trichophyton	equinum	3	0	1	0
Eukaryota	Fungi	Dikarya	Ascomycota	Pezizomycotina	Eurotiomycetes	Eurotiomycetidae	Onygenales	Arthrodermataceae	Trichophyton	longifusum	1	0	1	0
Eukaryota	Fungi	Dikarya	Ascomycota	Pezizomycotina	Eurotiomycetes	Eurotiomycetidae	Onygenales	Arthrodermataceae	Trichophyton	megninii	1	0	1	0
Eukaryota	Fungi	Dikarya	Ascomycota	Pezizomycotina	Eurotiomycetes	Eurotiomycetidae	Onygenales	Arthrodermataceae	Trichophyton	mentagrophytes	1	0	1	0
Eukaryota	Fungi	Dikarya	Ascomycota	Pezizomycotina	Eurotiomycetes	Eurotiomycetidae	Onygenales	Arthrodermataceae	Trichophyton	rubrum	2	0	1	0
Eukaryota	Fungi	Dikarya	Ascomycota	Pezizomycotina	Eurotiomycetes	Eurotiomycetidae	Onygenales	Arthrodermataceae	Trichophyton	schoenleinii	1	0	1	0
Eukaryota	Fungi	Dikarya	Ascomycota	Pezizomycotina	Eurotiomycetes	Eurotiomycetidae	Onygenales	Arthrodermataceae	Trichophyton	soudanense	1	0	1	0
Eukaryota	Fungi	Dikarya	Ascomycota	Pezizomycotina	Eurotiomycetes	Eurotiomycetidae	Onygenales	Arthrodermataceae	Trichophyton	verrucosum	2	0	1	0
Eukaryota	Fungi	Dikarya	Ascomycota	Pezizomycotina	Eurotiomycetes	Eurotiomycetidae	Onygenales	Arthrodermataceae	Trichophyton	violaceum	1	0	1	0
Eukaryota	Fungi	Dikarya	Ascomycota	Pezizomycotina	Eurotiomycetes	Eurotiomycetidae	Onygenales	Eremascaceae	Eremascus	albus	2	0	1	0
Eukaryota	Fungi	Dikarya	Ascomycota	Pezizomycotina	Eurotiomycetes	Eurotiomycetidae	Onygenales	Onygenaceae	Pseudoamauroascus	australiensis	1	0	1	0
Eukaryota	Fungi	Dikarya	Ascomycota	Pezizomycotina	Eurotiomycetes	Eurotiomycetidae	Onygenales	unknown_family	Coccidioides	posadasii	4	1	0.8	0.2
Eukaryota	Fungi	Dikarya	Ascomycota	Pezizomycotina	Eurotiomycetes	Eurotiomycetidae	Onygenales	unknown_family	Lacazia	loboi	1	0	1	0
Eukaryota	Fungi	Dikarya	Ascomycota	Pezizomycotina	Geoglossomycetes	unknown_subclass	Geoglossales	Geoglossaceae	Geoglossum	nigritum	1	1	0.5	0.5
Eukaryota	Fungi	Dikarya	Ascomycota	Pezizomycotina	Geoglossomycetes	unknown_subclass	Geoglossales	Geoglossaceae	Trichoglossum	hirsutum	1	0	1	0
Eukaryota	Fungi	Dikarya	Ascomycota	Pezizomycotina	Lecanoromycetes	Acarosporomycetidae	Acarosporales	Acarosporaceae	Acarospora	smaragdula	1	0	1	0
Eukaryota	Fungi	Dikarya	Ascomycota	Pezizomycotina	Lecanoromycetes	Acarosporomycetidae	Acarosporales	Acarosporaceae	Phacopsis	huuskonenii	0	1	0	1
Eukaryota	Fungi	Dikarya	Ascomycota	Pezizomycotina	Lecanoromycetes	Lecanoromycetidae	Lecanorales	Caliciaceae	Thelomma	mammosum	1	0	1	0
Eukaryota	Fungi	Dikarya	Ascomycota	Pezizomycotina	Lecanoromycetes	Lecanoromycetidae	Lecanorales	Cetradoniaceae	Cetradonia	linearis	1	0	1	0
Eukaryota	Fungi	Dikarya	Ascomycota	Pezizomycotina	Lecanoromycetes	Lecanoromycetidae	Lecanorales	Cladoniaceae	Cladia	retipora	1	0	1	0
Eukaryota	Fungi	Dikarya	Ascomycota	Pezizomycotina	Lecanoromycetes	Lecanoromycetidae	Lecanorales	Cladoniaceae	Cladonia	bellidiflora	1	0	1	0
Eukaryota	Fungi	Dikarya	Ascomycota	Pezizomycotina	Lecanoromycetes	Lecanoromycetidae	Lecanorales	Cladoniaceae	Cladonia	caroliniana	1	0	1	0
Eukaryota	Fungi	Dikarya	Ascomycota	Pezizomycotina	Lecanoromycetes	Lecanoromycetidae	Lecanorales	Cladoniaceae	Cladonia	rangiferina	1	0	1	0
Eukaryota	Fungi	Dikarya	Ascomycota	Pezizomycotina	Lecanoromycetes	Lecanoromycetidae	Lecanorales	Cladoniaceae	Cladonia	subcervicornis	1	0	1	0
Eukaryota	Fungi	Dikarya	Ascomycota	Pezizomycotina	Lecanoromycetes	Lecanoromycetidae	Lecanorales	Cladoniaceae	Cladonia	sulphurina	1	0	1	0
Eukaryota	Fungi	Dikarya	Ascomycota	Pezizomycotina	Lecanoromycetes	Lecanoromycetidae	Lecanorales	Cladoniaceae	Gymnoderma	coccocarpum	1	0	1	0
Eukaryota	Fungi	Dikarya	Ascomycota	Pezizomycotina	Lecanoromycetes	Lecanoromycetidae	Lecanorales	Cladoniaceae	Heterodea	muelleri	2	0	1	0
Eukaryota	Fungi	Dikarya	Ascomycota	Pezizomycotina	Lecanoromycetes	Lecanoromycetidae	Lecanorales	Cladoniaceae	Metus	conglomeratus	1	0	1	0
Eukaryota	Fungi	Dikarya	Ascomycota	Pezizomycotina	Lecanoromycetes	Lecanoromycetidae	Lecanorales	Cladoniaceae	Neophyllis	melacarpa	1	0	1	0
Eukaryota	Fungi	Dikarya	Ascomycota	Pezizomycotina	Lecanoromycetes	Lecanoromycetidae	Lecanorales	Cladoniaceae	Pilophorus	acicularis	2	0	1	0
Eukaryota	Fungi	Dikarya	Ascomycota	Pezizomycotina	Lecanoromycetes	Lecanoromycetidae	Lecanorales	Cladoniaceae	Pilophorus	cereolus	2	0	1	0
Eukaryota	Fungi	Dikarya	Ascomycota	Pezizomycotina	Lecanoromycetes	Lecanoromycetidae	Lecanorales	Cladoniaceae	Pilophorus	robustus	1	0	1	0
Eukaryota	Fungi	Dikarya	Ascomycota	Pezizomycotina	Lecanoromycetes	Lecanoromycetidae	Lecanorales	Cladoniaceae	Pilophorus	strumaticus	1	0	1	0
Eukaryota	Fungi	Dikarya	Ascomycota	Pezizomycotina	Lecanoromycetes	Lecanoromycetidae	Lecanorales	Cladoniaceae	Pycnothelia	papillaria	1	0	1	0
Eukaryota	Fungi	Dikarya	Ascomycota	Pezizomycotina	Lecanoromycetes	Lecanoromycetidae	Lecanorales	Lecanoraceae	Lecanora	allophana	1	0	1	0
Eukaryota	Fungi	Dikarya	Ascomycota	Pezizomycotina	Lecanoromycetes	Lecanoromycetidae	Lecanorales	Lecanoraceae	Lecanora	dispersa	0	2	0	1
Eukaryota	Fungi	Dikarya	Ascomycota	Pezizomycotina	Lecanoromycetes	Lecanoromycetidae	Lecanorales	Lecanoraceae	Lecanora	intumescens	1	0	1	0
Eukaryota	Fungi	Dikarya	Ascomycota	Pezizomycotina	Lecanoromycetes	Lecanoromycetidae	Lecanorales	Lecanoraceae	Pyrrhospora	quernea	0	1	0	1
Eukaryota	Fungi	Dikarya	Ascomycota	Pezizomycotina	Lecanoromycetes	Lecanoromycetidae	Lecanorales	Lecanoraceae	Rhizoplaca	peltata	0	1	0	1
Eukaryota	Fungi	Dikarya	Ascomycota	Pezizomycotina	Lecanoromycetes	Lecanoromycetidae	Lecanorales	Lecanoraceae	Scoliciosporum	umbrinum	1	0	1	0
Eukaryota	Fungi	Dikarya	Ascomycota	Pezizomycotina	Lecanoromycetes	Lecanoromycetidae	Lecanorales	Lecideaceae	Lecidea	fuscoatra	1	0	1	0
Eukaryota	Fungi	Dikarya	Ascomycota	Pezizomycotina	Lecanoromycetes	Lecanoromycetidae	Lecanorales	Lecideaceae	Lecidea	inops	1	0	1	0
Eukaryota	Fungi	Dikarya	Ascomycota	Pezizomycotina	Lecanoromycetes	Lecanoromycetidae	Lecanorales	Micareaceae	Psilolechia	lucida	1	0	1	0
Eukaryota	Fungi	Dikarya	Ascomycota	Pezizomycotina	Lecanoromycetes	Lecanoromycetidae	Lecanorales	Mycoblastaceae	Mycoblastus	sanguinarius	1	0	1	0
Eukaryota	Fungi	Dikarya	Ascomycota	Pezizomycotina	Lecanoromycetes	Lecanoromycetidae	Lecanorales	Parmeliaceae	Alectoria	ochroleuca	1	0	1	0
Eukaryota	Fungi	Dikarya	Ascomycota	Pezizomycotina	Lecanoromycetes	Lecanoromycetidae	Lecanorales	Parmeliaceae	Alectoria	sarmentosa	1	0	1	0
Eukaryota	Fungi	Dikarya	Ascomycota	Pezizomycotina	Lecanoromycetes	Lecanoromycetidae	Lecanorales	Parmeliaceae	Canoparmelia	caroliniana	1	0	1	0
Eukaryota	Fungi	Dikarya	Ascomycota	Pezizomycotina	Lecanoromycetes	Lecanoromycetidae	Lecanorales	Parmeliaceae	Cetraria	islandica	1	0	1	0
Eukaryota	Fungi	Dikarya	Ascomycota	Pezizomycotina	Lecanoromycetes	Lecanoromycetidae	Lecanorales	Parmeliaceae	Cornicularia	normoerica	1	0	1	0
Eukaryota	Fungi	Dikarya	Ascomycota	Pezizomycotina	Lecanoromycetes	Lecanoromycetidae	Lecanorales	Parmeliaceae	Evernia	prunastri	0	2	0	1
Eukaryota	Fungi	Dikarya	Ascomycota	Pezizomycotina	Lecanoromycetes	Lecanoromycetidae	Lecanorales	Parmeliaceae	Flavoparmelia	caperata	1	0	1	0
Eukaryota	Fungi	Dikarya	Ascomycota	Pezizomycotina	Lecanoromycetes	Lecanoromycetidae	Lecanorales	Parmeliaceae	Menegazzia	terebrata	1	0	1	0
Eukaryota	Fungi	Dikarya	Ascomycota	Pezizomycotina	Lecanoromycetes	Lecanoromycetidae	Lecanorales	Parmeliaceae	Parmelia	saxatilis	1	0	1	0
Eukaryota	Fungi	Dikarya	Ascomycota	Pezizomycotina	Lecanoromycetes	Lecanoromycetidae	Lecanorales	Parmeliaceae	Parmotrema	tinctorum	1	0	1	0
Eukaryota	Fungi	Dikarya	Ascomycota	Pezizomycotina	Lecanoromycetes	Lecanoromycetidae	Lecanorales	Parmeliaceae	Pleurosticta	acetabulum	1	0	1	0
Eukaryota	Fungi	Dikarya	Ascomycota	Pezizomycotina	Lecanoromycetes	Lecanoromycetidae	Lecanorales	Parmeliaceae	Pseudevernia	cladonia	1	0	1	0
Eukaryota	Fungi	Dikarya	Ascomycota	Pezizomycotina	Lecanoromycetes	Lecanoromycetidae	Lecanorales	Parmeliaceae	Punctelia	hypoleucites	1	0	1	0
Eukaryota	Fungi	Dikarya	Ascomycota	Pezizomycotina	Lecanoromycetes	Lecanoromycetidae	Lecanorales	Parmeliaceae	Punctelia	rudecta	1	0	1	0
Eukaryota	Fungi	Dikarya	Ascomycota	Pezizomycotina	Lecanoromycetes	Lecanoromycetidae	Lecanorales	Parmeliaceae	Usnea	florida	1	0	1	0
Eukaryota	Fungi	Dikarya	Ascomycota	Pezizomycotina	Lecanoromycetes	Lecanoromycetidae	Lecanorales	Parmeliaceae	Vulpicida	juniperina	1	0	1	0
Eukaryota	Fungi	Dikarya	Ascomycota	Pezizomycotina	Lecanoromycetes	Lecanoromycetidae	Lecanorales	Parmeliaceae	Vulpicida	pinastri	1	0	1	0
Eukaryota	Fungi	Dikarya	Ascomycota	Pezizomycotina	Lecanoromycetes	Lecanoromycetidae	Lecanorales	Parmeliaceae	Xanthoparmelia	conspersa	1	0	1	0
Eukaryota	Fungi	Dikarya	Ascomycota	Pezizomycotina	Lecanoromycetes	Lecanoromycetidae	Lecanorales	Physciaceae	Anaptychia	runcinata	1	0	1	0
Eukaryota	Fungi	Dikarya	Ascomycota	Pezizomycotina	Lecanoromycetes	Lecanoromycetidae	Lecanorales	Physciaceae	Buellia	elegans	0	1	0	1
Eukaryota	Fungi	Dikarya	Ascomycota	Pezizomycotina	Lecanoromycetes	Lecanoromycetidae	Lecanorales	Physciaceae	Buellia	georgei	1	0	1	0
Eukaryota	Fungi	Dikarya	Ascomycota	Pezizomycotina	Lecanoromycetes	Lecanoromycetidae	Lecanorales	Physciaceae	Buellia	zoharyi	1	0	1	0
Eukaryota	Fungi	Dikarya	Ascomycota	Pezizomycotina	Lecanoromycetes	Lecanoromycetidae	Lecanorales	Physciaceae	Dimelaena	oreina	1	0	1	0
Eukaryota	Fungi	Dikarya	Ascomycota	Pezizomycotina	Lecanoromycetes	Lecanoromycetidae	Lecanorales	Physciaceae	Diploicia	canescens	1	0	1	0
Eukaryota	Fungi	Dikarya	Ascomycota	Pezizomycotina	Lecanoromycetes	Lecanoromycetidae	Lecanorales	Physciaceae	Diplotomma	epipolium	1	0	1	0
Eukaryota	Fungi	Dikarya	Ascomycota	Pezizomycotina	Lecanoromycetes	Lecanoromycetidae	Lecanorales	Physciaceae	Heterodermia	boryi	0	1	0	1
Eukaryota	Fungi	Dikarya	Ascomycota	Pezizomycotina	Lecanoromycetes	Lecanoromycetidae	Lecanorales	Physciaceae	Phaeophyscia	hispidula	0	1	0	1
Eukaryota	Fungi	Dikarya	Ascomycota	Pezizomycotina	Lecanoromycetes	Lecanoromycetidae	Lecanorales	Physciaceae	Physcia	adscendens	1	0	1	0
Eukaryota	Fungi	Dikarya	Ascomycota	Pezizomycotina	Lecanoromycetes	Lecanoromycetidae	Lecanorales	Physciaceae	Physcia	aipolia	4	1	0.8	0.2
Eukaryota	Fungi	Dikarya	Ascomycota	Pezizomycotina	Lecanoromycetes	Lecanoromycetidae	Lecanorales	Physciaceae	Physcia	caesia	2	0	1	0
Eukaryota	Fungi	Dikarya	Ascomycota	Pezizomycotina	Lecanoromycetes	Lecanoromycetidae	Lecanorales	Physciaceae	Physcia	stellaris	2	0	1	0
Eukaryota	Fungi	Dikarya	Ascomycota	Pezizomycotina	Lecanoromycetes	Lecanoromycetidae	Lecanorales	Physciaceae	Physconia	perisidiosa	1	0	1	0
Eukaryota	Fungi	Dikarya	Ascomycota	Pezizomycotina	Lecanoromycetes	Lecanoromycetidae	Lecanorales	Physciaceae	Pyxine	farinosa	1	0	1	0
Eukaryota	Fungi	Dikarya	Ascomycota	Pezizomycotina	Lecanoromycetes	Lecanoromycetidae	Lecanorales	Physciaceae	Rinodina	cacuminum	0	1	0	1
Eukaryota	Fungi	Dikarya	Ascomycota	Pezizomycotina	Lecanoromycetes	Lecanoromycetidae	Lecanorales	Physciaceae	Rinodina	oxydata	1	0	1	0
Eukaryota	Fungi	Dikarya	Ascomycota	Pezizomycotina	Lecanoromycetes	Lecanoromycetidae	Lecanorales	Physciaceae	Rinodinella	controversa	0	1	0	1
Eukaryota	Fungi	Dikarya	Ascomycota	Pezizomycotina	Lecanoromycetes	Lecanoromycetidae	Lecanorales	Physciaceae	Santessonia	sorediata	1	0	1	0
Eukaryota	Fungi	Dikarya	Ascomycota	Pezizomycotina	Lecanoromycetes	Lecanoromycetidae	Lecanorales	Pilocarpaceae	Byssoloma	leucoblepharum	1	0	1	0
Eukaryota	Fungi	Dikarya	Ascomycota	Pezizomycotina	Lecanoromycetes	Lecanoromycetidae	Lecanorales	Porpidiaceae	Bellemerea	alpina	1	0	1	0
Eukaryota	Fungi	Dikarya	Ascomycota	Pezizomycotina	Lecanoromycetes	Lecanoromycetidae	Lecanorales	Porpidiaceae	Porpidia	contraponenda	1	0	1	0
Eukaryota	Fungi	Dikarya	Ascomycota	Pezizomycotina	Lecanoromycetes	Lecanoromycetidae	Lecanorales	Porpidiaceae	Porpidia	crustulata	2	0	1	0
Eukaryota	Fungi	Dikarya	Ascomycota	Pezizomycotina	Lecanoromycetes	Lecanoromycetidae	Lecanorales	Psoraceae	Protoblastenia	calva	2	0	1	0
Eukaryota	Fungi	Dikarya	Ascomycota	Pezizomycotina	Lecanoromycetes	Lecanoromycetidae	Lecanorales	Psoraceae	Protoblastenia	cyclospora	1	0	1	0
Eukaryota	Fungi	Dikarya	Ascomycota	Pezizomycotina	Lecanoromycetes	Lecanoromycetidae	Lecanorales	Psoraceae	Protoblastenia	laeta	1	0	1	0
Eukaryota	Fungi	Dikarya	Ascomycota	Pezizomycotina	Lecanoromycetes	Lecanoromycetidae	Lecanorales	Psoraceae	Protoblastenia	lilacina	1	0	1	0
Eukaryota	Fungi	Dikarya	Ascomycota	Pezizomycotina	Lecanoromycetes	Lecanoromycetidae	Lecanorales	Psoraceae	Protoblastenia	pseudoincrustans	1	0	1	0
Eukaryota	Fungi	Dikarya	Ascomycota	Pezizomycotina	Lecanoromycetes	Lecanoromycetidae	Lecanorales	Psoraceae	Protoblastenia	rupestris	1	0	1	0
Eukaryota	Fungi	Dikarya	Ascomycota	Pezizomycotina	Lecanoromycetes	Lecanoromycetidae	Lecanorales	Psoraceae	Psora	decipiens	0	2	0	1
Eukaryota	Fungi	Dikarya	Ascomycota	Pezizomycotina	Lecanoromycetes	Lecanoromycetidae	Lecanorales	Psoraceae	Psora	testacea	1	0	1	0
Eukaryota	Fungi	Dikarya	Ascomycota	Pezizomycotina	Lecanoromycetes	Lecanoromycetidae	Lecanorales	Ramalinaceae	Bacidia	rosella	0	1	0	1
Eukaryota	Fungi	Dikarya	Ascomycota	Pezizomycotina	Lecanoromycetes	Lecanoromycetidae	Lecanorales	Ramalinaceae	Ramalina	complanata	1	0	1	0
Eukaryota	Fungi	Dikarya	Ascomycota	Pezizomycotina	Lecanoromycetes	Lecanoromycetidae	Lecanorales	Ramalinaceae	Squamarina	cartilaginea	0	1	0	1
Eukaryota	Fungi	Dikarya	Ascomycota	Pezizomycotina	Lecanoromycetes	Lecanoromycetidae	Lecanorales	Ramalinaceae	Squamarina	lentigera	0	1	0	1
Eukaryota	Fungi	Dikarya	Ascomycota	Pezizomycotina	Lecanoromycetes	Lecanoromycetidae	Lecanorales	Ramalinaceae	Toninia	sedifolia	1	0	1	0
Eukaryota	Fungi	Dikarya	Ascomycota	Pezizomycotina	Lecanoromycetes	Lecanoromycetidae	Lecanorales	Rhizocarpaceae	Rhizocarpon	geographicum	1	0	1	0
Eukaryota	Fungi	Dikarya	Ascomycota	Pezizomycotina	Lecanoromycetes	Lecanoromycetidae	Lecanorales	Rhizocarpaceae	Rhizocarpon	norvegicum	1	0	1	0
Eukaryota	Fungi	Dikarya	Ascomycota	Pezizomycotina	Lecanoromycetes	Lecanoromycetidae	Lecanorales	Sphaerophoraceae	Austropeltum	glareosum	1	0	1	0
Eukaryota	Fungi	Dikarya	Ascomycota	Pezizomycotina	Lecanoromycetes	Lecanoromycetidae	Lecanorales	Sphaerophoraceae	Bunodophoron	australe	1	0	1	0
Eukaryota	Fungi	Dikarya	Ascomycota	Pezizomycotina	Lecanoromycetes	Lecanoromycetidae	Lecanorales	Sphaerophoraceae	Bunodophoron	scrobiculatum	1	0	1	0
Eukaryota	Fungi	Dikarya	Ascomycota	Pezizomycotina	Lecanoromycetes	Lecanoromycetidae	Lecanorales	Sphaerophoraceae	Leifidium	tenerum	1	0	1	0
Eukaryota	Fungi	Dikarya	Ascomycota	Pezizomycotina	Lecanoromycetes	Lecanoromycetidae	Lecanorales	Sphaerophoraceae	Sphaerophorus	globosus	1	0	1	0
Eukaryota	Fungi	Dikarya	Ascomycota	Pezizomycotina	Lecanoromycetes	Lecanoromycetidae	Lecanorales	Sphaerophoraceae	Sphaerophorus	stereocauloides	0	1	0	1
Eukaryota	Fungi	Dikarya	Ascomycota	Pezizomycotina	Lecanoromycetes	Lecanoromycetidae	Lecanorales	Stereocaulaceae	Lepraria	flavescens	1	0	1	0
Eukaryota	Fungi	Dikarya	Ascomycota	Pezizomycotina	Lecanoromycetes	Lecanoromycetidae	Lecanorales	Stereocaulaceae	Lepraria	umbricola	1	0	1	0
Eukaryota	Fungi	Dikarya	Ascomycota	Pezizomycotina	Lecanoromycetes	Lecanoromycetidae	Lecanorales	Stereocaulaceae	Stereocaulon	ramulosum	2	0	1	0
Eukaryota	Fungi	Dikarya	Ascomycota	Pezizomycotina	Lecanoromycetes	Lecanoromycetidae	Lecanorales	Tephromelataceae	Tephromela	atra	1	0	1	0
Eukaryota	Fungi	Dikarya	Ascomycota	Pezizomycotina	Lecanoromycetes	Lecanoromycetidae	Lecanorales	unknown_family	Leprocaulon	microscopicum	1	0	1	0
Eukaryota	Fungi	Dikarya	Ascomycota	Pezizomycotina	Lecanoromycetes	Lecanoromycetidae	Lecanorales	unknown_family	Leprocaulon	sp. DePriest 8134	0	1	0	1
Eukaryota	Fungi	Dikarya	Ascomycota	Pezizomycotina	Lecanoromycetes	Lecanoromycetidae	Lecanorales	unknown_family	Lopezaria	versicolor	1	0	1	0
Eukaryota	Fungi	Dikarya	Ascomycota	Pezizomycotina	Lecanoromycetes	Lecanoromycetidae	Lecanorales	unknown_family	unknown_genus	unknown_specie	1	0	1	0
Eukaryota	Fungi	Dikarya	Ascomycota	Pezizomycotina	Lecanoromycetes	Lecanoromycetidae	Peltigerales	Collemataceae	Leptogium	lichenoides	1	0	1	0
Eukaryota	Fungi	Dikarya	Ascomycota	Pezizomycotina	Lecanoromycetes	Lecanoromycetidae	Peltigerales	Lobariaceae	Lobaria	scrobiculata	1	0	1	0
Eukaryota	Fungi	Dikarya	Ascomycota	Pezizomycotina	Lecanoromycetes	Lecanoromycetidae	Peltigerales	Lobariaceae	Pseudocyphellaria	freycinetii	0	1	0	1
Eukaryota	Fungi	Dikarya	Ascomycota	Pezizomycotina	Lecanoromycetes	Lecanoromycetidae	Peltigerales	Lobariaceae	Sticta	hypochroa	0	1	0	1
Eukaryota	Fungi	Dikarya	Ascomycota	Pezizomycotina	Lecanoromycetes	Lecanoromycetidae	Peltigerales	Pannariaceae	Vahliella	leucophaea	1	0	1	0
Eukaryota	Fungi	Dikarya	Ascomycota	Pezizomycotina	Lecanoromycetes	Lecanoromycetidae	Peltigerales	Placynthiaceae	Koerberia	biformis	1	0	1	0
Eukaryota	Fungi	Dikarya	Ascomycota	Pezizomycotina	Lecanoromycetes	Lecanoromycetidae	unknown_order	Letrouitiaceae	Letrouitia	domingensis	1	0	1	0
Eukaryota	Fungi	Dikarya	Ascomycota	Pezizomycotina	Lecanoromycetes	Lecanoromycetidae	unknown_order	Megalosporaceae	Megalospora	sulphurata	1	0	1	0
Eukaryota	Fungi	Dikarya	Ascomycota	Pezizomycotina	Lecanoromycetes	Lecanoromycetidae	unknown_order	Teloschistaceae	Caloplaca	demissa	0	1	0	1
Eukaryota	Fungi	Dikarya	Ascomycota	Pezizomycotina	Lecanoromycetes	Ostropomycetidae	Agyriales	Agyriaceae	Trapelia	involuta	1	0	1	0
Eukaryota	Fungi	Dikarya	Ascomycota	Pezizomycotina	Lecanoromycetes	Ostropomycetidae	Agyriales	Agyriaceae	Trapelia	placodioides	1	0	1	0
Eukaryota	Fungi	Dikarya	Ascomycota	Pezizomycotina	Lecanoromycetes	Ostropomycetidae	Agyriales	Anamylopsoraceae	Anamylopsora	pulcherrima	1	0	1	0
Eukaryota	Fungi	Dikarya	Ascomycota	Pezizomycotina	Lecanoromycetes	Ostropomycetidae	Baeomycetales	Baeomycetaceae	Baeomyces	rufus	1	0	1	0
Eukaryota	Fungi	Dikarya	Ascomycota	Pezizomycotina	Lecanoromycetes	Ostropomycetidae	Baeomycetales	Baeomycetaceae	Phyllobaeis	erythrella	1	0	1	0
Eukaryota	Fungi	Dikarya	Ascomycota	Pezizomycotina	Lecanoromycetes	Ostropomycetidae	Ostropales	Graphidaceae	Diploschistes	ocellatus	0	1	0	1
Eukaryota	Fungi	Dikarya	Ascomycota	Pezizomycotina	Lecanoromycetes	Ostropomycetidae	Ostropales	Graphidaceae	Diploschistes	rampoddensis	0	1	0	1
Eukaryota	Fungi	Dikarya	Ascomycota	Pezizomycotina	Lecanoromycetes	Ostropomycetidae	Ostropales	Graphidaceae	Diploschistes	thunbergianus	1	0	1	0
Eukaryota	Fungi	Dikarya	Ascomycota	Pezizomycotina	Lecanoromycetes	Ostropomycetidae	Ostropales	Graphidaceae	Gyalideopsis	vulgaris	1	0	1	0
Eukaryota	Fungi	Dikarya	Ascomycota	Pezizomycotina	Lecanoromycetes	Ostropomycetidae	Ostropales	Gyalectaceae	Gyalecta	ulmi	1	0	1	0
Eukaryota	Fungi	Dikarya	Ascomycota	Pezizomycotina	Lecanoromycetes	Ostropomycetidae	Ostropales	Gyalectaceae	Petractis	nodispora	1	0	1	0
Eukaryota	Fungi	Dikarya	Ascomycota	Pezizomycotina	Lecanoromycetes	Ostropomycetidae	Ostropales	Stictidaceae	Stictis	populorum	0	1	0	1
Eukaryota	Fungi	Dikarya	Ascomycota	Pezizomycotina	Lecanoromycetes	Ostropomycetidae	Ostropales	unknown_family	Ostropales	sp. IMI 393994	0	1	0	1
Eukaryota	Fungi	Dikarya	Ascomycota	Pezizomycotina	Lecanoromycetes	Ostropomycetidae	Pertusariales	Icmadophilaceae	Siphula	ceratites	1	0	1	0
Eukaryota	Fungi	Dikarya	Ascomycota	Pezizomycotina	Lecanoromycetes	Ostropomycetidae	Pertusariales	Icmadophilaceae	Siphula	coriacea	2	0	1	0
Eukaryota	Fungi	Dikarya	Ascomycota	Pezizomycotina	Lecanoromycetes	Ostropomycetidae	Pertusariales	Icmadophilaceae	Thamnolia	subuliformis	0	1	0	1
Eukaryota	Fungi	Dikarya	Ascomycota	Pezizomycotina	Lecanoromycetes	Ostropomycetidae	Pertusariales	Icmadophilaceae	Thamnolia	vermicularis	0	1	0	1
Eukaryota	Fungi	Dikarya	Ascomycota	Pezizomycotina	Lecanoromycetes	Ostropomycetidae	Pertusariales	Ochrolechiaceae	Ochrolechia	parella	1	0	1	0
Eukaryota	Fungi	Dikarya	Ascomycota	Pezizomycotina	Lecanoromycetes	Ostropomycetidae	Pertusariales	Pertusariaceae	Pertusaria	pertusa	0	1	0	1
Eukaryota	Fungi	Dikarya	Ascomycota	Pezizomycotina	Lecanoromycetes	Ostropomycetidae	Pertusariales	Pertusariaceae	Pertusaria	saximontana	0	1	0	1
Eukaryota	Fungi	Dikarya	Ascomycota	Pezizomycotina	Lecanoromycetes	Ostropomycetidae	Pertusariales	Pertusariaceae	Pertusaria	trachythallina	1	0	1	0
Eukaryota	Fungi	Dikarya	Ascomycota	Pezizomycotina	Lecanoromycetes	unknown_subclass	Umbilicariales	Umbilicariaceae	Lasallia	pennsylvanica	1	0	1	0
Eukaryota	Fungi	Dikarya	Ascomycota	Pezizomycotina	Lecanoromycetes	unknown_subclass	Umbilicariales	Umbilicariaceae	Lasallia	rossica	0	1	0	1
Eukaryota	Fungi	Dikarya	Ascomycota	Pezizomycotina	Lecanoromycetes	unknown_subclass	Umbilicariales	Umbilicariaceae	Umbilicaria	flocculosa	1	0	1	0
Eukaryota	Fungi	Dikarya	Ascomycota	Pezizomycotina	Lecanoromycetes	unknown_subclass	Umbilicariales	Umbilicariaceae	Umbilicaria	muehlenbergii	1	0	1	0
Eukaryota	Fungi	Dikarya	Ascomycota	Pezizomycotina	Lecanoromycetes	unknown_subclass	Umbilicariales	Umbilicariaceae	Umbilicaria	subglabra	1	0	1	0
Eukaryota	Fungi	Dikarya	Ascomycota	Pezizomycotina	Lecanoromycetes	unknown_subclass	Umbilicariales	Umbilicariaceae	Umbilicaria	vellea	1	0	1	0
Eukaryota	Fungi	Dikarya	Ascomycota	Pezizomycotina	Lecanoromycetes	unknown_subclass	unknown_order	unknown_family	unknown_genus	sp. RB-1	1	0	1	0
Eukaryota	Fungi	Dikarya	Ascomycota	Pezizomycotina	Leotiomycetes	unknown_subclass	Helotiales	Bulgariaceae	Bulgaria	inquinans	3	0	1	0
Eukaryota	Fungi	Dikarya	Ascomycota	Pezizomycotina	Leotiomycetes	unknown_subclass	Helotiales	Dermateaceae	Cryptosporiopsis	radicicola	1	0	1	0
Eukaryota	Fungi	Dikarya	Ascomycota	Pezizomycotina	Leotiomycetes	unknown_subclass	Helotiales	Dermateaceae	Discohainesia	oenotherae	1	0	1	0
Eukaryota	Fungi	Dikarya	Ascomycota	Pezizomycotina	Leotiomycetes	unknown_subclass	Helotiales	Helotiaceae	Ascocoryne	solitaria	1	0	1	0
Eukaryota	Fungi	Dikarya	Ascomycota	Pezizomycotina	Leotiomycetes	unknown_subclass	Helotiales	Helotiaceae	Chlorencoelia	torta	1	0	1	0
Eukaryota	Fungi	Dikarya	Ascomycota	Pezizomycotina	Leotiomycetes	unknown_subclass	Helotiales	Helotiaceae	Cordierites	sprucei	1	0	1	0
Eukaryota	Fungi	Dikarya	Ascomycota	Pezizomycotina	Leotiomycetes	unknown_subclass	Helotiales	Helotiaceae	Crocicreas	microspora	1	0	1	0
Eukaryota	Fungi	Dikarya	Ascomycota	Pezizomycotina	Leotiomycetes	unknown_subclass	Helotiales	Helotiaceae	Dimorphospora	foliicola	2	0	1	0
Eukaryota	Fungi	Dikarya	Ascomycota	Pezizomycotina	Leotiomycetes	unknown_subclass	Helotiales	Helotiaceae	Discinella	schimperi	1	0	1	0
Eukaryota	Fungi	Dikarya	Ascomycota	Pezizomycotina	Leotiomycetes	unknown_subclass	Helotiales	Helotiaceae	Epiglia	gloeocapsae	1	0	1	0
Eukaryota	Fungi	Dikarya	Ascomycota	Pezizomycotina	Leotiomycetes	unknown_subclass	Helotiales	Helotiaceae	Geniculospora	grandis	1	0	1	0
Eukaryota	Fungi	Dikarya	Ascomycota	Pezizomycotina	Leotiomycetes	unknown_subclass	Helotiales	Helotiaceae	Helicodendron	conglomeratum	1	0	1	0
Eukaryota	Fungi	Dikarya	Ascomycota	Pezizomycotina	Leotiomycetes	unknown_subclass	Helotiales	Helotiaceae	Helicodendron	paradoxum	1	0	1	0
Eukaryota	Fungi	Dikarya	Ascomycota	Pezizomycotina	Leotiomycetes	unknown_subclass	Helotiales	Helotiaceae	Heyderia	abietis	1	0	1	0
Eukaryota	Fungi	Dikarya	Ascomycota	Pezizomycotina	Leotiomycetes	unknown_subclass	Helotiales	Helotiaceae	Hymenoscyphus	sp. A TL-2012	1	0	1	0
Eukaryota	Fungi	Dikarya	Ascomycota	Pezizomycotina	Leotiomycetes	unknown_subclass	Helotiales	Helotiaceae	Hymenoscyphus	sp. B TL-2012	2	0	1	0
Eukaryota	Fungi	Dikarya	Ascomycota	Pezizomycotina	Leotiomycetes	unknown_subclass	Helotiales	Helotiaceae	Ionomidotis	sp. 190	1	0	1	0
Eukaryota	Fungi	Dikarya	Ascomycota	Pezizomycotina	Leotiomycetes	unknown_subclass	Helotiales	Helotiaceae	Meliniomyces	variabilis	4	0	1	0
Eukaryota	Fungi	Dikarya	Ascomycota	Pezizomycotina	Leotiomycetes	unknown_subclass	Helotiales	Helotiaceae	Rhizoscyphus	ericae	2	0	1	0
Eukaryota	Fungi	Dikarya	Ascomycota	Pezizomycotina	Leotiomycetes	unknown_subclass	Helotiales	Hyaloscyphaceae	Hyaloscypha	albohyalina	1	0	1	0
Eukaryota	Fungi	Dikarya	Ascomycota	Pezizomycotina	Leotiomycetes	unknown_subclass	Helotiales	Hyaloscyphaceae	Hyaloscypha	aureliella	1	0	1	0
Eukaryota	Fungi	Dikarya	Ascomycota	Pezizomycotina	Leotiomycetes	unknown_subclass	Helotiales	Hyaloscyphaceae	Hyaloscypha	hepaticola	1	0	1	0
Eukaryota	Fungi	Dikarya	Ascomycota	Pezizomycotina	Leotiomycetes	unknown_subclass	Helotiales	Hyaloscyphaceae	Hyaloscypha	sp. A TL-2012	1	0	1	0
Eukaryota	Fungi	Dikarya	Ascomycota	Pezizomycotina	Leotiomycetes	unknown_subclass	Helotiales	Hyaloscyphaceae	Hyaloscypha	sp. B TL-2012	2	0	1	0
Eukaryota	Fungi	Dikarya	Ascomycota	Pezizomycotina	Leotiomycetes	unknown_subclass	Helotiales	Hyaloscyphaceae	Hyaloscypha	unknown_specie	4	0	1	0
Eukaryota	Fungi	Dikarya	Ascomycota	Pezizomycotina	Leotiomycetes	unknown_subclass	Helotiales	Hyaloscyphaceae	Hyaloscypha	vitreola	2	0	1	0
Eukaryota	Fungi	Dikarya	Ascomycota	Pezizomycotina	Leotiomycetes	unknown_subclass	Helotiales	Leotiaceae	Neobulgaria	lilacina	1	0	1	0
Eukaryota	Fungi	Dikarya	Ascomycota	Pezizomycotina	Leotiomycetes	unknown_subclass	Helotiales	Leotiaceae	Neobulgaria	premnophila	1	0	1	0
Eukaryota	Fungi	Dikarya	Ascomycota	Pezizomycotina	Leotiomycetes	unknown_subclass	Helotiales	Loramycetaceae	Loramyces	macrosporus	1	0	1	0
Eukaryota	Fungi	Dikarya	Ascomycota	Pezizomycotina	Leotiomycetes	unknown_subclass	Helotiales	Rutstroemiaceae	Lambertella	corni-maris	1	0	1	0
Eukaryota	Fungi	Dikarya	Ascomycota	Pezizomycotina	Leotiomycetes	unknown_subclass	Helotiales	Rutstroemiaceae	Lambertella	tubulosa	1	0	1	0
Eukaryota	Fungi	Dikarya	Ascomycota	Pezizomycotina	Leotiomycetes	unknown_subclass	Helotiales	Sclerotiniaceae	Botryotinia	fuckeliana	1	0	1	0
Eukaryota	Fungi	Dikarya	Ascomycota	Pezizomycotina	Leotiomycetes	unknown_subclass	Helotiales	unknown_family	Chaetomella	acutiseta	1	0	1	0
Eukaryota	Fungi	Dikarya	Ascomycota	Pezizomycotina	Leotiomycetes	unknown_subclass	Helotiales	unknown_family	Chaetomella	oblonga	2	0	1	0
Eukaryota	Fungi	Dikarya	Ascomycota	Pezizomycotina	Leotiomycetes	unknown_subclass	Helotiales	unknown_family	Chaetomella	raphigera	3	0	1	0
Eukaryota	Fungi	Dikarya	Ascomycota	Pezizomycotina	Leotiomycetes	unknown_subclass	Helotiales	unknown_family	Chaetomella	sp. BBA70074	1	0	1	0
Eukaryota	Fungi	Dikarya	Ascomycota	Pezizomycotina	Leotiomycetes	unknown_subclass	Helotiales	unknown_family	Phialocephala	fortinii	1	0	1	0
Eukaryota	Fungi	Dikarya	Ascomycota	Pezizomycotina	Leotiomycetes	unknown_subclass	Helotiales	unknown_family	Phialocephala	sphaeroides	1	0	1	0
Eukaryota	Fungi	Dikarya	Ascomycota	Pezizomycotina	Leotiomycetes	unknown_subclass	Helotiales	unknown_family	Pilidium	acerinum	2	0	1	0
Eukaryota	Fungi	Dikarya	Ascomycota	Pezizomycotina	Leotiomycetes	unknown_subclass	Helotiales	unknown_family	Pilidium	concavum	2	0	1	0
Eukaryota	Fungi	Dikarya	Ascomycota	Pezizomycotina	Leotiomycetes	unknown_subclass	unknown_order	Ascodichaenaceae	Pseudophacidium	ledi	1	0	1	0
Eukaryota	Fungi	Dikarya	Ascomycota	Pezizomycotina	Leotiomycetes	unknown_subclass	unknown_order	Cyttariaceae	Cyttaria	berteroi	1	0	1	0
Eukaryota	Fungi	Dikarya	Ascomycota	Pezizomycotina	Leotiomycetes	unknown_subclass	unknown_order	Cyttariaceae	Cyttaria	darwinii	4	0	1	0
Eukaryota	Fungi	Dikarya	Ascomycota	Pezizomycotina	Leotiomycetes	unknown_subclass	unknown_order	Cyttariaceae	Cyttaria	espinosae	0	2	0	1
Eukaryota	Fungi	Dikarya	Ascomycota	Pezizomycotina	Leotiomycetes	unknown_subclass	unknown_order	Cyttariaceae	Cyttaria	exigua	2	0	1	0
Eukaryota	Fungi	Dikarya	Ascomycota	Pezizomycotina	Leotiomycetes	unknown_subclass	unknown_order	Cyttariaceae	Cyttaria	gunnii	4	0	1	0
Eukaryota	Fungi	Dikarya	Ascomycota	Pezizomycotina	Leotiomycetes	unknown_subclass	unknown_order	Cyttariaceae	Cyttaria	hariotii	2	0	1	0
Eukaryota	Fungi	Dikarya	Ascomycota	Pezizomycotina	Leotiomycetes	unknown_subclass	unknown_order	Cyttariaceae	Cyttaria	hookeri	2	0	1	0
Eukaryota	Fungi	Dikarya	Ascomycota	Pezizomycotina	Leotiomycetes	unknown_subclass	unknown_order	Cyttariaceae	Cyttaria	johowii	2	0	1	0
Eukaryota	Fungi	Dikarya	Ascomycota	Pezizomycotina	Leotiomycetes	unknown_subclass	unknown_order	Cyttariaceae	Cyttaria	septentrionalis	2	0	1	0
Eukaryota	Fungi	Dikarya	Ascomycota	Pezizomycotina	Leotiomycetes	unknown_subclass	unknown_order	Cyttariaceae	Cyttaria	sp. 104	1	0	1	0
Eukaryota	Fungi	Dikarya	Ascomycota	Pezizomycotina	Leotiomycetes	unknown_subclass	unknown_order	Cyttariaceae	Cyttaria	sp. 105	1	0	1	0
Eukaryota	Fungi	Dikarya	Ascomycota	Pezizomycotina	Leotiomycetes	unknown_subclass	unknown_order	Cyttariaceae	Cyttaria	sp. 116	1	0	1	0
Eukaryota	Fungi	Dikarya	Ascomycota	Pezizomycotina	Leotiomycetes	unknown_subclass	unknown_order	Cyttariaceae	Cyttaria	sp. 99	1	0	1	0
Eukaryota	Fungi	Dikarya	Ascomycota	Pezizomycotina	Leotiomycetes	unknown_subclass	unknown_order	Erysiphaceae	Microidium	phyllanthi	1	0	1	0
Eukaryota	Fungi	Dikarya	Ascomycota	Pezizomycotina	Leotiomycetes	unknown_subclass	unknown_order	Erysiphaceae	Neoerysiphe	galeopsidis	1	0	1	0
Eukaryota	Fungi	Dikarya	Ascomycota	Pezizomycotina	Leotiomycetes	unknown_subclass	unknown_order	Erysiphaceae	Pleochaeta	turbinata	1	0	1	0
Eukaryota	Fungi	Dikarya	Ascomycota	Pezizomycotina	Leotiomycetes	unknown_subclass	unknown_order	Erysiphaceae	Podosphaera	longiseta	1	0	1	0
Eukaryota	Fungi	Dikarya	Ascomycota	Pezizomycotina	Leotiomycetes	unknown_subclass	unknown_order	Myxotrichaceae	Byssoascus	striatosporus	2	0	1	0
Eukaryota	Fungi	Dikarya	Ascomycota	Pezizomycotina	Leotiomycetes	unknown_subclass	unknown_order	Myxotrichaceae	Myxotrichum	deflexum	1	0	1	0
Eukaryota	Fungi	Dikarya	Ascomycota	Pezizomycotina	Leotiomycetes	unknown_subclass	unknown_order	Myxotrichaceae	Oidiodendron	tenuissimum	1	0	1	0
Eukaryota	Fungi	Dikarya	Ascomycota	Pezizomycotina	Leotiomycetes	unknown_subclass	unknown_order	Thelebolaceae	Thelebolus	microsporus	1	0	1	0
Eukaryota	Fungi	Dikarya	Ascomycota	Pezizomycotina	Leotiomycetes	unknown_subclass	unknown_order	Thelebolaceae	unknown_genus	uncultured Thelebolaceae	1	0	1	0
Eukaryota	Fungi	Dikarya	Ascomycota	Pezizomycotina	Leotiomycetes	unknown_subclass	unknown_order	unknown_family	Leohumicola	minima	1	0	1	0
Eukaryota	Fungi	Dikarya	Ascomycota	Pezizomycotina	Leotiomycetes	unknown_subclass	unknown_order	unknown_family	Leohumicola	sp. DAOM 230084	1	0	1	0
Eukaryota	Fungi	Dikarya	Ascomycota	Pezizomycotina	Leotiomycetes	unknown_subclass	unknown_order	unknown_family	Leohumicola	verrucosa	1	0	1	0
Eukaryota	Fungi	Dikarya	Ascomycota	Pezizomycotina	Leotiomycetes	unknown_subclass	unknown_order	unknown_family	Scytalidium	hyalinum	2	0	1	0
Eukaryota	Fungi	Dikarya	Ascomycota	Pezizomycotina	Lichinomycetes	unknown_subclass	Lichinales	Heppiaceae	Heppia	despreauxii	1	0	1	0
Eukaryota	Fungi	Dikarya	Ascomycota	Pezizomycotina	Lichinomycetes	unknown_subclass	Lichinales	Lichinaceae	Anema	nummularium	1	0	1	0
Eukaryota	Fungi	Dikarya	Ascomycota	Pezizomycotina	Lichinomycetes	unknown_subclass	Lichinales	Lichinaceae	Digitothyrea	divergens	2	0	1	0
Eukaryota	Fungi	Dikarya	Ascomycota	Pezizomycotina	Lichinomycetes	unknown_subclass	Lichinales	Lichinaceae	Digitothyrea	polyglossa	2	0	1	0
Eukaryota	Fungi	Dikarya	Ascomycota	Pezizomycotina	Lichinomycetes	unknown_subclass	Lichinales	Lichinaceae	Euopsis	pulvinata	1	0	1	0
Eukaryota	Fungi	Dikarya	Ascomycota	Pezizomycotina	Lichinomycetes	unknown_subclass	Lichinales	Lichinaceae	Harpidium	rutilans	1	0	1	0
Eukaryota	Fungi	Dikarya	Ascomycota	Pezizomycotina	Lichinomycetes	unknown_subclass	Lichinales	Lichinaceae	Jenmania	goebelii	1	0	1	0
Eukaryota	Fungi	Dikarya	Ascomycota	Pezizomycotina	Lichinomycetes	unknown_subclass	Lichinales	Lichinaceae	Lichina	confinis	1	0	1	0
Eukaryota	Fungi	Dikarya	Ascomycota	Pezizomycotina	Lichinomycetes	unknown_subclass	Lichinales	Lichinaceae	Lichina	pygmaea	1	0	1	0
Eukaryota	Fungi	Dikarya	Ascomycota	Pezizomycotina	Lichinomycetes	unknown_subclass	Lichinales	Lichinaceae	Lichinella	cribellifera	1	0	1	0
Eukaryota	Fungi	Dikarya	Ascomycota	Pezizomycotina	Lichinomycetes	unknown_subclass	Lichinales	Lichinaceae	Paulia	aldabrensis	1	0	1	0
Eukaryota	Fungi	Dikarya	Ascomycota	Pezizomycotina	Lichinomycetes	unknown_subclass	Lichinales	Lichinaceae	Paulia	myriocarpa	1	0	1	0
Eukaryota	Fungi	Dikarya	Ascomycota	Pezizomycotina	Lichinomycetes	unknown_subclass	Lichinales	Lichinaceae	Peccania	cerebriformis	1	0	1	0
Eukaryota	Fungi	Dikarya	Ascomycota	Pezizomycotina	Lichinomycetes	unknown_subclass	Lichinales	Lichinaceae	Peccania	coralloides	0	1	0	1
Eukaryota	Fungi	Dikarya	Ascomycota	Pezizomycotina	Lichinomycetes	unknown_subclass	Lichinales	Lichinaceae	Peccania	fontqueriana	0	1	0	1
Eukaryota	Fungi	Dikarya	Ascomycota	Pezizomycotina	Lichinomycetes	unknown_subclass	Lichinales	Lichinaceae	Phloeopeccania	pulvinulina	1	0	1	0
Eukaryota	Fungi	Dikarya	Ascomycota	Pezizomycotina	Lichinomycetes	unknown_subclass	Lichinales	Lichinaceae	Psorotichia	murorum	0	1	0	1
Eukaryota	Fungi	Dikarya	Ascomycota	Pezizomycotina	Lichinomycetes	unknown_subclass	Lichinales	Lichinaceae	Psorotichia	polyspora	1	0	1	0
Eukaryota	Fungi	Dikarya	Ascomycota	Pezizomycotina	Lichinomycetes	unknown_subclass	Lichinales	Lichinaceae	Psorotichia	schaereri	1	0	1	0
Eukaryota	Fungi	Dikarya	Ascomycota	Pezizomycotina	Lichinomycetes	unknown_subclass	Lichinales	Lichinaceae	Pterygiopsis	guyanensis	1	0	1	0
Eukaryota	Fungi	Dikarya	Ascomycota	Pezizomycotina	Lichinomycetes	unknown_subclass	Lichinales	Lichinaceae	Stromatella	bermudana	1	0	1	0
Eukaryota	Fungi	Dikarya	Ascomycota	Pezizomycotina	Lichinomycetes	unknown_subclass	Lichinales	Lichinaceae	Thyrea	pachyphylla	1	0	1	0
Eukaryota	Fungi	Dikarya	Ascomycota	Pezizomycotina	Lichinomycetes	unknown_subclass	Lichinales	Peltulaceae	Peltula	auriculata	0	1	0	1
Eukaryota	Fungi	Dikarya	Ascomycota	Pezizomycotina	Lichinomycetes	unknown_subclass	Lichinales	Peltulaceae	Peltula	obscurans	1	0	1	0
Eukaryota	Fungi	Dikarya	Ascomycota	Pezizomycotina	Orbiliomycetes	unknown_subclass	Orbiliales	Orbiliaceae	Arthrobotrys	conoides	0	1	0	1
Eukaryota	Fungi	Dikarya	Ascomycota	Pezizomycotina	Orbiliomycetes	unknown_subclass	Orbiliales	Orbiliaceae	Arthrobotrys	gephyropaga	0	1	0	1
Eukaryota	Fungi	Dikarya	Ascomycota	Pezizomycotina	Orbiliomycetes	unknown_subclass	Orbiliales	Orbiliaceae	Dactylella	oxyspora	2	0	1	0
Eukaryota	Fungi	Dikarya	Ascomycota	Pezizomycotina	Orbiliomycetes	unknown_subclass	Orbiliales	Orbiliaceae	Dactylella	rhopalota	1	0	1	0
Eukaryota	Fungi	Dikarya	Ascomycota	Pezizomycotina	Orbiliomycetes	unknown_subclass	Orbiliales	Orbiliaceae	Dactylellina	haptotyla	0	1	0	1
Eukaryota	Fungi	Dikarya	Ascomycota	Pezizomycotina	Orbiliomycetes	unknown_subclass	Orbiliales	Orbiliaceae	Drechslerella	dactyloides	1	0	1	0
Eukaryota	Fungi	Dikarya	Ascomycota	Pezizomycotina	Orbiliomycetes	unknown_subclass	Orbiliales	Orbiliaceae	Helicoon	gigantisporum	1	0	1	0
Eukaryota	Fungi	Dikarya	Ascomycota	Pezizomycotina	Orbiliomycetes	unknown_subclass	Orbiliales	Orbiliaceae	Monacrosporium	doedycoides	1	0	1	0
Eukaryota	Fungi	Dikarya	Ascomycota	Pezizomycotina	Orbiliomycetes	unknown_subclass	Orbiliales	Orbiliaceae	Monacrosporium	psychrophilum	0	1	0	1
Eukaryota	Fungi	Dikarya	Ascomycota	Pezizomycotina	Orbiliomycetes	unknown_subclass	Orbiliales	Orbiliaceae	Orbilia	fimicola	0	1	0	1
Eukaryota	Fungi	Dikarya	Ascomycota	Pezizomycotina	Orbiliomycetes	unknown_subclass	Orbiliales	Orbiliaceae	Orbilia	oligospora	0	1	0	1
Eukaryota	Fungi	Dikarya	Ascomycota	Pezizomycotina	Pezizomycetes	unknown_subclass	Pezizales	Ascobolaceae	Ascobolus	carbonarius	1	0	1	0
Eukaryota	Fungi	Dikarya	Ascomycota	Pezizomycotina	Pezizomycetes	unknown_subclass	Pezizales	Ascobolaceae	Saccobolus	dilutellus	1	0	1	0
Eukaryota	Fungi	Dikarya	Ascomycota	Pezizomycotina	Pezizomycetes	unknown_subclass	Pezizales	Ascobolaceae	Thecotheus	holmskjoldii	1	0	1	0
Eukaryota	Fungi	Dikarya	Ascomycota	Pezizomycotina	Pezizomycetes	unknown_subclass	Pezizales	Ascodesmidaceae	Eleutherascus	lectardii	1	0	1	0
Eukaryota	Fungi	Dikarya	Ascomycota	Pezizomycotina	Pezizomycetes	unknown_subclass	Pezizales	Ascodesmidaceae	Lasiobolus	ciliatus	1	0	1	0
Eukaryota	Fungi	Dikarya	Ascomycota	Pezizomycotina	Pezizomycetes	unknown_subclass	Pezizales	Ascodesmidaceae	unknown_genus	uncultured Eleutherascus	3	1	0.75	0.25
Eukaryota	Fungi	Dikarya	Ascomycota	Pezizomycotina	Pezizomycetes	unknown_subclass	Pezizales	Caloscyphaceae	Caloscypha	fulgens	1	0	1	0
Eukaryota	Fungi	Dikarya	Ascomycota	Pezizomycotina	Pezizomycetes	unknown_subclass	Pezizales	Discinaceae	Gyromitra	californica	1	0	1	0
Eukaryota	Fungi	Dikarya	Ascomycota	Pezizomycotina	Pezizomycetes	unknown_subclass	Pezizales	Discinaceae	Gyromitra	melaleucoides	1	0	1	0
Eukaryota	Fungi	Dikarya	Ascomycota	Pezizomycotina	Pezizomycetes	unknown_subclass	Pezizales	Discinaceae	Gyromitra	montana	1	0	1	0
Eukaryota	Fungi	Dikarya	Ascomycota	Pezizomycotina	Pezizomycetes	unknown_subclass	Pezizales	Discinaceae	Gyromitra	unknown_specie	1	0	1	0
Eukaryota	Fungi	Dikarya	Ascomycota	Pezizomycotina	Pezizomycetes	unknown_subclass	Pezizales	Discinaceae	Hydnotrya	cerebriformis	1	0	1	0
Eukaryota	Fungi	Dikarya	Ascomycota	Pezizomycotina	Pezizomycetes	unknown_subclass	Pezizales	Glaziellaceae	Glaziella	aurantiaca	1	0	1	0
Eukaryota	Fungi	Dikarya	Ascomycota	Pezizomycotina	Pezizomycetes	unknown_subclass	Pezizales	Helvellaceae	Balsamia	magnata	1	0	1	0
Eukaryota	Fungi	Dikarya	Ascomycota	Pezizomycotina	Pezizomycetes	unknown_subclass	Pezizales	Helvellaceae	Balsamia	vulgaris	1	0	1	0
Eukaryota	Fungi	Dikarya	Ascomycota	Pezizomycotina	Pezizomycetes	unknown_subclass	Pezizales	Helvellaceae	Barssia	oregonensis	1	0	1	0
Eukaryota	Fungi	Dikarya	Ascomycota	Pezizomycotina	Pezizomycetes	unknown_subclass	Pezizales	Helvellaceae	Fischerula	subcaulis	1	0	1	0
Eukaryota	Fungi	Dikarya	Ascomycota	Pezizomycotina	Pezizomycetes	unknown_subclass	Pezizales	Helvellaceae	Helvella	lacunosa	1	0	1	0
Eukaryota	Fungi	Dikarya	Ascomycota	Pezizomycotina	Pezizomycetes	unknown_subclass	Pezizales	Helvellaceae	Helvella	silvicola	1	0	1	0
Eukaryota	Fungi	Dikarya	Ascomycota	Pezizomycotina	Pezizomycetes	unknown_subclass	Pezizales	Helvellaceae	Helvella	terrestris	1	0	1	0
Eukaryota	Fungi	Dikarya	Ascomycota	Pezizomycotina	Pezizomycetes	unknown_subclass	Pezizales	Helvellaceae	Helvella	unknown_specie	1	0	1	0
Eukaryota	Fungi	Dikarya	Ascomycota	Pezizomycotina	Pezizomycetes	unknown_subclass	Pezizales	Helvellaceae	Leucangium	carthusianum	1	0	1	0
Eukaryota	Fungi	Dikarya	Ascomycota	Pezizomycotina	Pezizomycetes	unknown_subclass	Pezizales	Karstenellaceae	Karstenella	vernalis	1	0	1	0
Eukaryota	Fungi	Dikarya	Ascomycota	Pezizomycotina	Pezizomycetes	unknown_subclass	Pezizales	Morchellaceae	Disciotis	venosa	1	0	1	0
Eukaryota	Fungi	Dikarya	Ascomycota	Pezizomycotina	Pezizomycetes	unknown_subclass	Pezizales	Morchellaceae	Morchella	elata	2	0	1	0
Eukaryota	Fungi	Dikarya	Ascomycota	Pezizomycotina	Pezizomycetes	unknown_subclass	Pezizales	Morchellaceae	Morchella	esculenta	1	0	1	0
Eukaryota	Fungi	Dikarya	Ascomycota	Pezizomycotina	Pezizomycetes	unknown_subclass	Pezizales	Morchellaceae	Morchella	unknown_specie	2	0	1	0
Eukaryota	Fungi	Dikarya	Ascomycota	Pezizomycotina	Pezizomycetes	unknown_subclass	Pezizales	Morchellaceae	Verpa	bohemica	1	0	1	0
Eukaryota	Fungi	Dikarya	Ascomycota	Pezizomycotina	Pezizomycetes	unknown_subclass	Pezizales	Morchellaceae	Verpa	conica	2	0	1	0
Eukaryota	Fungi	Dikarya	Ascomycota	Pezizomycotina	Pezizomycetes	unknown_subclass	Pezizales	Pezizaceae	Cazia	flexiascus	1	0	1	0
Eukaryota	Fungi	Dikarya	Ascomycota	Pezizomycotina	Pezizomycetes	unknown_subclass	Pezizales	Pezizaceae	Imaia	gigantea	3	0	1	0
Eukaryota	Fungi	Dikarya	Ascomycota	Pezizomycotina	Pezizomycetes	unknown_subclass	Pezizales	Pezizaceae	Mycoclelandia	arenacea	2	0	1	0
Eukaryota	Fungi	Dikarya	Ascomycota	Pezizomycotina	Pezizomycetes	unknown_subclass	Pezizales	Pezizaceae	Peziza	badiofusca	1	0	1	0
Eukaryota	Fungi	Dikarya	Ascomycota	Pezizomycotina	Pezizomycetes	unknown_subclass	Pezizales	Pezizaceae	Peziza	gerardii	1	0	1	0
Eukaryota	Fungi	Dikarya	Ascomycota	Pezizomycotina	Pezizomycetes	unknown_subclass	Pezizales	Pezizaceae	Peziza	lobulata	1	0	1	0
Eukaryota	Fungi	Dikarya	Ascomycota	Pezizomycotina	Pezizomycetes	unknown_subclass	Pezizales	Pezizaceae	Peziza	michelii	1	0	1	0
Eukaryota	Fungi	Dikarya	Ascomycota	Pezizomycotina	Pezizomycetes	unknown_subclass	Pezizales	Pezizaceae	Terfezia	arenaria	0	1	0	1
Eukaryota	Fungi	Dikarya	Ascomycota	Pezizomycotina	Pezizomycetes	unknown_subclass	Pezizales	Pezizaceae	unknown_genus	uncultured Pezizaceae	21	5	0.807692	0.192308
Eukaryota	Fungi	Dikarya	Ascomycota	Pezizomycotina	Pezizomycetes	unknown_subclass	Pezizales	Pyronemataceae	Acervus	sp. HMAS78150	1	0	1	0
Eukaryota	Fungi	Dikarya	Ascomycota	Pezizomycotina	Pezizomycetes	unknown_subclass	Pezizales	Pyronemataceae	Aleuria	aurantia	2	0	1	0
Eukaryota	Fungi	Dikarya	Ascomycota	Pezizomycotina	Pezizomycetes	unknown_subclass	Pezizales	Pyronemataceae	Byssonectria	fusispora	1	0	1	0
Eukaryota	Fungi	Dikarya	Ascomycota	Pezizomycotina	Pezizomycetes	unknown_subclass	Pezizales	Pyronemataceae	Chalazion	helveticum	1	0	1	0
Eukaryota	Fungi	Dikarya	Ascomycota	Pezizomycotina	Pezizomycetes	unknown_subclass	Pezizales	Pyronemataceae	Cheilymenia	coprinaria	1	0	1	0
Eukaryota	Fungi	Dikarya	Ascomycota	Pezizomycotina	Pezizomycetes	unknown_subclass	Pezizales	Pyronemataceae	Cheilymenia	stercorea	1	0	1	0
Eukaryota	Fungi	Dikarya	Ascomycota	Pezizomycotina	Pezizomycetes	unknown_subclass	Pezizales	Pyronemataceae	Cheilymenia	vitellina	1	0	1	0
Eukaryota	Fungi	Dikarya	Ascomycota	Pezizomycotina	Pezizomycetes	unknown_subclass	Pezizales	Pyronemataceae	Genea	harknessii	1	0	1	0
Eukaryota	Fungi	Dikarya	Ascomycota	Pezizomycotina	Pezizomycetes	unknown_subclass	Pezizales	Pyronemataceae	Geopora	cervina	1	0	1	0
Eukaryota	Fungi	Dikarya	Ascomycota	Pezizomycotina	Pezizomycetes	unknown_subclass	Pezizales	Pyronemataceae	Geopora	cooperi	1	0	1	0
Eukaryota	Fungi	Dikarya	Ascomycota	Pezizomycotina	Pezizomycetes	unknown_subclass	Pezizales	Pyronemataceae	Geopora	perprolata	1	0	1	0
Eukaryota	Fungi	Dikarya	Ascomycota	Pezizomycotina	Pezizomycetes	unknown_subclass	Pezizales	Pyronemataceae	Geopyxis	foetida	1	0	1	0
Eukaryota	Fungi	Dikarya	Ascomycota	Pezizomycotina	Pezizomycetes	unknown_subclass	Pezizales	Pyronemataceae	Geopyxis	majalis	1	0	1	0
Eukaryota	Fungi	Dikarya	Ascomycota	Pezizomycotina	Pezizomycetes	unknown_subclass	Pezizales	Pyronemataceae	Geopyxis	sp. HMAS97506	1	0	1	0
Eukaryota	Fungi	Dikarya	Ascomycota	Pezizomycotina	Pezizomycetes	unknown_subclass	Pezizales	Pyronemataceae	Humaria	hemisphaerica	1	0	1	0
Eukaryota	Fungi	Dikarya	Ascomycota	Pezizomycotina	Pezizomycetes	unknown_subclass	Pezizales	Pyronemataceae	Lasiobolidium	orbiculoides	1	0	1	0
Eukaryota	Fungi	Dikarya	Ascomycota	Pezizomycotina	Pezizomycetes	unknown_subclass	Pezizales	Pyronemataceae	Lasiobolidium	spirale	1	0	1	0
Eukaryota	Fungi	Dikarya	Ascomycota	Pezizomycotina	Pezizomycetes	unknown_subclass	Pezizales	Pyronemataceae	Marcelleina	tuberculispora	1	0	1	0
Eukaryota	Fungi	Dikarya	Ascomycota	Pezizomycotina	Pezizomycetes	unknown_subclass	Pezizales	Pyronemataceae	Melastiza	contorta	1	0	1	0
Eukaryota	Fungi	Dikarya	Ascomycota	Pezizomycotina	Pezizomycetes	unknown_subclass	Pezizales	Pyronemataceae	Miladina	lecithina	1	0	1	0
Eukaryota	Fungi	Dikarya	Ascomycota	Pezizomycotina	Pezizomycetes	unknown_subclass	Pezizales	Pyronemataceae	Neottiella	vivida	1	0	1	0
Eukaryota	Fungi	Dikarya	Ascomycota	Pezizomycotina	Pezizomycetes	unknown_subclass	Pezizales	Pyronemataceae	Octospora	hygrohypnophila	1	0	1	0
Eukaryota	Fungi	Dikarya	Ascomycota	Pezizomycotina	Pezizomycetes	unknown_subclass	Pezizales	Pyronemataceae	Orbicula	parietina	1	0	1	0
Eukaryota	Fungi	Dikarya	Ascomycota	Pezizomycotina	Pezizomycetes	unknown_subclass	Pezizales	Pyronemataceae	Otidea	daliensis	1	0	1	0
Eukaryota	Fungi	Dikarya	Ascomycota	Pezizomycotina	Pezizomycetes	unknown_subclass	Pezizales	Pyronemataceae	Otidea	leporina	2	0	1	0
Eukaryota	Fungi	Dikarya	Ascomycota	Pezizomycotina	Pezizomycetes	unknown_subclass	Pezizales	Pyronemataceae	Otidea	onotica	1	0	1	0
Eukaryota	Fungi	Dikarya	Ascomycota	Pezizomycotina	Pezizomycetes	unknown_subclass	Pezizales	Pyronemataceae	Otideopsis	yunnanensis	1	0	1	0
Eukaryota	Fungi	Dikarya	Ascomycota	Pezizomycotina	Pezizomycetes	unknown_subclass	Pezizales	Pyronemataceae	Parascutellinia	arctespora	1	0	1	0
Eukaryota	Fungi	Dikarya	Ascomycota	Pezizomycotina	Pezizomycetes	unknown_subclass	Pezizales	Pyronemataceae	Parascutellinia	carneosanguinea	1	0	1	0
Eukaryota	Fungi	Dikarya	Ascomycota	Pezizomycotina	Pezizomycetes	unknown_subclass	Pezizales	Pyronemataceae	Pseudombrophila	theioleuca	1	0	1	0
Eukaryota	Fungi	Dikarya	Ascomycota	Pezizomycotina	Pezizomycetes	unknown_subclass	Pezizales	Pyronemataceae	Pulvinula	carbonaria	1	0	1	0
Eukaryota	Fungi	Dikarya	Ascomycota	Pezizomycotina	Pezizomycetes	unknown_subclass	Pezizales	Pyronemataceae	Pyronema	domesticum	1	0	1	0
Eukaryota	Fungi	Dikarya	Ascomycota	Pezizomycotina	Pezizomycetes	unknown_subclass	Pezizales	Pyronemataceae	Pyronema	omphalodes	1	0	1	0
Eukaryota	Fungi	Dikarya	Ascomycota	Pezizomycotina	Pezizomycetes	unknown_subclass	Pezizales	Pyronemataceae	Scutellinia	korfiana	2	0	1	0
Eukaryota	Fungi	Dikarya	Ascomycota	Pezizomycotina	Pezizomycetes	unknown_subclass	Pezizales	Pyronemataceae	Scutellinia	scutellata	2	0	1	0
Eukaryota	Fungi	Dikarya	Ascomycota	Pezizomycotina	Pezizomycetes	unknown_subclass	Pezizales	Pyronemataceae	Sowerbyella	fagicola	1	0	1	0
Eukaryota	Fungi	Dikarya	Ascomycota	Pezizomycotina	Pezizomycetes	unknown_subclass	Pezizales	Pyronemataceae	Sowerbyella	imperialis	1	0	1	0
Eukaryota	Fungi	Dikarya	Ascomycota	Pezizomycotina	Pezizomycetes	unknown_subclass	Pezizales	Pyronemataceae	Sowerbyella	rhenana	1	0	1	0
Eukaryota	Fungi	Dikarya	Ascomycota	Pezizomycotina	Pezizomycetes	unknown_subclass	Pezizales	Pyronemataceae	Tricharina	gilva	1	0	1	0
Eukaryota	Fungi	Dikarya	Ascomycota	Pezizomycotina	Pezizomycetes	unknown_subclass	Pezizales	Pyronemataceae	Tricharina	praecox	1	0	1	0
Eukaryota	Fungi	Dikarya	Ascomycota	Pezizomycotina	Pezizomycetes	unknown_subclass	Pezizales	Pyronemataceae	Trichophaea	gregaria	1	0	1	0
Eukaryota	Fungi	Dikarya	Ascomycota	Pezizomycotina	Pezizomycetes	unknown_subclass	Pezizales	Pyronemataceae	Trichophaea	unknown_specie	1	0	1	0
Eukaryota	Fungi	Dikarya	Ascomycota	Pezizomycotina	Pezizomycetes	unknown_subclass	Pezizales	Pyronemataceae	unknown_genus	uncultured Pyronemataceae	1	0	1	0
Eukaryota	Fungi	Dikarya	Ascomycota	Pezizomycotina	Pezizomycetes	unknown_subclass	Pezizales	Pyronemataceae	Wilcoxina	mikolae	0	1	0	1
Eukaryota	Fungi	Dikarya	Ascomycota	Pezizomycotina	Pezizomycetes	unknown_subclass	Pezizales	Rhizinaceae	Psilopezia	deligata	1	0	1	0
Eukaryota	Fungi	Dikarya	Ascomycota	Pezizomycotina	Pezizomycetes	unknown_subclass	Pezizales	Rhizinaceae	Psilopezia	juruensis	1	0	1	0
Eukaryota	Fungi	Dikarya	Ascomycota	Pezizomycotina	Pezizomycetes	unknown_subclass	Pezizales	Rhizinaceae	Psilopezia	unknown_specie	1	0	1	0
Eukaryota	Fungi	Dikarya	Ascomycota	Pezizomycotina	Pezizomycetes	unknown_subclass	Pezizales	Rhizinaceae	Rhizina	undulata	1	0	1	0
Eukaryota	Fungi	Dikarya	Ascomycota	Pezizomycotina	Pezizomycetes	unknown_subclass	Pezizales	Sarcoscyphaceae	Microstoma	floccosum	1	0	1	0
Eukaryota	Fungi	Dikarya	Ascomycota	Pezizomycotina	Pezizomycetes	unknown_subclass	Pezizales	Sarcoscyphaceae	Phillipsia	domingensis	1	0	1	0
Eukaryota	Fungi	Dikarya	Ascomycota	Pezizomycotina	Pezizomycetes	unknown_subclass	Pezizales	Sarcoscyphaceae	Pithya	cupressina	1	0	1	0
Eukaryota	Fungi	Dikarya	Ascomycota	Pezizomycotina	Pezizomycetes	unknown_subclass	Pezizales	Sarcoscyphaceae	Pseudopithyella	minuscula	1	0	1	0
Eukaryota	Fungi	Dikarya	Ascomycota	Pezizomycotina	Pezizomycetes	unknown_subclass	Pezizales	Sarcosomataceae	Donadinia	sp. mh669	1	0	1	0
Eukaryota	Fungi	Dikarya	Ascomycota	Pezizomycotina	Pezizomycetes	unknown_subclass	Pezizales	Sarcosomataceae	Galiella	rufa	1	0	1	0
Eukaryota	Fungi	Dikarya	Ascomycota	Pezizomycotina	Pezizomycetes	unknown_subclass	Pezizales	Sarcosomataceae	Plectania	rhytidia	1	0	1	0
Eukaryota	Fungi	Dikarya	Ascomycota	Pezizomycotina	Pezizomycetes	unknown_subclass	Pezizales	Sarcosomataceae	Plectania	sp. HMAS69623	1	0	1	0
Eukaryota	Fungi	Dikarya	Ascomycota	Pezizomycotina	Pezizomycetes	unknown_subclass	Pezizales	Sarcosomataceae	Pseudoplectania	nigrella	2	0	1	0
Eukaryota	Fungi	Dikarya	Ascomycota	Pezizomycotina	Pezizomycetes	unknown_subclass	Pezizales	Sarcosomataceae	Sarcosoma	latahense	1	0	1	0
Eukaryota	Fungi	Dikarya	Ascomycota	Pezizomycotina	Pezizomycetes	unknown_subclass	Pezizales	Sarcosomataceae	Sarcosoma	mexicanum	1	0	1	0
Eukaryota	Fungi	Dikarya	Ascomycota	Pezizomycotina	Pezizomycetes	unknown_subclass	Pezizales	Sarcosomataceae	Selenaspora	guernisacii	1	0	1	0
Eukaryota	Fungi	Dikarya	Ascomycota	Pezizomycotina	Pezizomycetes	unknown_subclass	Pezizales	Sarcosomataceae	Strobiloscypha	keliae	1	0	1	0
Eukaryota	Fungi	Dikarya	Ascomycota	Pezizomycotina	Pezizomycetes	unknown_subclass	Pezizales	Sarcosomataceae	unknown_genus	uncultured Sarcosomataceae	1	0	1	0
Eukaryota	Fungi	Dikarya	Ascomycota	Pezizomycotina	Pezizomycetes	unknown_subclass	Pezizales	Sarcosomataceae	Urnula	craterium	1	0	1	0
Eukaryota	Fungi	Dikarya	Ascomycota	Pezizomycotina	Pezizomycetes	unknown_subclass	Pezizales	Sarcosomataceae	Urnula	hiemalis	1	0	1	0
Eukaryota	Fungi	Dikarya	Ascomycota	Pezizomycotina	Pezizomycetes	unknown_subclass	Pezizales	Tuberaceae	Choiromyces	meandriformis	1	0	1	0
Eukaryota	Fungi	Dikarya	Ascomycota	Pezizomycotina	Pezizomycetes	unknown_subclass	Pezizales	Tuberaceae	Choiromyces	venosus	1	0	1	0
Eukaryota	Fungi	Dikarya	Ascomycota	Pezizomycotina	Pezizomycetes	unknown_subclass	Pezizales	Tuberaceae	Tuber	aestivum	1	0	1	0
Eukaryota	Fungi	Dikarya	Ascomycota	Pezizomycotina	Pezizomycetes	unknown_subclass	Pezizales	Tuberaceae	Tuber	borchii	1	0	1	0
Eukaryota	Fungi	Dikarya	Ascomycota	Pezizomycotina	Pezizomycetes	unknown_subclass	Pezizales	Tuberaceae	Tuber	brumale	1	0	1	0
Eukaryota	Fungi	Dikarya	Ascomycota	Pezizomycotina	Pezizomycetes	unknown_subclass	Pezizales	Tuberaceae	Tuber	excavatum	1	0	1	0
Eukaryota	Fungi	Dikarya	Ascomycota	Pezizomycotina	Pezizomycetes	unknown_subclass	Pezizales	Tuberaceae	Tuber	gibbosum	1	0	1	0
Eukaryota	Fungi	Dikarya	Ascomycota	Pezizomycotina	Pezizomycetes	unknown_subclass	Pezizales	Tuberaceae	Tuber	indicum	1	0	1	0
Eukaryota	Fungi	Dikarya	Ascomycota	Pezizomycotina	Pezizomycetes	unknown_subclass	Pezizales	Tuberaceae	Tuber	magnatum	1	0	1	0
Eukaryota	Fungi	Dikarya	Ascomycota	Pezizomycotina	Pezizomycetes	unknown_subclass	Pezizales	Tuberaceae	Tuber	melanosporum	3	0	1	0
Eukaryota	Fungi	Dikarya	Ascomycota	Pezizomycotina	Pezizomycetes	unknown_subclass	Pezizales	Tuberaceae	Tuber	oligospermum	1	0	1	0
Eukaryota	Fungi	Dikarya	Ascomycota	Pezizomycotina	Pezizomycetes	unknown_subclass	Pezizales	Tuberaceae	Tuber	pseudoexcavatum	1	0	1	0
Eukaryota	Fungi	Dikarya	Ascomycota	Pezizomycotina	Pezizomycetes	unknown_subclass	Pezizales	Tuberaceae	Tuber	puberulum	1	0	1	0
Eukaryota	Fungi	Dikarya	Ascomycota	Pezizomycotina	Pezizomycetes	unknown_subclass	Pezizales	Tuberaceae	unknown_genus	uncultured Tuberaceae	1	0	1	0
Eukaryota	Fungi	Dikarya	Ascomycota	Pezizomycotina	Sordariomycetes	Hypocreomycetidae	Glomerellales	Australiascaceae	Australiasca	laeensis	1	0	1	0
Eukaryota	Fungi	Dikarya	Ascomycota	Pezizomycotina	Sordariomycetes	Hypocreomycetidae	Glomerellales	Australiascaceae	Monilochaetes	infuscans	3	0	1	0
Eukaryota	Fungi	Dikarya	Ascomycota	Pezizomycotina	Sordariomycetes	Hypocreomycetidae	Glomerellales	Glomerellaceae	Colletotrichum	circinans	1	0	1	0
Eukaryota	Fungi	Dikarya	Ascomycota	Pezizomycotina	Sordariomycetes	Hypocreomycetidae	Glomerellales	Glomerellaceae	Colletotrichum	coccodes	1	0	1	0
Eukaryota	Fungi	Dikarya	Ascomycota	Pezizomycotina	Sordariomycetes	Hypocreomycetidae	Glomerellales	Glomerellaceae	Colletotrichum	dematium	1	0	1	0
Eukaryota	Fungi	Dikarya	Ascomycota	Pezizomycotina	Sordariomycetes	Hypocreomycetidae	Glomerellales	Glomerellaceae	Colletotrichum	lupini	3	0	1	0
Eukaryota	Fungi	Dikarya	Ascomycota	Pezizomycotina	Sordariomycetes	Hypocreomycetidae	Glomerellales	Glomerellaceae	Colletotrichum	sp. AHU9748	1	0	1	0
Eukaryota	Fungi	Dikarya	Ascomycota	Pezizomycotina	Sordariomycetes	Hypocreomycetidae	Glomerellales	Glomerellaceae	Colletotrichum	sp. CPCC 480565	1	0	1	0
Eukaryota	Fungi	Dikarya	Ascomycota	Pezizomycotina	Sordariomycetes	Hypocreomycetidae	Glomerellales	Glomerellaceae	Colletotrichum	trifolii	2	0	1	0
Eukaryota	Fungi	Dikarya	Ascomycota	Pezizomycotina	Sordariomycetes	Hypocreomycetidae	Glomerellales	Glomerellaceae	Colletotrichum	truncatum	3	0	1	0
Eukaryota	Fungi	Dikarya	Ascomycota	Pezizomycotina	Sordariomycetes	Hypocreomycetidae	Glomerellales	Glomerellaceae	Glomerella	acutata	8	0	1	0
Eukaryota	Fungi	Dikarya	Ascomycota	Pezizomycotina	Sordariomycetes	Hypocreomycetidae	Glomerellales	Glomerellaceae	Glomerella	cingulata	4	0	1	0
Eukaryota	Fungi	Dikarya	Ascomycota	Pezizomycotina	Sordariomycetes	Hypocreomycetidae	Glomerellales	Glomerellaceae	Glomerella	graminicola	2	1	0.666667	0.333333
Eukaryota	Fungi	Dikarya	Ascomycota	Pezizomycotina	Sordariomycetes	Hypocreomycetidae	Glomerellales	Glomerellaceae	Glomerella	lindemuthiana	2	0	1	0
Eukaryota	Fungi	Dikarya	Ascomycota	Pezizomycotina	Sordariomycetes	Hypocreomycetidae	Glomerellales	Plectosphaerellaceae	Lectera	colletotrichoides	1	0	1	0
Eukaryota	Fungi	Dikarya	Ascomycota	Pezizomycotina	Sordariomycetes	Hypocreomycetidae	Glomerellales	Plectosphaerellaceae	Plectosphaerella	cucumerina	1	0	1	0
Eukaryota	Fungi	Dikarya	Ascomycota	Pezizomycotina	Sordariomycetes	Hypocreomycetidae	Glomerellales	Plectosphaerellaceae	Plectosphaerella	sp. CCF3811	1	0	1	0
Eukaryota	Fungi	Dikarya	Ascomycota	Pezizomycotina	Sordariomycetes	Hypocreomycetidae	Glomerellales	Plectosphaerellaceae	Plectosphaerella	sp. MH727	1	0	1	0
Eukaryota	Fungi	Dikarya	Ascomycota	Pezizomycotina	Sordariomycetes	Hypocreomycetidae	Glomerellales	Plectosphaerellaceae	Verticillium	albo-atrum	7	0	1	0
Eukaryota	Fungi	Dikarya	Ascomycota	Pezizomycotina	Sordariomycetes	Hypocreomycetidae	Glomerellales	Plectosphaerellaceae	Verticillium	dahliae	2	0	1	0
Eukaryota	Fungi	Dikarya	Ascomycota	Pezizomycotina	Sordariomycetes	Hypocreomycetidae	Glomerellales	Plectosphaerellaceae	Verticillium	longisporum	1	0	1	0
Eukaryota	Fungi	Dikarya	Ascomycota	Pezizomycotina	Sordariomycetes	Hypocreomycetidae	Glomerellales	Reticulascaceae	Kylindria	peruamazonensis	1	0	1	0
Eukaryota	Fungi	Dikarya	Ascomycota	Pezizomycotina	Sordariomycetes	Hypocreomycetidae	Glomerellales	Reticulascaceae	Reticulascus	clavatus	2	0	1	0
Eukaryota	Fungi	Dikarya	Ascomycota	Pezizomycotina	Sordariomycetes	Hypocreomycetidae	Hypocreales	Bionectriaceae	Bionectria	ochroleuca	4	0	1	0
Eukaryota	Fungi	Dikarya	Ascomycota	Pezizomycotina	Sordariomycetes	Hypocreomycetidae	Hypocreales	Bionectriaceae	Bionectria	pityrodes	4	0	1	0
Eukaryota	Fungi	Dikarya	Ascomycota	Pezizomycotina	Sordariomycetes	Hypocreomycetidae	Hypocreales	Bionectriaceae	Bryocentria	brongniartii	2	0	1	0
Eukaryota	Fungi	Dikarya	Ascomycota	Pezizomycotina	Sordariomycetes	Hypocreomycetidae	Hypocreales	Bionectriaceae	Didymostilbe	echinofibrosa	1	0	1	0
Eukaryota	Fungi	Dikarya	Ascomycota	Pezizomycotina	Sordariomycetes	Hypocreomycetidae	Hypocreales	Bionectriaceae	Geosmithia	lavendula	1	0	1	0
Eukaryota	Fungi	Dikarya	Ascomycota	Pezizomycotina	Sordariomycetes	Hypocreomycetidae	Hypocreales	Bionectriaceae	Geosmithia	microcorthyli	1	0	1	0
Eukaryota	Fungi	Dikarya	Ascomycota	Pezizomycotina	Sordariomycetes	Hypocreomycetidae	Hypocreales	Bionectriaceae	Geosmithia	putterillii	6	0	1	0
Eukaryota	Fungi	Dikarya	Ascomycota	Pezizomycotina	Sordariomycetes	Hypocreomycetidae	Hypocreales	Bionectriaceae	Mycoarachis	inversa	0	1	0	1
Eukaryota	Fungi	Dikarya	Ascomycota	Pezizomycotina	Sordariomycetes	Hypocreomycetidae	Hypocreales	Bionectriaceae	Myrothecium	inundatum	2	0	1	0
Eukaryota	Fungi	Dikarya	Ascomycota	Pezizomycotina	Sordariomycetes	Hypocreomycetidae	Hypocreales	Bionectriaceae	Nectriopsis	violacea	1	0	1	0
Eukaryota	Fungi	Dikarya	Ascomycota	Pezizomycotina	Sordariomycetes	Hypocreomycetidae	Hypocreales	Bionectriaceae	Ochronectria	calami	1	0	1	0
Eukaryota	Fungi	Dikarya	Ascomycota	Pezizomycotina	Sordariomycetes	Hypocreomycetidae	Hypocreales	Bionectriaceae	Peethambara	spirostriata	1	0	1	0
Eukaryota	Fungi	Dikarya	Ascomycota	Pezizomycotina	Sordariomycetes	Hypocreomycetidae	Hypocreales	Bionectriaceae	Stilbocrea	macrostoma	1	0	1	0
Eukaryota	Fungi	Dikarya	Ascomycota	Pezizomycotina	Sordariomycetes	Hypocreomycetidae	Hypocreales	Clavicipitaceae	Balansia	henningsiana	1	0	1	0
Eukaryota	Fungi	Dikarya	Ascomycota	Pezizomycotina	Sordariomycetes	Hypocreomycetidae	Hypocreales	Clavicipitaceae	Chamaeleomyces	granulomatis	1	0	1	0
Eukaryota	Fungi	Dikarya	Ascomycota	Pezizomycotina	Sordariomycetes	Hypocreomycetidae	Hypocreales	Clavicipitaceae	Chamaeleomyces	viridis	1	0	1	0
Eukaryota	Fungi	Dikarya	Ascomycota	Pezizomycotina	Sordariomycetes	Hypocreomycetidae	Hypocreales	Clavicipitaceae	Claviceps	africana	1	0	1	0
Eukaryota	Fungi	Dikarya	Ascomycota	Pezizomycotina	Sordariomycetes	Hypocreomycetidae	Hypocreales	Clavicipitaceae	Claviceps	paspali	1	0	1	0
Eukaryota	Fungi	Dikarya	Ascomycota	Pezizomycotina	Sordariomycetes	Hypocreomycetidae	Hypocreales	Clavicipitaceae	Claviceps	purpurea	6	1	0.857143	0.142857
Eukaryota	Fungi	Dikarya	Ascomycota	Pezizomycotina	Sordariomycetes	Hypocreomycetidae	Hypocreales	Clavicipitaceae	Clavicipitaceae	sp. BCMU SI01	1	0	1	0
Eukaryota	Fungi	Dikarya	Ascomycota	Pezizomycotina	Sordariomycetes	Hypocreomycetidae	Hypocreales	Clavicipitaceae	Conoideocrella	luteorostrata	2	0	1	0
Eukaryota	Fungi	Dikarya	Ascomycota	Pezizomycotina	Sordariomycetes	Hypocreomycetidae	Hypocreales	Clavicipitaceae	Ephelis	japonica	2	0	1	0
Eukaryota	Fungi	Dikarya	Ascomycota	Pezizomycotina	Sordariomycetes	Hypocreomycetidae	Hypocreales	Clavicipitaceae	Mariannaea	camptospora	1	0	1	0
Eukaryota	Fungi	Dikarya	Ascomycota	Pezizomycotina	Sordariomycetes	Hypocreomycetidae	Hypocreales	Clavicipitaceae	Mariannaea	unknown_specie	2	0	1	0
Eukaryota	Fungi	Dikarya	Ascomycota	Pezizomycotina	Sordariomycetes	Hypocreomycetidae	Hypocreales	Clavicipitaceae	Metacordyceps	chlamydosporia	2	0	1	0
Eukaryota	Fungi	Dikarya	Ascomycota	Pezizomycotina	Sordariomycetes	Hypocreomycetidae	Hypocreales	Clavicipitaceae	Metacordyceps	khaoyaiensis	1	0	1	0
Eukaryota	Fungi	Dikarya	Ascomycota	Pezizomycotina	Sordariomycetes	Hypocreomycetidae	Hypocreales	Clavicipitaceae	Metarhiziopsis	microspora	1	0	1	0
Eukaryota	Fungi	Dikarya	Ascomycota	Pezizomycotina	Sordariomycetes	Hypocreomycetidae	Hypocreales	Clavicipitaceae	Metarhizium	acridum	0	1	0	1
Eukaryota	Fungi	Dikarya	Ascomycota	Pezizomycotina	Sordariomycetes	Hypocreomycetidae	Hypocreales	Clavicipitaceae	Metarhizium	anisopliae	27	3	0.9	0.1
Eukaryota	Fungi	Dikarya	Ascomycota	Pezizomycotina	Sordariomycetes	Hypocreomycetidae	Hypocreales	Clavicipitaceae	Metarhizium	flavoviride	1	0	1	0
Eukaryota	Fungi	Dikarya	Ascomycota	Pezizomycotina	Sordariomycetes	Hypocreomycetidae	Hypocreales	Clavicipitaceae	Nomuraea	rileyi	3	0	1	0
Eukaryota	Fungi	Dikarya	Ascomycota	Pezizomycotina	Sordariomycetes	Hypocreomycetidae	Hypocreales	Clavicipitaceae	Paecilomyces	carneus	2	0	1	0
Eukaryota	Fungi	Dikarya	Ascomycota	Pezizomycotina	Sordariomycetes	Hypocreomycetidae	Hypocreales	Clavicipitaceae	Paecilomyces	hepiali	1	0	1	0
Eukaryota	Fungi	Dikarya	Ascomycota	Pezizomycotina	Sordariomycetes	Hypocreomycetidae	Hypocreales	Clavicipitaceae	Paecilomyces	marquandii	4	1	0.8	0.2
Eukaryota	Fungi	Dikarya	Ascomycota	Pezizomycotina	Sordariomycetes	Hypocreomycetidae	Hypocreales	Clavicipitaceae	Paecilomyces	niphetodes	1	0	1	0
Eukaryota	Fungi	Dikarya	Ascomycota	Pezizomycotina	Sordariomycetes	Hypocreomycetidae	Hypocreales	Clavicipitaceae	Paecilomyces	penicillatus	1	0	1	0
Eukaryota	Fungi	Dikarya	Ascomycota	Pezizomycotina	Sordariomycetes	Hypocreomycetidae	Hypocreales	Clavicipitaceae	Paecilomyces	sp. 080834	1	0	1	0
Eukaryota	Fungi	Dikarya	Ascomycota	Pezizomycotina	Sordariomycetes	Hypocreomycetidae	Hypocreales	Clavicipitaceae	Paecilomyces	sp. SJL0906	1	0	1	0
Eukaryota	Fungi	Dikarya	Ascomycota	Pezizomycotina	Sordariomycetes	Hypocreomycetidae	Hypocreales	Clavicipitaceae	Pochonia	suchlasporia	2	0	1	0
Eukaryota	Fungi	Dikarya	Ascomycota	Pezizomycotina	Sordariomycetes	Hypocreomycetidae	Hypocreales	Clavicipitaceae	Tolypocladium	cylindrosporum	1	0	1	0
Eukaryota	Fungi	Dikarya	Ascomycota	Pezizomycotina	Sordariomycetes	Hypocreomycetidae	Hypocreales	Clavicipitaceae	Tolypocladium	inflatum	2	0	1	0
Eukaryota	Fungi	Dikarya	Ascomycota	Pezizomycotina	Sordariomycetes	Hypocreomycetidae	Hypocreales	Clavicipitaceae	unknown_genus	uncultured Clavicipitaceae	0	2	0	1
Eukaryota	Fungi	Dikarya	Ascomycota	Pezizomycotina	Sordariomycetes	Hypocreomycetidae	Hypocreales	Cordycipitaceae	Beauveria	caledonica	1	0	1	0
Eukaryota	Fungi	Dikarya	Ascomycota	Pezizomycotina	Sordariomycetes	Hypocreomycetidae	Hypocreales	Cordycipitaceae	Beauveria	felina	3	0	1	0
Eukaryota	Fungi	Dikarya	Ascomycota	Pezizomycotina	Sordariomycetes	Hypocreomycetidae	Hypocreales	Cordycipitaceae	Beauveria	sp. RSL-III	1	0	1	0
Eukaryota	Fungi	Dikarya	Ascomycota	Pezizomycotina	Sordariomycetes	Hypocreomycetidae	Hypocreales	Cordycipitaceae	Beauveria	sp. SJL-2009	1	0	1	0
Eukaryota	Fungi	Dikarya	Ascomycota	Pezizomycotina	Sordariomycetes	Hypocreomycetidae	Hypocreales	Cordycipitaceae	Cordyceps	bassiana	14	1	0.933333	0.0666667
Eukaryota	Fungi	Dikarya	Ascomycota	Pezizomycotina	Sordariomycetes	Hypocreomycetidae	Hypocreales	Cordycipitaceae	Cordyceps	bifusispora	0	1	0	1
Eukaryota	Fungi	Dikarya	Ascomycota	Pezizomycotina	Sordariomycetes	Hypocreomycetidae	Hypocreales	Cordycipitaceae	Cordyceps	brongniartii	13	0	1	0
Eukaryota	Fungi	Dikarya	Ascomycota	Pezizomycotina	Sordariomycetes	Hypocreomycetidae	Hypocreales	Cordycipitaceae	Cordyceps	confragosa	2	0	1	0
Eukaryota	Fungi	Dikarya	Ascomycota	Pezizomycotina	Sordariomycetes	Hypocreomycetidae	Hypocreales	Cordycipitaceae	Cordyceps	cylindrica	2	0	1	0
Eukaryota	Fungi	Dikarya	Ascomycota	Pezizomycotina	Sordariomycetes	Hypocreomycetidae	Hypocreales	Cordycipitaceae	Cordyceps	grylli	1	0	1	0
Eukaryota	Fungi	Dikarya	Ascomycota	Pezizomycotina	Sordariomycetes	Hypocreomycetidae	Hypocreales	Cordycipitaceae	Cordyceps	gunnii	3	0	1	0
Eukaryota	Fungi	Dikarya	Ascomycota	Pezizomycotina	Sordariomycetes	Hypocreomycetidae	Hypocreales	Cordycipitaceae	Cordyceps	isarioides	1	0	1	0
Eukaryota	Fungi	Dikarya	Ascomycota	Pezizomycotina	Sordariomycetes	Hypocreomycetidae	Hypocreales	Cordycipitaceae	Cordyceps	kanzashiana	0	1	0	1
Eukaryota	Fungi	Dikarya	Ascomycota	Pezizomycotina	Sordariomycetes	Hypocreomycetidae	Hypocreales	Cordycipitaceae	Cordyceps	memorabilis	1	0	1	0
Eukaryota	Fungi	Dikarya	Ascomycota	Pezizomycotina	Sordariomycetes	Hypocreomycetidae	Hypocreales	Cordycipitaceae	Cordyceps	militaris	4	1	0.8	0.2
Eukaryota	Fungi	Dikarya	Ascomycota	Pezizomycotina	Sordariomycetes	Hypocreomycetidae	Hypocreales	Cordycipitaceae	Cordyceps	pruinosa	1	0	1	0
Eukaryota	Fungi	Dikarya	Ascomycota	Pezizomycotina	Sordariomycetes	Hypocreomycetidae	Hypocreales	Cordycipitaceae	Cordyceps	roseostromata	0	1	0	1
Eukaryota	Fungi	Dikarya	Ascomycota	Pezizomycotina	Sordariomycetes	Hypocreomycetidae	Hypocreales	Cordycipitaceae	Cordyceps	scarabaeicola	1	0	1	0
Eukaryota	Fungi	Dikarya	Ascomycota	Pezizomycotina	Sordariomycetes	Hypocreomycetidae	Hypocreales	Cordycipitaceae	Cordyceps	sp. 97005	1	0	1	0
Eukaryota	Fungi	Dikarya	Ascomycota	Pezizomycotina	Sordariomycetes	Hypocreomycetidae	Hypocreales	Cordycipitaceae	Cordyceps	sp. CCRC 32221	0	1	0	1
Eukaryota	Fungi	Dikarya	Ascomycota	Pezizomycotina	Sordariomycetes	Hypocreomycetidae	Hypocreales	Cordycipitaceae	Cordyceps	sphingum	1	0	1	0
Eukaryota	Fungi	Dikarya	Ascomycota	Pezizomycotina	Sordariomycetes	Hypocreomycetidae	Hypocreales	Cordycipitaceae	Gibellula	sp. BCMU GP01	0	1	0	1
Eukaryota	Fungi	Dikarya	Ascomycota	Pezizomycotina	Sordariomycetes	Hypocreomycetidae	Hypocreales	Cordycipitaceae	Isaria	amoenerosea	1	0	1	0
Eukaryota	Fungi	Dikarya	Ascomycota	Pezizomycotina	Sordariomycetes	Hypocreomycetidae	Hypocreales	Cordycipitaceae	Isaria	cateniobliqua	1	0	1	0
Eukaryota	Fungi	Dikarya	Ascomycota	Pezizomycotina	Sordariomycetes	Hypocreomycetidae	Hypocreales	Cordycipitaceae	Isaria	farinosa	12	0	1	0
Eukaryota	Fungi	Dikarya	Ascomycota	Pezizomycotina	Sordariomycetes	Hypocreomycetidae	Hypocreales	Cordycipitaceae	Isaria	fumosorosea	9	0	1	0
Eukaryota	Fungi	Dikarya	Ascomycota	Pezizomycotina	Sordariomycetes	Hypocreomycetidae	Hypocreales	Cordycipitaceae	Isaria	javanica	4	0	1	0
Eukaryota	Fungi	Dikarya	Ascomycota	Pezizomycotina	Sordariomycetes	Hypocreomycetidae	Hypocreales	Cordycipitaceae	Isaria	tenuipes	10	0	1	0
Eukaryota	Fungi	Dikarya	Ascomycota	Pezizomycotina	Sordariomycetes	Hypocreomycetidae	Hypocreales	Cordycipitaceae	Lecanicillium	fusisporum	0	1	0	1
Eukaryota	Fungi	Dikarya	Ascomycota	Pezizomycotina	Sordariomycetes	Hypocreomycetidae	Hypocreales	Cordycipitaceae	Lecanicillium	psalliotae	2	2	0.5	0.5
Eukaryota	Fungi	Dikarya	Ascomycota	Pezizomycotina	Sordariomycetes	Hypocreomycetidae	Hypocreales	Cordycipitaceae	Lecanicillium	saksenae	7	0	1	0
Eukaryota	Fungi	Dikarya	Ascomycota	Pezizomycotina	Sordariomycetes	Hypocreomycetidae	Hypocreales	Cordycipitaceae	Simplicillium	lamellicola	1	0	1	0
Eukaryota	Fungi	Dikarya	Ascomycota	Pezizomycotina	Sordariomycetes	Hypocreomycetidae	Hypocreales	Hypocreaceae	Hypocrea	americana	0	1	0	1
Eukaryota	Fungi	Dikarya	Ascomycota	Pezizomycotina	Sordariomycetes	Hypocreomycetidae	Hypocreales	Hypocreaceae	Hypocrea	cordyceps	1	0	1	0
Eukaryota	Fungi	Dikarya	Ascomycota	Pezizomycotina	Sordariomycetes	Hypocreomycetidae	Hypocreales	Hypocreaceae	Hypocrea	koningii	4	0	1	0
Eukaryota	Fungi	Dikarya	Ascomycota	Pezizomycotina	Sordariomycetes	Hypocreomycetidae	Hypocreales	Hypocreaceae	Hypocrea	lixii	2	0	1	0
Eukaryota	Fungi	Dikarya	Ascomycota	Pezizomycotina	Sordariomycetes	Hypocreomycetidae	Hypocreales	Hypocreaceae	Hypocrea	lutea	2	0	1	0
Eukaryota	Fungi	Dikarya	Ascomycota	Pezizomycotina	Sordariomycetes	Hypocreomycetidae	Hypocreales	Hypocreaceae	Hypocrea	pseudokoningii	2	0	1	0
Eukaryota	Fungi	Dikarya	Ascomycota	Pezizomycotina	Sordariomycetes	Hypocreomycetidae	Hypocreales	Hypocreaceae	Hypocrea	rufa	6	0	1	0
Eukaryota	Fungi	Dikarya	Ascomycota	Pezizomycotina	Sordariomycetes	Hypocreomycetidae	Hypocreales	Hypocreaceae	Hypocrea	sp. 2F	1	0	1	0
Eukaryota	Fungi	Dikarya	Ascomycota	Pezizomycotina	Sordariomycetes	Hypocreomycetidae	Hypocreales	Hypocreaceae	Hypocrea	sp. SP-4	0	1	0	1
Eukaryota	Fungi	Dikarya	Ascomycota	Pezizomycotina	Sordariomycetes	Hypocreomycetidae	Hypocreales	Hypocreaceae	Hypocrea	sp. Z28	1	0	1	0
Eukaryota	Fungi	Dikarya	Ascomycota	Pezizomycotina	Sordariomycetes	Hypocreomycetidae	Hypocreales	Hypocreaceae	Hypomyces	chrysospermus	2	0	1	0
Eukaryota	Fungi	Dikarya	Ascomycota	Pezizomycotina	Sordariomycetes	Hypocreomycetidae	Hypocreales	Hypocreaceae	Trichoderma	reesei	4	0	1	0
Eukaryota	Fungi	Dikarya	Ascomycota	Pezizomycotina	Sordariomycetes	Hypocreomycetidae	Hypocreales	Hypocreaceae	Trichoderma	sp. CSN-18	1	0	1	0
Eukaryota	Fungi	Dikarya	Ascomycota	Pezizomycotina	Sordariomycetes	Hypocreomycetidae	Hypocreales	Hypocreaceae	Trichoderma	sp. S41	1	0	1	0
Eukaryota	Fungi	Dikarya	Ascomycota	Pezizomycotina	Sordariomycetes	Hypocreomycetidae	Hypocreales	Hypocreaceae	Trichoderma	sp. w512	1	0	1	0
Eukaryota	Fungi	Dikarya	Ascomycota	Pezizomycotina	Sordariomycetes	Hypocreomycetidae	Hypocreales	Hypocreaceae	Trichoderma	sp. XST1	1	0	1	0
Eukaryota	Fungi	Dikarya	Ascomycota	Pezizomycotina	Sordariomycetes	Hypocreomycetidae	Hypocreales	Hypocreaceae	Trichoderma	sp. Z41	1	0	1	0
Eukaryota	Fungi	Dikarya	Ascomycota	Pezizomycotina	Sordariomycetes	Hypocreomycetidae	Hypocreales	Nectriaceae	Fusarium	cerealis	1	0	1	0
Eukaryota	Fungi	Dikarya	Ascomycota	Pezizomycotina	Sordariomycetes	Hypocreomycetidae	Hypocreales	Nectriaceae	Fusarium	culmorum	2	0	1	0
Eukaryota	Fungi	Dikarya	Ascomycota	Pezizomycotina	Sordariomycetes	Hypocreomycetidae	Hypocreales	Nectriaceae	Fusarium	equiseti	1	0	1	0
Eukaryota	Fungi	Dikarya	Ascomycota	Pezizomycotina	Sordariomycetes	Hypocreomycetidae	Hypocreales	Nectriaceae	Fusarium	merismoides	1	0	1	0
Eukaryota	Fungi	Dikarya	Ascomycota	Pezizomycotina	Sordariomycetes	Hypocreomycetidae	Hypocreales	Nectriaceae	Fusarium	oxysporum	13	0	1	0
Eukaryota	Fungi	Dikarya	Ascomycota	Pezizomycotina	Sordariomycetes	Hypocreomycetidae	Hypocreales	Nectriaceae	Fusarium	solani	4	0	1	0
Eukaryota	Fungi	Dikarya	Ascomycota	Pezizomycotina	Sordariomycetes	Hypocreomycetidae	Hypocreales	Nectriaceae	Fusarium	sp. 08006	1	0	1	0
Eukaryota	Fungi	Dikarya	Ascomycota	Pezizomycotina	Sordariomycetes	Hypocreomycetidae	Hypocreales	Nectriaceae	Fusarium	sp. 08023	1	0	1	0
Eukaryota	Fungi	Dikarya	Ascomycota	Pezizomycotina	Sordariomycetes	Hypocreomycetidae	Hypocreales	Nectriaceae	Fusarium	sp. 08025	1	0	1	0
Eukaryota	Fungi	Dikarya	Ascomycota	Pezizomycotina	Sordariomycetes	Hypocreomycetidae	Hypocreales	Nectriaceae	Fusarium	sp. 13002	1	0	1	0
Eukaryota	Fungi	Dikarya	Ascomycota	Pezizomycotina	Sordariomycetes	Hypocreomycetidae	Hypocreales	Nectriaceae	Fusarium	sp. 14005	1	0	1	0
Eukaryota	Fungi	Dikarya	Ascomycota	Pezizomycotina	Sordariomycetes	Hypocreomycetidae	Hypocreales	Nectriaceae	Fusarium	sp. 14012	1	0	1	0
Eukaryota	Fungi	Dikarya	Ascomycota	Pezizomycotina	Sordariomycetes	Hypocreomycetidae	Hypocreales	Nectriaceae	Fusarium	sp. 14018	1	0	1	0
Eukaryota	Fungi	Dikarya	Ascomycota	Pezizomycotina	Sordariomycetes	Hypocreomycetidae	Hypocreales	Nectriaceae	Fusarium	sp. 14201	1	0	1	0
Eukaryota	Fungi	Dikarya	Ascomycota	Pezizomycotina	Sordariomycetes	Hypocreomycetidae	Hypocreales	Nectriaceae	Fusarium	sp. 16003	1	0	1	0
Eukaryota	Fungi	Dikarya	Ascomycota	Pezizomycotina	Sordariomycetes	Hypocreomycetidae	Hypocreales	Nectriaceae	Fusarium	sp. 16004	1	0	1	0
Eukaryota	Fungi	Dikarya	Ascomycota	Pezizomycotina	Sordariomycetes	Hypocreomycetidae	Hypocreales	Nectriaceae	Fusarium	sp. 16010	1	0	1	0
Eukaryota	Fungi	Dikarya	Ascomycota	Pezizomycotina	Sordariomycetes	Hypocreomycetidae	Hypocreales	Nectriaceae	Fusarium	sp. 18014	1	0	1	0
Eukaryota	Fungi	Dikarya	Ascomycota	Pezizomycotina	Sordariomycetes	Hypocreomycetidae	Hypocreales	Nectriaceae	Fusarium	sp. 19001	1	0	1	0
Eukaryota	Fungi	Dikarya	Ascomycota	Pezizomycotina	Sordariomycetes	Hypocreomycetidae	Hypocreales	Nectriaceae	Fusarium	sp. 19003	1	0	1	0
Eukaryota	Fungi	Dikarya	Ascomycota	Pezizomycotina	Sordariomycetes	Hypocreomycetidae	Hypocreales	Nectriaceae	Fusarium	sp. CPCC 1400009	1	0	1	0
Eukaryota	Fungi	Dikarya	Ascomycota	Pezizomycotina	Sordariomycetes	Hypocreomycetidae	Hypocreales	Nectriaceae	Fusarium	sp. CPCC 480010	1	0	1	0
Eukaryota	Fungi	Dikarya	Ascomycota	Pezizomycotina	Sordariomycetes	Hypocreomycetidae	Hypocreales	Nectriaceae	Fusarium	sp. EF1	1	0	1	0
Eukaryota	Fungi	Dikarya	Ascomycota	Pezizomycotina	Sordariomycetes	Hypocreomycetidae	Hypocreales	Nectriaceae	Fusarium	sp. F-D	1	0	1	0
Eukaryota	Fungi	Dikarya	Ascomycota	Pezizomycotina	Sordariomycetes	Hypocreomycetidae	Hypocreales	Nectriaceae	Fusarium	sp. LL-X4	1	0	1	0
Eukaryota	Fungi	Dikarya	Ascomycota	Pezizomycotina	Sordariomycetes	Hypocreomycetidae	Hypocreales	Nectriaceae	Fusarium	sp. LNUF014	1	0	1	0
Eukaryota	Fungi	Dikarya	Ascomycota	Pezizomycotina	Sordariomycetes	Hypocreomycetidae	Hypocreales	Nectriaceae	Fusarium	sp. MAS2	1	0	1	0
Eukaryota	Fungi	Dikarya	Ascomycota	Pezizomycotina	Sordariomycetes	Hypocreomycetidae	Hypocreales	Nectriaceae	Fusarium	sp. MBS1	1	0	1	0
Eukaryota	Fungi	Dikarya	Ascomycota	Pezizomycotina	Sordariomycetes	Hypocreomycetidae	Hypocreales	Nectriaceae	Fusarium	sp. MI 17	1	0	1	0
Eukaryota	Fungi	Dikarya	Ascomycota	Pezizomycotina	Sordariomycetes	Hypocreomycetidae	Hypocreales	Nectriaceae	Fusarium	sp. Y1	0	1	0	1
Eukaryota	Fungi	Dikarya	Ascomycota	Pezizomycotina	Sordariomycetes	Hypocreomycetidae	Hypocreales	Nectriaceae	Gibberella	avenacea	1	0	1	0
Eukaryota	Fungi	Dikarya	Ascomycota	Pezizomycotina	Sordariomycetes	Hypocreomycetidae	Hypocreales	Nectriaceae	Gibberella	fujikuroi	1	0	1	0
Eukaryota	Fungi	Dikarya	Ascomycota	Pezizomycotina	Sordariomycetes	Hypocreomycetidae	Hypocreales	Nectriaceae	Gibberella	moniliformis	8	0	1	0
Eukaryota	Fungi	Dikarya	Ascomycota	Pezizomycotina	Sordariomycetes	Hypocreomycetidae	Hypocreales	Nectriaceae	Gibberella	pulicaris	2	0	1	0
Eukaryota	Fungi	Dikarya	Ascomycota	Pezizomycotina	Sordariomycetes	Hypocreomycetidae	Hypocreales	Nectriaceae	Gibberella	zeae	14	0	1	0
Eukaryota	Fungi	Dikarya	Ascomycota	Pezizomycotina	Sordariomycetes	Hypocreomycetidae	Hypocreales	Nectriaceae	Nectria	cinnabarina	2	0	1	0
Eukaryota	Fungi	Dikarya	Ascomycota	Pezizomycotina	Sordariomycetes	Hypocreomycetidae	Hypocreales	Nectriaceae	Nectria	curta	1	0	1	0
Eukaryota	Fungi	Dikarya	Ascomycota	Pezizomycotina	Sordariomycetes	Hypocreomycetidae	Hypocreales	Nectriaceae	Nectria	haematococca	3	0	1	0
Eukaryota	Fungi	Dikarya	Ascomycota	Pezizomycotina	Sordariomycetes	Hypocreomycetidae	Hypocreales	Nectriaceae	Nectria	lugdunensis	4	0	1	0
Eukaryota	Fungi	Dikarya	Ascomycota	Pezizomycotina	Sordariomycetes	Hypocreomycetidae	Hypocreales	Nectriaceae	Nectria	mariannaeae	2	0	1	0
Eukaryota	Fungi	Dikarya	Ascomycota	Pezizomycotina	Sordariomycetes	Hypocreomycetidae	Hypocreales	Nectriaceae	Nectria	parmeliae	1	0	1	0
Eukaryota	Fungi	Dikarya	Ascomycota	Pezizomycotina	Sordariomycetes	Hypocreomycetidae	Hypocreales	Nectriaceae	Nectria	pseudotrichia	1	0	1	0
Eukaryota	Fungi	Dikarya	Ascomycota	Pezizomycotina	Sordariomycetes	Hypocreomycetidae	Hypocreales	Nectriaceae	Stephanonectria	keithii	1	0	1	0
Eukaryota	Fungi	Dikarya	Ascomycota	Pezizomycotina	Sordariomycetes	Hypocreomycetidae	Hypocreales	Nectriaceae	Volutella	ciliata	2	0	1	0
Eukaryota	Fungi	Dikarya	Ascomycota	Pezizomycotina	Sordariomycetes	Hypocreomycetidae	Hypocreales	Niessliaceae	Niesslia	exilis	2	0	1	0
Eukaryota	Fungi	Dikarya	Ascomycota	Pezizomycotina	Sordariomycetes	Hypocreomycetidae	Hypocreales	Ophiocordycipitaceae	Elaphocordyceps	japonica	1	0	1	0
Eukaryota	Fungi	Dikarya	Ascomycota	Pezizomycotina	Sordariomycetes	Hypocreomycetidae	Hypocreales	Ophiocordycipitaceae	Elaphocordyceps	jezoensis	1	0	1	0
Eukaryota	Fungi	Dikarya	Ascomycota	Pezizomycotina	Sordariomycetes	Hypocreomycetidae	Hypocreales	Ophiocordycipitaceae	Elaphocordyceps	ophioglossoides	3	0	1	0
Eukaryota	Fungi	Dikarya	Ascomycota	Pezizomycotina	Sordariomycetes	Hypocreomycetidae	Hypocreales	Ophiocordycipitaceae	Elaphocordyceps	paradoxa	1	0	1	0
Eukaryota	Fungi	Dikarya	Ascomycota	Pezizomycotina	Sordariomycetes	Hypocreomycetidae	Hypocreales	Ophiocordycipitaceae	Elaphocordyceps	valliformis	1	0	1	0
Eukaryota	Fungi	Dikarya	Ascomycota	Pezizomycotina	Sordariomycetes	Hypocreomycetidae	Hypocreales	Ophiocordycipitaceae	Hirsutella	citriformis	1	1	0.5	0.5
Eukaryota	Fungi	Dikarya	Ascomycota	Pezizomycotina	Sordariomycetes	Hypocreomycetidae	Hypocreales	Ophiocordycipitaceae	Hymenostilbe	odonatae	1	0	1	0
Eukaryota	Fungi	Dikarya	Ascomycota	Pezizomycotina	Sordariomycetes	Hypocreomycetidae	Hypocreales	Ophiocordycipitaceae	Ophiocordyceps	agriotidis	1	0	1	0
Eukaryota	Fungi	Dikarya	Ascomycota	Pezizomycotina	Sordariomycetes	Hypocreomycetidae	Hypocreales	Ophiocordycipitaceae	Ophiocordyceps	caloceroides	1	0	1	0
Eukaryota	Fungi	Dikarya	Ascomycota	Pezizomycotina	Sordariomycetes	Hypocreomycetidae	Hypocreales	Ophiocordycipitaceae	Ophiocordyceps	crassispora	1	0	1	0
Eukaryota	Fungi	Dikarya	Ascomycota	Pezizomycotina	Sordariomycetes	Hypocreomycetidae	Hypocreales	Ophiocordycipitaceae	Ophiocordyceps	dipterigena	1	0	1	0
Eukaryota	Fungi	Dikarya	Ascomycota	Pezizomycotina	Sordariomycetes	Hypocreomycetidae	Hypocreales	Ophiocordycipitaceae	Ophiocordyceps	formicarum	2	0	1	0
Eukaryota	Fungi	Dikarya	Ascomycota	Pezizomycotina	Sordariomycetes	Hypocreomycetidae	Hypocreales	Ophiocordycipitaceae	Ophiocordyceps	gracilioides	1	0	1	0
Eukaryota	Fungi	Dikarya	Ascomycota	Pezizomycotina	Sordariomycetes	Hypocreomycetidae	Hypocreales	Ophiocordycipitaceae	Ophiocordyceps	heteropoda	2	0	1	0
Eukaryota	Fungi	Dikarya	Ascomycota	Pezizomycotina	Sordariomycetes	Hypocreomycetidae	Hypocreales	Ophiocordycipitaceae	Ophiocordyceps	irangiensis	1	0	1	0
Eukaryota	Fungi	Dikarya	Ascomycota	Pezizomycotina	Sordariomycetes	Hypocreomycetidae	Hypocreales	Ophiocordycipitaceae	Ophiocordyceps	konnoana	1	0	1	0
Eukaryota	Fungi	Dikarya	Ascomycota	Pezizomycotina	Sordariomycetes	Hypocreomycetidae	Hypocreales	Ophiocordycipitaceae	Ophiocordyceps	myrmecophila	2	0	1	0
Eukaryota	Fungi	Dikarya	Ascomycota	Pezizomycotina	Sordariomycetes	Hypocreomycetidae	Hypocreales	Ophiocordycipitaceae	Ophiocordyceps	nutans	1	0	1	0
Eukaryota	Fungi	Dikarya	Ascomycota	Pezizomycotina	Sordariomycetes	Hypocreomycetidae	Hypocreales	Ophiocordycipitaceae	Ophiocordyceps	oxycephala	1	0	1	0
Eukaryota	Fungi	Dikarya	Ascomycota	Pezizomycotina	Sordariomycetes	Hypocreomycetidae	Hypocreales	Ophiocordycipitaceae	Ophiocordyceps	sinensis	6	0	1	0
Eukaryota	Fungi	Dikarya	Ascomycota	Pezizomycotina	Sordariomycetes	Hypocreomycetidae	Hypocreales	Ophiocordycipitaceae	Ophiocordyceps	sphecocephala	1	0	1	0
Eukaryota	Fungi	Dikarya	Ascomycota	Pezizomycotina	Sordariomycetes	Hypocreomycetidae	Hypocreales	Ophiocordycipitaceae	Ophiocordyceps	tricentri	1	0	1	0
Eukaryota	Fungi	Dikarya	Ascomycota	Pezizomycotina	Sordariomycetes	Hypocreomycetidae	Hypocreales	Ophiocordycipitaceae	Purpureocillium	lilacinum	4	0	1	0
Eukaryota	Fungi	Dikarya	Ascomycota	Pezizomycotina	Sordariomycetes	Hypocreomycetidae	Hypocreales	unknown_family	Acremonium	alternatum	1	0	1	0
Eukaryota	Fungi	Dikarya	Ascomycota	Pezizomycotina	Sordariomycetes	Hypocreomycetidae	Hypocreales	unknown_family	Acremonium	sp. Dh3	1	0	1	0
Eukaryota	Fungi	Dikarya	Ascomycota	Pezizomycotina	Sordariomycetes	Hypocreomycetidae	Hypocreales	unknown_family	Berkelella	stilbigera	1	0	1	0
Eukaryota	Fungi	Dikarya	Ascomycota	Pezizomycotina	Sordariomycetes	Hypocreomycetidae	Hypocreales	unknown_family	Chaetopsina	fulva	1	0	1	0
Eukaryota	Fungi	Dikarya	Ascomycota	Pezizomycotina	Sordariomycetes	Hypocreomycetidae	Hypocreales	unknown_family	Hypocreales	sp. GMG_C1	1	0	1	0
Eukaryota	Fungi	Dikarya	Ascomycota	Pezizomycotina	Sordariomycetes	Hypocreomycetidae	Hypocreales	unknown_family	Hypocreales	sp. GMG_PPb3	0	1	0	1
Eukaryota	Fungi	Dikarya	Ascomycota	Pezizomycotina	Sordariomycetes	Hypocreomycetidae	Hypocreales	unknown_family	Illosporium	carneum	1	0	1	0
Eukaryota	Fungi	Dikarya	Ascomycota	Pezizomycotina	Sordariomycetes	Hypocreomycetidae	Hypocreales	unknown_family	Myrothecium	atroviride	1	0	1	0
Eukaryota	Fungi	Dikarya	Ascomycota	Pezizomycotina	Sordariomycetes	Hypocreomycetidae	Hypocreales	unknown_family	Myrothecium	cinctum	4	0	1	0
Eukaryota	Fungi	Dikarya	Ascomycota	Pezizomycotina	Sordariomycetes	Hypocreomycetidae	Hypocreales	unknown_family	Myrothecium	gramineum	1	0	1	0
Eukaryota	Fungi	Dikarya	Ascomycota	Pezizomycotina	Sordariomycetes	Hypocreomycetidae	Hypocreales	unknown_family	Myrothecium	leucotrichum	3	0	1	0
Eukaryota	Fungi	Dikarya	Ascomycota	Pezizomycotina	Sordariomycetes	Hypocreomycetidae	Hypocreales	unknown_family	Myrothecium	roridum	11	0	1	0
Eukaryota	Fungi	Dikarya	Ascomycota	Pezizomycotina	Sordariomycetes	Hypocreomycetidae	Hypocreales	unknown_family	Myrothecium	sp. 08010	1	0	1	0
Eukaryota	Fungi	Dikarya	Ascomycota	Pezizomycotina	Sordariomycetes	Hypocreomycetidae	Hypocreales	unknown_family	Myrothecium	sp. BBA69174	1	0	1	0
Eukaryota	Fungi	Dikarya	Ascomycota	Pezizomycotina	Sordariomycetes	Hypocreomycetidae	Hypocreales	unknown_family	Myrothecium	sp. CGMCC 3.3665	1	0	1	0
Eukaryota	Fungi	Dikarya	Ascomycota	Pezizomycotina	Sordariomycetes	Hypocreomycetidae	Hypocreales	unknown_family	Myrothecium	sp. Z16	1	0	1	0
Eukaryota	Fungi	Dikarya	Ascomycota	Pezizomycotina	Sordariomycetes	Hypocreomycetidae	Hypocreales	unknown_family	Myrothecium	verrucaria	4	0	1	0
Eukaryota	Fungi	Dikarya	Ascomycota	Pezizomycotina	Sordariomycetes	Hypocreomycetidae	Hypocreales	unknown_family	Stachybotrys	chartarum	3	0	1	0
Eukaryota	Fungi	Dikarya	Ascomycota	Pezizomycotina	Sordariomycetes	Hypocreomycetidae	Hypocreales	unknown_family	Stachybotrys	chlorohalonata	1	0	1	0
Eukaryota	Fungi	Dikarya	Ascomycota	Pezizomycotina	Sordariomycetes	Hypocreomycetidae	Hypocreales	unknown_family	Stachybotrys	dichroa	2	0	1	0
Eukaryota	Fungi	Dikarya	Ascomycota	Pezizomycotina	Sordariomycetes	Hypocreomycetidae	Hypocreales	unknown_family	Stachybotrys	echinata	1	0	1	0
Eukaryota	Fungi	Dikarya	Ascomycota	Pezizomycotina	Sordariomycetes	Hypocreomycetidae	Hypocreales	unknown_family	Stachybotrys	kampalensis	1	0	1	0
Eukaryota	Fungi	Dikarya	Ascomycota	Pezizomycotina	Sordariomycetes	Hypocreomycetidae	Hypocreales	unknown_family	Stachybotrys	sp. XW2005a	1	0	1	0
Eukaryota	Fungi	Dikarya	Ascomycota	Pezizomycotina	Sordariomycetes	Hypocreomycetidae	Hypocreales	unknown_family	Stachybotrys	subsimplex	0	1	0	1
Eukaryota	Fungi	Dikarya	Ascomycota	Pezizomycotina	Sordariomycetes	Hypocreomycetidae	Hypocreales	unknown_family	Stilbella	fimetaria	2	0	1	0
Eukaryota	Fungi	Dikarya	Ascomycota	Pezizomycotina	Sordariomycetes	Hypocreomycetidae	Hypocreales	unknown_family	unknown_genus	uncultured Hypocreales	1	1	0.5	0.5
Eukaryota	Fungi	Dikarya	Ascomycota	Pezizomycotina	Sordariomycetes	Hypocreomycetidae	Hypocreales	unknown_family	unknown_genus	unknown_specie	1	0	1	0
Eukaryota	Fungi	Dikarya	Ascomycota	Pezizomycotina	Sordariomycetes	Hypocreomycetidae	Hypocreales	unknown_family	Verticillium	fungicola	2	0	1	0
Eukaryota	Fungi	Dikarya	Ascomycota	Pezizomycotina	Sordariomycetes	Hypocreomycetidae	Hypocreales	unknown_family	Verticillium	insectorum	1	0	1	0
Eukaryota	Fungi	Dikarya	Ascomycota	Pezizomycotina	Sordariomycetes	Hypocreomycetidae	Microascales	Gondwanamycetaceae	Gondwanamyces	proteae	1	0	1	0
Eukaryota	Fungi	Dikarya	Ascomycota	Pezizomycotina	Sordariomycetes	Hypocreomycetidae	Microascales	Halosphaeriaceae	Ascosacculus	heteroguttulatus	1	0	1	0
Eukaryota	Fungi	Dikarya	Ascomycota	Pezizomycotina	Sordariomycetes	Hypocreomycetidae	Microascales	Halosphaeriaceae	Halosarpheia	marina	1	0	1	0
Eukaryota	Fungi	Dikarya	Ascomycota	Pezizomycotina	Sordariomycetes	Hypocreomycetidae	Microascales	Halosphaeriaceae	Halosphaeriaceae	sp. IT41	1	0	1	0
Eukaryota	Fungi	Dikarya	Ascomycota	Pezizomycotina	Sordariomycetes	Hypocreomycetidae	Microascales	Halosphaeriaceae	Lignincola	laevis	0	1	0	1
Eukaryota	Fungi	Dikarya	Ascomycota	Pezizomycotina	Sordariomycetes	Hypocreomycetidae	Microascales	Halosphaeriaceae	Magnisphaera	spartinae	1	0	1	0
Eukaryota	Fungi	Dikarya	Ascomycota	Pezizomycotina	Sordariomycetes	Hypocreomycetidae	Microascales	Halosphaeriaceae	Nais	inornata	1	0	1	0
Eukaryota	Fungi	Dikarya	Ascomycota	Pezizomycotina	Sordariomycetes	Hypocreomycetidae	Microascales	Halosphaeriaceae	Natantispora	lotica	3	0	1	0
Eukaryota	Fungi	Dikarya	Ascomycota	Pezizomycotina	Sordariomycetes	Hypocreomycetidae	Microascales	Halosphaeriaceae	Natantispora	retorquens	3	0	1	0
Eukaryota	Fungi	Dikarya	Ascomycota	Pezizomycotina	Sordariomycetes	Hypocreomycetidae	Microascales	Halosphaeriaceae	Oceanitis	cincinnatula	1	0	1	0
Eukaryota	Fungi	Dikarya	Ascomycota	Pezizomycotina	Sordariomycetes	Hypocreomycetidae	Microascales	Halosphaeriaceae	Panorbis	viscosus	2	0	1	0
Eukaryota	Fungi	Dikarya	Ascomycota	Pezizomycotina	Sordariomycetes	Hypocreomycetidae	Microascales	Halosphaeriaceae	Phaeonectriella	lignicola	1	0	1	0
Eukaryota	Fungi	Dikarya	Ascomycota	Pezizomycotina	Sordariomycetes	Hypocreomycetidae	Microascales	Microascaceae	Graphium	eumorphum	1	0	1	0
Eukaryota	Fungi	Dikarya	Ascomycota	Pezizomycotina	Sordariomycetes	Hypocreomycetidae	Microascales	Microascaceae	Graphium	fructicola	1	0	1	0
Eukaryota	Fungi	Dikarya	Ascomycota	Pezizomycotina	Sordariomycetes	Hypocreomycetidae	Microascales	Microascaceae	Graphium	madagascariense	2	0	1	0
Eukaryota	Fungi	Dikarya	Ascomycota	Pezizomycotina	Sordariomycetes	Hypocreomycetidae	Microascales	Microascaceae	Graphium	penicillioides	2	3	0.4	0.6
Eukaryota	Fungi	Dikarya	Ascomycota	Pezizomycotina	Sordariomycetes	Hypocreomycetidae	Microascales	Microascaceae	Graphium	putredinis	2	1	0.666667	0.333333
Eukaryota	Fungi	Dikarya	Ascomycota	Pezizomycotina	Sordariomycetes	Hypocreomycetidae	Microascales	Microascaceae	Microascus	brevicaulis	2	0	1	0
Eukaryota	Fungi	Dikarya	Ascomycota	Pezizomycotina	Sordariomycetes	Hypocreomycetidae	Microascales	Microascaceae	Microascus	cirrosus	1	0	1	0
Eukaryota	Fungi	Dikarya	Ascomycota	Pezizomycotina	Sordariomycetes	Hypocreomycetidae	Microascales	Microascaceae	Microascus	manginii	1	0	1	0
Eukaryota	Fungi	Dikarya	Ascomycota	Pezizomycotina	Sordariomycetes	Hypocreomycetidae	Microascales	Microascaceae	Petriella	setifera	1	0	1	0
Eukaryota	Fungi	Dikarya	Ascomycota	Pezizomycotina	Sordariomycetes	Hypocreomycetidae	Microascales	Microascaceae	Pseudallescheria	boydii	5	0	1	0
Eukaryota	Fungi	Dikarya	Ascomycota	Pezizomycotina	Sordariomycetes	Hypocreomycetidae	Microascales	Microascaceae	Pseudallescheria	ellipsoidea	1	0	1	0
Eukaryota	Fungi	Dikarya	Ascomycota	Pezizomycotina	Sordariomycetes	Hypocreomycetidae	Microascales	Microascaceae	Pseudallescheria	sp. D42	1	0	1	0
Eukaryota	Fungi	Dikarya	Ascomycota	Pezizomycotina	Sordariomycetes	Hypocreomycetidae	Microascales	Microascaceae	Pseudallescheria	sp. T55	1	0	1	0
Eukaryota	Fungi	Dikarya	Ascomycota	Pezizomycotina	Sordariomycetes	Hypocreomycetidae	Microascales	Microascaceae	Scedosporium	prolificans	2	0	1	0
Eukaryota	Fungi	Dikarya	Ascomycota	Pezizomycotina	Sordariomycetes	Hypocreomycetidae	Microascales	unknown_family	Brachyconidiellopsis	fimicola	1	0	1	0
Eukaryota	Fungi	Dikarya	Ascomycota	Pezizomycotina	Sordariomycetes	Hypocreomycetidae	Microascales	unknown_family	Sphaeronaemella	fragariae	1	0	1	0
Eukaryota	Fungi	Dikarya	Ascomycota	Pezizomycotina	Sordariomycetes	Hypocreomycetidae	unknown_order	unknown_family	Torpedospora	ambispinosa	1	0	1	0
Eukaryota	Fungi	Dikarya	Ascomycota	Pezizomycotina	Sordariomycetes	Hypocreomycetidae	unknown_order	unknown_family	Torpedospora	radiata	1	0	1	0
Eukaryota	Fungi	Dikarya	Ascomycota	Pezizomycotina	Sordariomycetes	Sordariomycetidae	Boliniales	Boliniaceae	Camarops	microspora	2	0	1	0
Eukaryota	Fungi	Dikarya	Ascomycota	Pezizomycotina	Sordariomycetes	Sordariomycetidae	Boliniales	Boliniaceae	Camarops	ustulinoides	1	0	1	0
Eukaryota	Fungi	Dikarya	Ascomycota	Pezizomycotina	Sordariomycetes	Sordariomycetidae	Calosphaeriales	Calosphaeriaceae	Calosphaeria	africana	2	0	1	0
Eukaryota	Fungi	Dikarya	Ascomycota	Pezizomycotina	Sordariomycetes	Sordariomycetidae	Calosphaeriales	Calosphaeriaceae	Calosphaeria	pulchella	1	0	1	0
Eukaryota	Fungi	Dikarya	Ascomycota	Pezizomycotina	Sordariomycetes	Sordariomycetidae	Calosphaeriales	Calosphaeriaceae	Jattaea	mookgoponga	1	0	1	0
Eukaryota	Fungi	Dikarya	Ascomycota	Pezizomycotina	Sordariomycetes	Sordariomycetidae	Calosphaeriales	Calosphaeriaceae	Jattaea	prunicola	1	0	1	0
Eukaryota	Fungi	Dikarya	Ascomycota	Pezizomycotina	Sordariomycetes	Sordariomycetidae	Calosphaeriales	Calosphaeriaceae	Pleurostomophora	richardsiae	1	0	1	0
Eukaryota	Fungi	Dikarya	Ascomycota	Pezizomycotina	Sordariomycetes	Sordariomycetidae	Calosphaeriales	Calosphaeriaceae	Togniniella	acerosa	2	0	1	0
Eukaryota	Fungi	Dikarya	Ascomycota	Pezizomycotina	Sordariomycetes	Sordariomycetidae	Chaetosphaeriales	Chaetosphaeriaceae	Chaetosphaeria	ciliata	1	0	1	0
Eukaryota	Fungi	Dikarya	Ascomycota	Pezizomycotina	Sordariomycetes	Sordariomycetidae	Chaetosphaeriales	Chaetosphaeriaceae	Chaetosphaeria	curvispora	0	1	0	1
Eukaryota	Fungi	Dikarya	Ascomycota	Pezizomycotina	Sordariomycetes	Sordariomycetidae	Coniochaetales	Coniochaetaceae	Coniochaeta	africana	1	0	1	0
Eukaryota	Fungi	Dikarya	Ascomycota	Pezizomycotina	Sordariomycetes	Sordariomycetidae	Coniochaetales	Coniochaetaceae	Coniochaeta	prunicola	2	0	1	0
Eukaryota	Fungi	Dikarya	Ascomycota	Pezizomycotina	Sordariomycetes	Sordariomycetidae	Coniochaetales	Coniochaetaceae	Coniochaeta	velutina	6	0	1	0
Eukaryota	Fungi	Dikarya	Ascomycota	Pezizomycotina	Sordariomycetes	Sordariomycetidae	Coniochaetales	Coniochaetaceae	Lecythophora	hoffmannii	1	0	1	0
Eukaryota	Fungi	Dikarya	Ascomycota	Pezizomycotina	Sordariomycetes	Sordariomycetidae	Coniochaetales	Coniochaetaceae	Lecythophora	lignicola	1	0	1	0
Eukaryota	Fungi	Dikarya	Ascomycota	Pezizomycotina	Sordariomycetes	Sordariomycetidae	Coniochaetales	Coniochaetaceae	Lecythophora	mutabilis	2	0	1	0
Eukaryota	Fungi	Dikarya	Ascomycota	Pezizomycotina	Sordariomycetes	Sordariomycetidae	Coniochaetales	Coniochaetaceae	Lecythophora	sp. HA1540	1	0	1	0
Eukaryota	Fungi	Dikarya	Ascomycota	Pezizomycotina	Sordariomycetes	Sordariomycetidae	Diaporthales	Cryphonectriaceae	Chromendothia	citrina	1	0	1	0
Eukaryota	Fungi	Dikarya	Ascomycota	Pezizomycotina	Sordariomycetes	Sordariomycetidae	Diaporthales	Cryphonectriaceae	Chrysoporthe	cubensis	2	0	1	0
Eukaryota	Fungi	Dikarya	Ascomycota	Pezizomycotina	Sordariomycetes	Sordariomycetidae	Diaporthales	Cryphonectriaceae	Endothia	gyrosa	1	0	1	0
Eukaryota	Fungi	Dikarya	Ascomycota	Pezizomycotina	Sordariomycetes	Sordariomycetidae	Diaporthales	Cryphonectriaceae	Endothia	sp. IFB-E023	1	0	1	0
Eukaryota	Fungi	Dikarya	Ascomycota	Pezizomycotina	Sordariomycetes	Sordariomycetidae	Diaporthales	Cryphonectriaceae	Microthia	havanensis	1	0	1	0
Eukaryota	Fungi	Dikarya	Ascomycota	Pezizomycotina	Sordariomycetes	Sordariomycetidae	Diaporthales	Diaporthaceae	Diaporthe	phaseolorum	1	0	1	0
Eukaryota	Fungi	Dikarya	Ascomycota	Pezizomycotina	Sordariomycetes	Sordariomycetidae	Diaporthales	Diaporthaceae	Diaporthe	sp. MI 02	1	0	1	0
Eukaryota	Fungi	Dikarya	Ascomycota	Pezizomycotina	Sordariomycetes	Sordariomycetidae	Diaporthales	Diaporthaceae	Diaporthe	sp. MI 03	1	0	1	0
Eukaryota	Fungi	Dikarya	Ascomycota	Pezizomycotina	Sordariomycetes	Sordariomycetidae	Diaporthales	Diaporthaceae	Mazzantia	napelli	1	0	1	0
Eukaryota	Fungi	Dikarya	Ascomycota	Pezizomycotina	Sordariomycetes	Sordariomycetidae	Diaporthales	Diaporthaceae	Mazzantia	sp. 13F	1	0	1	0
Eukaryota	Fungi	Dikarya	Ascomycota	Pezizomycotina	Sordariomycetes	Sordariomycetidae	Diaporthales	Gnomoniaceae	Ophiognomonia	clavigignenti-juglandacearum	1	0	1	0
Eukaryota	Fungi	Dikarya	Ascomycota	Pezizomycotina	Sordariomycetes	Sordariomycetidae	Diaporthales	Melanconidaceae	Melanconis	marginalis	1	0	1	0
Eukaryota	Fungi	Dikarya	Ascomycota	Pezizomycotina	Sordariomycetes	Sordariomycetidae	Diaporthales	Melanconidaceae	Melanconis	stilbostoma	0	1	0	1
Eukaryota	Fungi	Dikarya	Ascomycota	Pezizomycotina	Sordariomycetes	Sordariomycetidae	Diaporthales	unknown_family	Rhamphoria	delicatula	1	0	1	0
Eukaryota	Fungi	Dikarya	Ascomycota	Pezizomycotina	Sordariomycetes	Sordariomycetidae	Diaporthales	Valsaceae	Phomopsis	amygdali	3	0	1	0
Eukaryota	Fungi	Dikarya	Ascomycota	Pezizomycotina	Sordariomycetes	Sordariomycetidae	Diaporthales	Valsaceae	Phomopsis	sp. MUCC0021	1	0	1	0
Eukaryota	Fungi	Dikarya	Ascomycota	Pezizomycotina	Sordariomycetes	Sordariomycetidae	Diaporthales	Valsaceae	Phomopsis	sp. MUCC0103	1	0	1	0
Eukaryota	Fungi	Dikarya	Ascomycota	Pezizomycotina	Sordariomycetes	Sordariomycetidae	Diaporthales	Valsaceae	Valsa	ambiens	1	0	1	0
Eukaryota	Fungi	Dikarya	Ascomycota	Pezizomycotina	Sordariomycetes	Sordariomycetidae	Diaporthales	Valsaceae	Valsa	niveum	1	0	1	0
Eukaryota	Fungi	Dikarya	Ascomycota	Pezizomycotina	Sordariomycetes	Sordariomycetidae	Diaporthales	Valsaceae	Valsa	persoonii	1	0	1	0
Eukaryota	Fungi	Dikarya	Ascomycota	Pezizomycotina	Sordariomycetes	Sordariomycetidae	Diaporthales	Valsaceae	Valsella	salicis	1	0	1	0
Eukaryota	Fungi	Dikarya	Ascomycota	Pezizomycotina	Sordariomycetes	Sordariomycetidae	Magnaporthales	Magnaporthaceae	Gaeumannomyces	sp. CCF3810	1	0	1	0
Eukaryota	Fungi	Dikarya	Ascomycota	Pezizomycotina	Sordariomycetes	Sordariomycetidae	Magnaporthales	Magnaporthaceae	Magnaporthe	grisea	1	0	1	0
Eukaryota	Fungi	Dikarya	Ascomycota	Pezizomycotina	Sordariomycetes	Sordariomycetidae	Magnaporthales	Magnaporthaceae	Magnaporthe	oryzae	3	0	1	0
Eukaryota	Fungi	Dikarya	Ascomycota	Pezizomycotina	Sordariomycetes	Sordariomycetidae	Magnaporthales	Magnaporthaceae	Ophioceras	leptosporum	1	0	1	0
Eukaryota	Fungi	Dikarya	Ascomycota	Pezizomycotina	Sordariomycetes	Sordariomycetidae	Magnaporthales	Magnaporthaceae	Pseudohalonectria	falcata	1	0	1	0
Eukaryota	Fungi	Dikarya	Ascomycota	Pezizomycotina	Sordariomycetes	Sordariomycetidae	Ophiostomatales	Ophiostomataceae	Grosmannia	penicillata	1	0	1	0
Eukaryota	Fungi	Dikarya	Ascomycota	Pezizomycotina	Sordariomycetes	Sordariomycetidae	Ophiostomatales	Ophiostomataceae	Ophiostoma	bicolor	0	1	0	1
Eukaryota	Fungi	Dikarya	Ascomycota	Pezizomycotina	Sordariomycetes	Sordariomycetidae	Ophiostomatales	Ophiostomataceae	Ophiostoma	floccosum	1	0	1	0
Eukaryota	Fungi	Dikarya	Ascomycota	Pezizomycotina	Sordariomycetes	Sordariomycetidae	Ophiostomatales	Ophiostomataceae	Ophiostoma	ips	1	0	1	0
Eukaryota	Fungi	Dikarya	Ascomycota	Pezizomycotina	Sordariomycetes	Sordariomycetidae	Ophiostomatales	Ophiostomataceae	Ophiostoma	piliferum	2	0	1	0
Eukaryota	Fungi	Dikarya	Ascomycota	Pezizomycotina	Sordariomycetes	Sordariomycetidae	Ophiostomatales	Ophiostomataceae	Ophiostoma	quercus	1	0	1	0
Eukaryota	Fungi	Dikarya	Ascomycota	Pezizomycotina	Sordariomycetes	Sordariomycetidae	Ophiostomatales	Ophiostomataceae	Ophiostoma	stenoceras	2	0	1	0
Eukaryota	Fungi	Dikarya	Ascomycota	Pezizomycotina	Sordariomycetes	Sordariomycetidae	Ophiostomatales	Ophiostomataceae	Ophiostoma	ulmi	1	0	1	0
Eukaryota	Fungi	Dikarya	Ascomycota	Pezizomycotina	Sordariomycetes	Sordariomycetidae	Ophiostomatales	Ophiostomataceae	Parascedosporium	tectonae	2	0	1	0
Eukaryota	Fungi	Dikarya	Ascomycota	Pezizomycotina	Sordariomycetes	Sordariomycetidae	Ophiostomatales	Ophiostomataceae	Sporothrix	schenckii	1	0	1	0
Eukaryota	Fungi	Dikarya	Ascomycota	Pezizomycotina	Sordariomycetes	Sordariomycetidae	Sordariales	Cephalothecaceae	Albertiniella	polyporicola	0	2	0	1
Eukaryota	Fungi	Dikarya	Ascomycota	Pezizomycotina	Sordariomycetes	Sordariomycetidae	Sordariales	Cephalothecaceae	Cephalotheca	foveolata	1	0	1	0
Eukaryota	Fungi	Dikarya	Ascomycota	Pezizomycotina	Sordariomycetes	Sordariomycetidae	Sordariales	Cephalothecaceae	Cephalotheca	sulfurea	1	0	1	0
Eukaryota	Fungi	Dikarya	Ascomycota	Pezizomycotina	Sordariomycetes	Sordariomycetidae	Sordariales	Chaetomiaceae	Chaetomium	elatum	2	0	1	0
Eukaryota	Fungi	Dikarya	Ascomycota	Pezizomycotina	Sordariomycetes	Sordariomycetidae	Sordariales	Chaetomiaceae	Chaetomium	globosum	6	2	0.75	0.25
Eukaryota	Fungi	Dikarya	Ascomycota	Pezizomycotina	Sordariomycetes	Sordariomycetidae	Sordariales	Chaetomiaceae	Chaetomium	sp. 15002	1	0	1	0
Eukaryota	Fungi	Dikarya	Ascomycota	Pezizomycotina	Sordariomycetes	Sordariomycetidae	Sordariales	Chaetomiaceae	Chaetomium	sp. 15003	1	0	1	0
Eukaryota	Fungi	Dikarya	Ascomycota	Pezizomycotina	Sordariomycetes	Sordariomycetidae	Sordariales	Chaetomiaceae	Chaetomium	sp. CPCC 480539	1	0	1	0
Eukaryota	Fungi	Dikarya	Ascomycota	Pezizomycotina	Sordariomycetes	Sordariomycetidae	Sordariales	Chaetomiaceae	Chaetomium	sp. CQ31	1	0	1	0
Eukaryota	Fungi	Dikarya	Ascomycota	Pezizomycotina	Sordariomycetes	Sordariomycetidae	Sordariales	Chaetomiaceae	Chaetomium	sp. KY-52	1	0	1	0
Eukaryota	Fungi	Dikarya	Ascomycota	Pezizomycotina	Sordariomycetes	Sordariomycetidae	Sordariales	Lasiosphaeriaceae	Ascovaginospora	stellipala	1	0	1	0
Eukaryota	Fungi	Dikarya	Ascomycota	Pezizomycotina	Sordariomycetes	Sordariomycetidae	Sordariales	Lasiosphaeriaceae	Bombardia	bombarda	1	0	1	0
Eukaryota	Fungi	Dikarya	Ascomycota	Pezizomycotina	Sordariomycetes	Sordariomycetidae	Sordariales	Lasiosphaeriaceae	Podospora	anserina	2	0	1	0
Eukaryota	Fungi	Dikarya	Ascomycota	Pezizomycotina	Sordariomycetes	Sordariomycetidae	Sordariales	Sordariaceae	Neurospora	crassa	4	0	1	0
Eukaryota	Fungi	Dikarya	Ascomycota	Pezizomycotina	Sordariomycetes	Sordariomycetidae	Sordariales	Sordariaceae	Neurospora	sitophila	1	0	1	0
Eukaryota	Fungi	Dikarya	Ascomycota	Pezizomycotina	Sordariomycetes	Sordariomycetidae	Sordariales	Sordariaceae	Neurospora	tetrasperma	1	0	1	0
Eukaryota	Fungi	Dikarya	Ascomycota	Pezizomycotina	Sordariomycetes	Sordariomycetidae	Sordariales	Sordariaceae	Sordaria	fimicola	2	0	1	0
Eukaryota	Fungi	Dikarya	Ascomycota	Pezizomycotina	Sordariomycetes	Sordariomycetidae	Sordariales	Sordariaceae	Sordaria	macrospora	1	1	0.5	0.5
Eukaryota	Fungi	Dikarya	Ascomycota	Pezizomycotina	Sordariomycetes	Sordariomycetidae	Sordariales	unknown_family	Ascolacicola	austriaca	1	0	1	0
Eukaryota	Fungi	Dikarya	Ascomycota	Pezizomycotina	Sordariomycetes	Sordariomycetidae	Sordariales	unknown_family	Kionochaeta	ivoriensis	1	0	1	0
Eukaryota	Fungi	Dikarya	Ascomycota	Pezizomycotina	Sordariomycetes	Sordariomycetidae	Sordariales	unknown_family	Kionochaeta	ramifera	1	0	1	0
Eukaryota	Fungi	Dikarya	Ascomycota	Pezizomycotina	Sordariomycetes	Sordariomycetidae	Sordariales	unknown_family	Kionochaeta	sp. MK-100	1	0	1	0
Eukaryota	Fungi	Dikarya	Ascomycota	Pezizomycotina	Sordariomycetes	Sordariomycetidae	Sordariales	unknown_family	Kionochaeta	spissa	2	0	1	0
Eukaryota	Fungi	Dikarya	Ascomycota	Pezizomycotina	Sordariomycetes	Sordariomycetidae	Sordariales	unknown_family	Madurella	mycetomatis	1	0	1	0
Eukaryota	Fungi	Dikarya	Ascomycota	Pezizomycotina	Sordariomycetes	Sordariomycetidae	Sordariales	unknown_family	Madurella	sp. TMMU3956	1	0	1	0
Eukaryota	Fungi	Dikarya	Ascomycota	Pezizomycotina	Sordariomycetes	Sordariomycetidae	Sordariales	unknown_family	Taifanglania	inflata	1	0	1	0
Eukaryota	Fungi	Dikarya	Ascomycota	Pezizomycotina	Sordariomycetes	Sordariomycetidae	unknown_order	Annulatascaceae	Ascitendus	austriacus	1	0	1	0
Eukaryota	Fungi	Dikarya	Ascomycota	Pezizomycotina	Sordariomycetes	Sordariomycetidae	unknown_order	Apiosporaceae	Apiospora	montagnei	10	0	1	0
Eukaryota	Fungi	Dikarya	Ascomycota	Pezizomycotina	Sordariomycetes	Sordariomycetidae	unknown_order	Apiosporaceae	Arthrinium	arundinis	1	0	1	0
Eukaryota	Fungi	Dikarya	Ascomycota	Pezizomycotina	Sordariomycetes	Sordariomycetidae	unknown_order	Apiosporaceae	Arthrinium	aureum	3	0	1	0
Eukaryota	Fungi	Dikarya	Ascomycota	Pezizomycotina	Sordariomycetes	Sordariomycetidae	unknown_order	Apiosporaceae	Arthrinium	euphorbiae	1	0	1	0
Eukaryota	Fungi	Dikarya	Ascomycota	Pezizomycotina	Sordariomycetes	Sordariomycetidae	unknown_order	Apiosporaceae	Arthrinium	hispanicum	1	0	1	0
Eukaryota	Fungi	Dikarya	Ascomycota	Pezizomycotina	Sordariomycetes	Sordariomycetidae	unknown_order	Apiosporaceae	Arthrinium	japonicum	3	0	1	0
Eukaryota	Fungi	Dikarya	Ascomycota	Pezizomycotina	Sordariomycetes	Sordariomycetidae	unknown_order	Apiosporaceae	Arthrinium	marii	2	0	1	0
Eukaryota	Fungi	Dikarya	Ascomycota	Pezizomycotina	Sordariomycetes	Sordariomycetidae	unknown_order	Apiosporaceae	Arthrinium	mediterranei	1	0	1	0
Eukaryota	Fungi	Dikarya	Ascomycota	Pezizomycotina	Sordariomycetes	Sordariomycetidae	unknown_order	Apiosporaceae	Arthrinium	phaeospermum	13	0	1	0
Eukaryota	Fungi	Dikarya	Ascomycota	Pezizomycotina	Sordariomycetes	Sordariomycetidae	unknown_order	Apiosporaceae	Arthrinium	puccinioides	1	0	1	0
Eukaryota	Fungi	Dikarya	Ascomycota	Pezizomycotina	Sordariomycetes	Sordariomycetidae	unknown_order	Apiosporaceae	Arthrinium	sacchari	3	0	1	0
Eukaryota	Fungi	Dikarya	Ascomycota	Pezizomycotina	Sordariomycetes	Sordariomycetidae	unknown_order	Apiosporaceae	Arthrinium	saccharicola	1	0	1	0
Eukaryota	Fungi	Dikarya	Ascomycota	Pezizomycotina	Sordariomycetes	Sordariomycetidae	unknown_order	Apiosporaceae	Arthrinium	serenense	3	0	1	0
Eukaryota	Fungi	Dikarya	Ascomycota	Pezizomycotina	Sordariomycetes	Sordariomycetidae	unknown_order	Apiosporaceae	Arthrinium	sp. ATCC 24358	1	0	1	0
Eukaryota	Fungi	Dikarya	Ascomycota	Pezizomycotina	Sordariomycetes	Sordariomycetidae	unknown_order	Apiosporaceae	Arthrinium	sp. IMI 326879	1	0	1	0
Eukaryota	Fungi	Dikarya	Ascomycota	Pezizomycotina	Sordariomycetes	Sordariomycetidae	unknown_order	Apiosporaceae	Arthrinium	urticae	1	0	1	0
Eukaryota	Fungi	Dikarya	Ascomycota	Pezizomycotina	Sordariomycetes	Sordariomycetidae	unknown_order	unknown_family	Lentomitella	cirrhosa	1	0	1	0
Eukaryota	Fungi	Dikarya	Ascomycota	Pezizomycotina	Sordariomycetes	unknown_subclass	Koralionastetales	Koralionastetaceae	Koralionastes	ellipticus	0	1	0	1
Eukaryota	Fungi	Dikarya	Ascomycota	Pezizomycotina	Sordariomycetes	unknown_subclass	Koralionastetales	Koralionastetaceae	Pontogeneia	microdictyi	0	1	0	1
Eukaryota	Fungi	Dikarya	Ascomycota	Pezizomycotina	Sordariomycetes	unknown_subclass	Lulworthiales	Lulworthiaceae	Lindra	crassa	1	0	1	0
Eukaryota	Fungi	Dikarya	Ascomycota	Pezizomycotina	Sordariomycetes	unknown_subclass	Lulworthiales	Lulworthiaceae	Lindra	marinera	1	0	1	0
Eukaryota	Fungi	Dikarya	Ascomycota	Pezizomycotina	Sordariomycetes	unknown_subclass	Lulworthiales	Lulworthiaceae	Lindra	obtusa	2	0	1	0
Eukaryota	Fungi	Dikarya	Ascomycota	Pezizomycotina	Sordariomycetes	unknown_subclass	Lulworthiales	Lulworthiaceae	Lulwoana	sp. CCF3787	1	0	1	0
Eukaryota	Fungi	Dikarya	Ascomycota	Pezizomycotina	Sordariomycetes	unknown_subclass	Lulworthiales	Lulworthiaceae	Lulwoana	sp. MH630	1	0	1	0
Eukaryota	Fungi	Dikarya	Ascomycota	Pezizomycotina	Sordariomycetes	unknown_subclass	Lulworthiales	Lulworthiaceae	Lulwoana	uniseptata	3	1	0.75	0.25
Eukaryota	Fungi	Dikarya	Ascomycota	Pezizomycotina	Sordariomycetes	unknown_subclass	Lulworthiales	Lulworthiaceae	Lulworthia	crassa	2	0	1	0
Eukaryota	Fungi	Dikarya	Ascomycota	Pezizomycotina	Sordariomycetes	unknown_subclass	Lulworthiales	Lulworthiaceae	Lulworthia	fucicola	2	0	1	0
Eukaryota	Fungi	Dikarya	Ascomycota	Pezizomycotina	Sordariomycetes	unknown_subclass	Lulworthiales	Lulworthiaceae	Lulworthia	lignoarenaria	2	1	0.666667	0.333333
Eukaryota	Fungi	Dikarya	Ascomycota	Pezizomycotina	Sordariomycetes	unknown_subclass	Lulworthiales	Lulworthiaceae	Lulworthia	sp. ATCC 64289	1	0	1	0
Eukaryota	Fungi	Dikarya	Ascomycota	Pezizomycotina	Sordariomycetes	unknown_subclass	Lulworthiales	Lulworthiaceae	Lulworthia	sp. JK5332A	1	0	1	0
Eukaryota	Fungi	Dikarya	Ascomycota	Pezizomycotina	Sordariomycetes	unknown_subclass	Lulworthiales	Lulworthiaceae	Lulworthia	sp. KMPB622	1	0	1	0
Eukaryota	Fungi	Dikarya	Ascomycota	Pezizomycotina	Sordariomycetes	unknown_subclass	Lulworthiales	Lulworthiaceae	Lulworthia	sp. KMPB957	1	0	1	0
Eukaryota	Fungi	Dikarya	Ascomycota	Pezizomycotina	Sordariomycetes	unknown_subclass	Lulworthiales	Lulworthiaceae	Lulworthia	sp. KMPB969	1	0	1	0
Eukaryota	Fungi	Dikarya	Ascomycota	Pezizomycotina	Sordariomycetes	unknown_subclass	Lulworthiales	Lulworthiaceae	Lulworthia	sp. KMPB970	1	0	1	0
Eukaryota	Fungi	Dikarya	Ascomycota	Pezizomycotina	Sordariomycetes	unknown_subclass	Lulworthiales	Lulworthiaceae	Lulworthia	sp. KMPB992	1	0	1	0
Eukaryota	Fungi	Dikarya	Ascomycota	Pezizomycotina	Sordariomycetes	unknown_subclass	Lulworthiales	Lulworthiaceae	Lulworthia	sp. PP2597	1	0	1	0
Eukaryota	Fungi	Dikarya	Ascomycota	Pezizomycotina	Sordariomycetes	unknown_subclass	Lulworthiales	Lulworthiaceae	Lulworthia	unknown_specie	2	0	1	0
Eukaryota	Fungi	Dikarya	Ascomycota	Pezizomycotina	Sordariomycetes	unknown_subclass	Meliolales	Meliolaceae	Meliola	juddiana	0	1	0	1
Eukaryota	Fungi	Dikarya	Ascomycota	Pezizomycotina	Sordariomycetes	unknown_subclass	Meliolales	Meliolaceae	Meliola	niessleana	0	1	0	1
Eukaryota	Fungi	Dikarya	Ascomycota	Pezizomycotina	Sordariomycetes	unknown_subclass	Phyllachorales	Phyllachoraceae	Phyllachora	graminis	1	0	1	0
Eukaryota	Fungi	Dikarya	Ascomycota	Pezizomycotina	Sordariomycetes	unknown_subclass	Trichosphaeriales	unknown_family	Nigrospora	oryzae	2	0	1	0
Eukaryota	Fungi	Dikarya	Ascomycota	Pezizomycotina	Sordariomycetes	unknown_subclass	unknown_order	unknown_family	Achroceratosphaeria	potamia	0	1	0	1
Eukaryota	Fungi	Dikarya	Ascomycota	Pezizomycotina	Sordariomycetes	unknown_subclass	unknown_order	unknown_family	unknown_genus	sp. G10-S54	1	0	1	0
Eukaryota	Fungi	Dikarya	Ascomycota	Pezizomycotina	Sordariomycetes	unknown_subclass	unknown_order	unknown_family	unknown_genus	sp. G10-S55	1	0	1	0
Eukaryota	Fungi	Dikarya	Ascomycota	Pezizomycotina	Sordariomycetes	unknown_subclass	unknown_order	unknown_family	unknown_genus	sp. pgp-hsf	1	0	1	0
Eukaryota	Fungi	Dikarya	Ascomycota	Pezizomycotina	Sordariomycetes	Xylariomycetidae	Xylariales	Amphisphaeriaceae	Adisciso	tricellulare	1	0	1	0
Eukaryota	Fungi	Dikarya	Ascomycota	Pezizomycotina	Sordariomycetes	Xylariomycetidae	Xylariales	Amphisphaeriaceae	Amphisphaeria	sp. MAFF235878	1	0	1	0
Eukaryota	Fungi	Dikarya	Ascomycota	Pezizomycotina	Sordariomycetes	Xylariomycetidae	Xylariales	Amphisphaeriaceae	Cainia	graminis	1	0	1	0
Eukaryota	Fungi	Dikarya	Ascomycota	Pezizomycotina	Sordariomycetes	Xylariomycetidae	Xylariales	Amphisphaeriaceae	Discostroma	fuscellum	1	0	1	0
Eukaryota	Fungi	Dikarya	Ascomycota	Pezizomycotina	Sordariomycetes	Xylariomycetidae	Xylariales	Amphisphaeriaceae	Monochaetia	camelliae	1	0	1	0
Eukaryota	Fungi	Dikarya	Ascomycota	Pezizomycotina	Sordariomycetes	Xylariomycetidae	Xylariales	Amphisphaeriaceae	Pestalosphaeria	hansenii	1	0	1	0
Eukaryota	Fungi	Dikarya	Ascomycota	Pezizomycotina	Sordariomycetes	Xylariomycetidae	Xylariales	Amphisphaeriaceae	Pestalosphaeria	sp. NE-32	1	0	1	0
Eukaryota	Fungi	Dikarya	Ascomycota	Pezizomycotina	Sordariomycetes	Xylariomycetidae	Xylariales	Amphisphaeriaceae	Pestalosphaeria	sp. NK101	0	1	0	1
Eukaryota	Fungi	Dikarya	Ascomycota	Pezizomycotina	Sordariomycetes	Xylariomycetidae	Xylariales	Amphisphaeriaceae	Pestalotia	rhododendri	1	0	1	0
Eukaryota	Fungi	Dikarya	Ascomycota	Pezizomycotina	Sordariomycetes	Xylariomycetidae	Xylariales	Amphisphaeriaceae	Pestalotia	thujae	1	0	1	0
Eukaryota	Fungi	Dikarya	Ascomycota	Pezizomycotina	Sordariomycetes	Xylariomycetidae	Xylariales	Amphisphaeriaceae	Pestalotiopsis	guepinii	1	0	1	0
Eukaryota	Fungi	Dikarya	Ascomycota	Pezizomycotina	Sordariomycetes	Xylariomycetidae	Xylariales	Amphisphaeriaceae	Pestalotiopsis	jesteri	1	0	1	0
Eukaryota	Fungi	Dikarya	Ascomycota	Pezizomycotina	Sordariomycetes	Xylariomycetidae	Xylariales	Amphisphaeriaceae	Pestalotiopsis	maculans	2	0	1	0
Eukaryota	Fungi	Dikarya	Ascomycota	Pezizomycotina	Sordariomycetes	Xylariomycetidae	Xylariales	Amphisphaeriaceae	Pestalotiopsis	microspora	1	0	1	0
Eukaryota	Fungi	Dikarya	Ascomycota	Pezizomycotina	Sordariomycetes	Xylariomycetidae	Xylariales	Amphisphaeriaceae	Pestalotiopsis	sp. HC02	1	0	1	0
Eukaryota	Fungi	Dikarya	Ascomycota	Pezizomycotina	Sordariomycetes	Xylariomycetidae	Xylariales	Amphisphaeriaceae	Pestalotiopsis	sp. NG12-30	1	0	1	0
Eukaryota	Fungi	Dikarya	Ascomycota	Pezizomycotina	Sordariomycetes	Xylariomycetidae	Xylariales	Amphisphaeriaceae	Pestalotiopsis	sp. YN-6	1	0	1	0
Eukaryota	Fungi	Dikarya	Ascomycota	Pezizomycotina	Sordariomycetes	Xylariomycetidae	Xylariales	Amphisphaeriaceae	Seimatoantlerium	sp. 758	1	0	1	0
Eukaryota	Fungi	Dikarya	Ascomycota	Pezizomycotina	Sordariomycetes	Xylariomycetidae	Xylariales	Amphisphaeriaceae	Seiridium	cardinale	1	0	1	0
Eukaryota	Fungi	Dikarya	Ascomycota	Pezizomycotina	Sordariomycetes	Xylariomycetidae	Xylariales	Amphisphaeriaceae	Seiridium	sp. A9-1	1	0	1	0
Eukaryota	Fungi	Dikarya	Ascomycota	Pezizomycotina	Sordariomycetes	Xylariomycetidae	Xylariales	Amphisphaeriaceae	Seiridium	unicorne	1	0	1	0
Eukaryota	Fungi	Dikarya	Ascomycota	Pezizomycotina	Sordariomycetes	Xylariomycetidae	Xylariales	Amphisphaeriaceae	Truncatella	angustata	1	0	1	0
Eukaryota	Fungi	Dikarya	Ascomycota	Pezizomycotina	Sordariomycetes	Xylariomycetidae	Xylariales	Diatrypaceae	Cryptosphaeria	sp. ATCC MYA-4414	1	0	1	0
Eukaryota	Fungi	Dikarya	Ascomycota	Pezizomycotina	Sordariomycetes	Xylariomycetidae	Xylariales	Diatrypaceae	Cryptovalsa	ampelina	1	0	1	0
Eukaryota	Fungi	Dikarya	Ascomycota	Pezizomycotina	Sordariomycetes	Xylariomycetidae	Xylariales	Diatrypaceae	Diatrype	stigma	1	0	1	0
Eukaryota	Fungi	Dikarya	Ascomycota	Pezizomycotina	Sordariomycetes	Xylariomycetidae	Xylariales	Diatrypaceae	Eutypella	sp. ATCC MYA-4421	1	0	1	0
Eukaryota	Fungi	Dikarya	Ascomycota	Pezizomycotina	Sordariomycetes	Xylariomycetidae	Xylariales	Hyponectriaceae	Hyponectria	buxi	1	0	1	0
Eukaryota	Fungi	Dikarya	Ascomycota	Pezizomycotina	Sordariomycetes	Xylariomycetidae	Xylariales	Hyponectriaceae	Monographella	nivalis	1	0	1	0
Eukaryota	Fungi	Dikarya	Ascomycota	Pezizomycotina	Sordariomycetes	Xylariomycetidae	Xylariales	Hyponectriaceae	Physalospora	scirpi	1	0	1	0
Eukaryota	Fungi	Dikarya	Ascomycota	Pezizomycotina	Sordariomycetes	Xylariomycetidae	Xylariales	unknown_family	Microdochium	nivale	1	0	1	0
Eukaryota	Fungi	Dikarya	Ascomycota	Pezizomycotina	Sordariomycetes	Xylariomycetidae	Xylariales	unknown_family	Muscodor	sp. A10-1	0	1	0	1
Eukaryota	Fungi	Dikarya	Ascomycota	Pezizomycotina	Sordariomycetes	Xylariomycetidae	Xylariales	unknown_family	Muscodor	sp. A3-5	1	0	1	0
Eukaryota	Fungi	Dikarya	Ascomycota	Pezizomycotina	Sordariomycetes	Xylariomycetidae	Xylariales	unknown_family	Muscodor	vitigenus	1	0	1	0
Eukaryota	Fungi	Dikarya	Ascomycota	Pezizomycotina	Sordariomycetes	Xylariomycetidae	Xylariales	unknown_family	Surculiseries	rugispora	2	0	1	0
Eukaryota	Fungi	Dikarya	Ascomycota	Pezizomycotina	Sordariomycetes	Xylariomycetidae	Xylariales	unknown_family	unknown_genus	uncultured Xylariales	1	0	1	0
Eukaryota	Fungi	Dikarya	Ascomycota	Pezizomycotina	Sordariomycetes	Xylariomycetidae	Xylariales	unknown_family	Xylariales	sp. UB32-1	1	0	1	0
Eukaryota	Fungi	Dikarya	Ascomycota	Pezizomycotina	Sordariomycetes	Xylariomycetidae	Xylariales	Xylariaceae	Geniculisynnema	termiticola	1	0	1	0
Eukaryota	Fungi	Dikarya	Ascomycota	Pezizomycotina	Sordariomycetes	Xylariomycetidae	Xylariales	Xylariaceae	Hypoxylon	submonticulosum	1	0	1	0
Eukaryota	Fungi	Dikarya	Ascomycota	Pezizomycotina	Sordariomycetes	Xylariomycetidae	Xylariales	Xylariaceae	Poronia	punctata	1	0	1	0
Eukaryota	Fungi	Dikarya	Ascomycota	Pezizomycotina	Sordariomycetes	Xylariomycetidae	Xylariales	Xylariaceae	Xylaria	angulosa	1	0	1	0
Eukaryota	Fungi	Dikarya	Ascomycota	Pezizomycotina	Sordariomycetes	Xylariomycetidae	Xylariales	Xylariaceae	Xylaria	carpophila	1	0	1	0
Eukaryota	Fungi	Dikarya	Ascomycota	Pezizomycotina	Sordariomycetes	Xylariomycetidae	Xylariales	Xylariaceae	Xylaria	hypoxylon	1	0	1	0
Eukaryota	Fungi	Dikarya	Ascomycota	Pezizomycotina	Sordariomycetes	Xylariomycetidae	Xylariales	Xylariaceae	Xylaria	sp. CU-1	1	0	1	0
Eukaryota	Fungi	Dikarya	Ascomycota	Pezizomycotina	Sordariomycetes	Xylariomycetidae	Xylariales	Xylariaceae	Xylaria	sp. F1	1	0	1	0
Eukaryota	Fungi	Dikarya	Ascomycota	Pezizomycotina	Sordariomycetes	Xylariomycetidae	Xylariales	Xylariaceae	Xylaria	sp. F10	1	0	1	0
Eukaryota	Fungi	Dikarya	Ascomycota	Pezizomycotina	Sordariomycetes	Xylariomycetidae	Xylariales	Xylariaceae	Xylaria	sp. F14	1	0	1	0
Eukaryota	Fungi	Dikarya	Ascomycota	Pezizomycotina	Sordariomycetes	Xylariomycetidae	Xylariales	Xylariaceae	Xylaria	sp. F2	1	0	1	0
Eukaryota	Fungi	Dikarya	Ascomycota	Pezizomycotina	Sordariomycetes	Xylariomycetidae	Xylariales	Xylariaceae	Xylaria	sp. F4	1	0	1	0
Eukaryota	Fungi	Dikarya	Ascomycota	Pezizomycotina	Sordariomycetes	Xylariomycetidae	Xylariales	Xylariaceae	Xylaria	sp. F6	1	0	1	0
Eukaryota	Fungi	Dikarya	Ascomycota	Pezizomycotina	Sordariomycetes	Xylariomycetidae	Xylariales	Xylariaceae	Xylariaceae	sp. YX-28	1	0	1	0
Eukaryota	Fungi	Dikarya	Ascomycota	Pezizomycotina	unknown_class	unknown_subclass	Medeolariales	Medeolariaceae	Medeolaria	farlowii	1	1	0.5	0.5
Eukaryota	Fungi	Dikarya	Ascomycota	Pezizomycotina	unknown_class	unknown_subclass	unknown_order	Coccodiniaceae	Coccodinium	bartschii	1	0	1	0
Eukaryota	Fungi	Dikarya	Ascomycota	Pezizomycotina	unknown_class	unknown_subclass	unknown_order	unknown_family	Torula	sp. HW9-5	1	0	1	0
Eukaryota	Fungi	Dikarya	Ascomycota	Saccharomycotina	Saccharomycetes	unknown_subclass	Saccharomycetales	Debaryomycetaceae	Lodderomyces	elongisporus	3	1	0.75	0.25
Eukaryota	Fungi	Dikarya	Ascomycota	Saccharomycotina	Saccharomycetes	unknown_subclass	Saccharomycetales	Debaryomycetaceae	Lodderomyces	sp. Y-1	1	0	1	0
Eukaryota	Fungi	Dikarya	Ascomycota	Saccharomycotina	Saccharomycetes	unknown_subclass	Saccharomycetales	Debaryomycetaceae	Scheffersomyces	lignicola	1	0	1	0
Eukaryota	Fungi	Dikarya	Ascomycota	Saccharomycotina	Saccharomycetes	unknown_subclass	Saccharomycetales	Dipodascaceae	Dipodascus	aggregatus	1	0	1	0
Eukaryota	Fungi	Dikarya	Ascomycota	Saccharomycotina	Saccharomycetes	unknown_subclass	Saccharomycetales	Dipodascaceae	Dipodascus	ambrosiae	1	0	1	0
Eukaryota	Fungi	Dikarya	Ascomycota	Saccharomycotina	Saccharomycetes	unknown_subclass	Saccharomycetales	Dipodascaceae	Dipodascus	capitatus	3	0	1	0
Eukaryota	Fungi	Dikarya	Ascomycota	Saccharomycotina	Saccharomycetes	unknown_subclass	Saccharomycetales	Dipodascaceae	Dipodascus	macrosporus	1	0	1	0
Eukaryota	Fungi	Dikarya	Ascomycota	Saccharomycotina	Saccharomycetes	unknown_subclass	Saccharomycetales	Dipodascaceae	Dipodascus	magnusii	1	0	1	0
Eukaryota	Fungi	Dikarya	Ascomycota	Saccharomycotina	Saccharomycetes	unknown_subclass	Saccharomycetales	Dipodascaceae	Dipodascus	ovetensis	1	0	1	0
Eukaryota	Fungi	Dikarya	Ascomycota	Saccharomycotina	Saccharomycetes	unknown_subclass	Saccharomycetales	Dipodascaceae	Dipodascus	spicifer	1	0	1	0
Eukaryota	Fungi	Dikarya	Ascomycota	Saccharomycotina	Saccharomycetes	unknown_subclass	Saccharomycetales	Dipodascaceae	Dipodascus	tetrasperma	1	0	1	0
Eukaryota	Fungi	Dikarya	Ascomycota	Saccharomycotina	Saccharomycetes	unknown_subclass	Saccharomycetales	Dipodascaceae	Galactomyces	geotrichum	5	0	1	0
Eukaryota	Fungi	Dikarya	Ascomycota	Saccharomycotina	Saccharomycetes	unknown_subclass	Saccharomycetales	Dipodascaceae	Geotrichum	clavatum	1	0	1	0
Eukaryota	Fungi	Dikarya	Ascomycota	Saccharomycotina	Saccharomycetes	unknown_subclass	Saccharomycetales	Dipodascaceae	Geotrichum	cucujoidarum	2	0	1	0
Eukaryota	Fungi	Dikarya	Ascomycota	Saccharomycotina	Saccharomycetes	unknown_subclass	Saccharomycetales	Dipodascaceae	Geotrichum	fragrans	1	0	1	0
Eukaryota	Fungi	Dikarya	Ascomycota	Saccharomycotina	Saccharomycetes	unknown_subclass	Saccharomycetales	Endomycetaceae	Endomyces	scopularum	0	1	0	1
Eukaryota	Fungi	Dikarya	Ascomycota	Saccharomycotina	Saccharomycetes	unknown_subclass	Saccharomycetales	Lipomycetaceae	Dipodascopsis	anomala	1	0	1	0
Eukaryota	Fungi	Dikarya	Ascomycota	Saccharomycotina	Saccharomycetes	unknown_subclass	Saccharomycetales	Lipomycetaceae	Dipodascopsis	tothii	1	0	1	0
Eukaryota	Fungi	Dikarya	Ascomycota	Saccharomycotina	Saccharomycetes	unknown_subclass	Saccharomycetales	Lipomycetaceae	Zygozyma	suomiensis	1	0	1	0
Eukaryota	Fungi	Dikarya	Ascomycota	Saccharomycotina	Saccharomycetes	unknown_subclass	Saccharomycetales	Metschnikowiaceae	Clavispora	lusitaniae	4	1	0.8	0.2
Eukaryota	Fungi	Dikarya	Ascomycota	Saccharomycotina	Saccharomycetes	unknown_subclass	Saccharomycetales	Metschnikowiaceae	Kodamaea	laetipori	2	0	1	0
Eukaryota	Fungi	Dikarya	Ascomycota	Saccharomycotina	Saccharomycetes	unknown_subclass	Saccharomycetales	Metschnikowiaceae	Kodamaea	ohmeri	2	0	1	0
Eukaryota	Fungi	Dikarya	Ascomycota	Saccharomycotina	Saccharomycetes	unknown_subclass	Saccharomycetales	Metschnikowiaceae	Kodamaea	sp. BG-3	1	0	1	0
Eukaryota	Fungi	Dikarya	Ascomycota	Saccharomycotina	Saccharomycetes	unknown_subclass	Saccharomycetales	Metschnikowiaceae	Metschnikowia	agaves	1	0	1	0
Eukaryota	Fungi	Dikarya	Ascomycota	Saccharomycotina	Saccharomycetes	unknown_subclass	Saccharomycetales	Metschnikowiaceae	Metschnikowia	australis	1	0	1	0
Eukaryota	Fungi	Dikarya	Ascomycota	Saccharomycotina	Saccharomycetes	unknown_subclass	Saccharomycetales	Metschnikowiaceae	Metschnikowia	bicuspidata	1	0	1	0
Eukaryota	Fungi	Dikarya	Ascomycota	Saccharomycotina	Saccharomycetes	unknown_subclass	Saccharomycetales	Metschnikowiaceae	Metschnikowia	chrysoperlae	1	0	1	0
Eukaryota	Fungi	Dikarya	Ascomycota	Saccharomycotina	Saccharomycetes	unknown_subclass	Saccharomycetales	Metschnikowiaceae	Metschnikowia	colocasiae	0	1	0	1
Eukaryota	Fungi	Dikarya	Ascomycota	Saccharomycotina	Saccharomycetes	unknown_subclass	Saccharomycetales	Metschnikowiaceae	Metschnikowia	gruessii	1	0	1	0
Eukaryota	Fungi	Dikarya	Ascomycota	Saccharomycotina	Saccharomycetes	unknown_subclass	Saccharomycetales	Metschnikowiaceae	Metschnikowia	krissii	1	0	1	0
Eukaryota	Fungi	Dikarya	Ascomycota	Saccharomycotina	Saccharomycetes	unknown_subclass	Saccharomycetales	Metschnikowiaceae	Metschnikowia	noctiluminum	1	0	1	0
Eukaryota	Fungi	Dikarya	Ascomycota	Saccharomycotina	Saccharomycetes	unknown_subclass	Saccharomycetales	Metschnikowiaceae	Metschnikowia	pulcherrima	2	0	1	0
Eukaryota	Fungi	Dikarya	Ascomycota	Saccharomycotina	Saccharomycetes	unknown_subclass	Saccharomycetales	Metschnikowiaceae	Metschnikowia	reukaufii	1	0	1	0
Eukaryota	Fungi	Dikarya	Ascomycota	Saccharomycotina	Saccharomycetes	unknown_subclass	Saccharomycetales	Metschnikowiaceae	Metschnikowia	sp. IFO1406	1	0	1	0
Eukaryota	Fungi	Dikarya	Ascomycota	Saccharomycotina	Saccharomycetes	unknown_subclass	Saccharomycetales	Metschnikowiaceae	Metschnikowia	zobellii	1	0	1	0
Eukaryota	Fungi	Dikarya	Ascomycota	Saccharomycotina	Saccharomycetes	unknown_subclass	Saccharomycetales	Phaffomycetaceae	Wickerhamomyces	anomalus	1	0	1	0
Eukaryota	Fungi	Dikarya	Ascomycota	Saccharomycotina	Saccharomycetes	unknown_subclass	Saccharomycetales	Pichiaceae	Pichia	barkeri	1	0	1	0
Eukaryota	Fungi	Dikarya	Ascomycota	Saccharomycotina	Saccharomycetes	unknown_subclass	Saccharomycetales	Pichiaceae	Pichia	burtonii	1	0	1	0
Eukaryota	Fungi	Dikarya	Ascomycota	Saccharomycotina	Saccharomycetes	unknown_subclass	Saccharomycetales	Pichiaceae	Pichia	cactophila	1	0	1	0
Eukaryota	Fungi	Dikarya	Ascomycota	Saccharomycotina	Saccharomycetes	unknown_subclass	Saccharomycetales	Pichiaceae	Pichia	deserticola	1	0	1	0
Eukaryota	Fungi	Dikarya	Ascomycota	Saccharomycotina	Saccharomycetes	unknown_subclass	Saccharomycetales	Pichiaceae	Pichia	fermentans	1	0	1	0
Eukaryota	Fungi	Dikarya	Ascomycota	Saccharomycotina	Saccharomycetes	unknown_subclass	Saccharomycetales	Pichiaceae	Pichia	heedii	1	0	1	0
Eukaryota	Fungi	Dikarya	Ascomycota	Saccharomycotina	Saccharomycetes	unknown_subclass	Saccharomycetales	Pichiaceae	Pichia	jaroonii	2	0	1	0
Eukaryota	Fungi	Dikarya	Ascomycota	Saccharomycotina	Saccharomycetes	unknown_subclass	Saccharomycetales	Pichiaceae	Pichia	kluyveri	2	0	1	0
Eukaryota	Fungi	Dikarya	Ascomycota	Saccharomycotina	Saccharomycetes	unknown_subclass	Saccharomycetales	Pichiaceae	Pichia	kudriavzevii	9	0	1	0
Eukaryota	Fungi	Dikarya	Ascomycota	Saccharomycotina	Saccharomycetes	unknown_subclass	Saccharomycetales	Pichiaceae	Pichia	manshurica	3	0	1	0
Eukaryota	Fungi	Dikarya	Ascomycota	Saccharomycotina	Saccharomycetes	unknown_subclass	Saccharomycetales	Pichiaceae	Pichia	membranifaciens	11	0	1	0
Eukaryota	Fungi	Dikarya	Ascomycota	Saccharomycotina	Saccharomycetes	unknown_subclass	Saccharomycetales	Pichiaceae	Pichia	methylivora	1	0	1	0
Eukaryota	Fungi	Dikarya	Ascomycota	Saccharomycotina	Saccharomycetes	unknown_subclass	Saccharomycetales	Pichiaceae	Pichia	nakasei	1	0	1	0
Eukaryota	Fungi	Dikarya	Ascomycota	Saccharomycotina	Saccharomycetes	unknown_subclass	Saccharomycetales	Pichiaceae	Pichia	norvegensis	2	0	1	0
Eukaryota	Fungi	Dikarya	Ascomycota	Saccharomycotina	Saccharomycetes	unknown_subclass	Saccharomycetales	Pichiaceae	Pichia	occidentalis	2	0	1	0
Eukaryota	Fungi	Dikarya	Ascomycota	Saccharomycotina	Saccharomycetes	unknown_subclass	Saccharomycetales	Pichiaceae	Pichia	pseudocactophila	1	0	1	0
Eukaryota	Fungi	Dikarya	Ascomycota	Saccharomycotina	Saccharomycetes	unknown_subclass	Saccharomycetales	Pichiaceae	Pichia	scolyti	2	0	1	0
Eukaryota	Fungi	Dikarya	Ascomycota	Saccharomycotina	Saccharomycetes	unknown_subclass	Saccharomycetales	Pichiaceae	Pichia	sp.	3	0	1	0
Eukaryota	Fungi	Dikarya	Ascomycota	Saccharomycotina	Saccharomycetes	unknown_subclass	Saccharomycetales	Pichiaceae	Pichia	sp. IFO 1788	1	0	1	0
Eukaryota	Fungi	Dikarya	Ascomycota	Saccharomycotina	Saccharomycetes	unknown_subclass	Saccharomycetales	Pichiaceae	Pichia	sp. LHE	1	0	1	0
Eukaryota	Fungi	Dikarya	Ascomycota	Saccharomycotina	Saccharomycetes	unknown_subclass	Saccharomycetales	Pichiaceae	Pichia	sp. NRRL Y-27259	1	0	1	0
Eukaryota	Fungi	Dikarya	Ascomycota	Saccharomycotina	Saccharomycetes	unknown_subclass	Saccharomycetales	Pichiaceae	Pichia	sp. NRRL Y-27261	1	0	1	0
Eukaryota	Fungi	Dikarya	Ascomycota	Saccharomycotina	Saccharomycetes	unknown_subclass	Saccharomycetales	Pichiaceae	Pichia	sp. NRRL YB-4149	1	0	1	0
Eukaryota	Fungi	Dikarya	Ascomycota	Saccharomycotina	Saccharomycetes	unknown_subclass	Saccharomycetales	Pichiaceae	Pichia	sp. SN3S09	1	0	1	0
Eukaryota	Fungi	Dikarya	Ascomycota	Saccharomycotina	Saccharomycetes	unknown_subclass	Saccharomycetales	Pichiaceae	Pichia	sporocuriosa	1	0	1	0
Eukaryota	Fungi	Dikarya	Ascomycota	Saccharomycotina	Saccharomycetes	unknown_subclass	Saccharomycetales	Saccharomycetaceae	Citeromyces	matritensis	6	0	1	0
Eukaryota	Fungi	Dikarya	Ascomycota	Saccharomycotina	Saccharomycetes	unknown_subclass	Saccharomycetales	Saccharomycetaceae	Citeromyces	siamensis	3	0	1	0
Eukaryota	Fungi	Dikarya	Ascomycota	Saccharomycotina	Saccharomycetes	unknown_subclass	Saccharomycetales	Saccharomycetaceae	Eremothecium	coryli	2	0	1	0
Eukaryota	Fungi	Dikarya	Ascomycota	Saccharomycotina	Saccharomycetes	unknown_subclass	Saccharomycetales	Saccharomycetaceae	Eremothecium	cymbalariae	1	0	1	0
Eukaryota	Fungi	Dikarya	Ascomycota	Saccharomycotina	Saccharomycetes	unknown_subclass	Saccharomycetales	Saccharomycetaceae	Eremothecium	gossypii	41	0	1	0
Eukaryota	Fungi	Dikarya	Ascomycota	Saccharomycotina	Saccharomycetes	unknown_subclass	Saccharomycetales	Saccharomycetaceae	Eremothecium	sinecaudum	3	0	1	0
Eukaryota	Fungi	Dikarya	Ascomycota	Saccharomycotina	Saccharomycetes	unknown_subclass	Saccharomycetales	Saccharomycetaceae	Issatchenkia	hanoiensis	4	0	1	0
Eukaryota	Fungi	Dikarya	Ascomycota	Saccharomycotina	Saccharomycetes	unknown_subclass	Saccharomycetales	Saccharomycetaceae	Issatchenkia	scutulata	3	0	1	0
Eukaryota	Fungi	Dikarya	Ascomycota	Saccharomycotina	Saccharomycetes	unknown_subclass	Saccharomycetales	Saccharomycetaceae	Issatchenkia	sp. NRRL Y-12824	1	0	1	0
Eukaryota	Fungi	Dikarya	Ascomycota	Saccharomycotina	Saccharomycetes	unknown_subclass	Saccharomycetales	Saccharomycetaceae	Issatchenkia	sp. NRRL Y-12827	1	0	1	0
Eukaryota	Fungi	Dikarya	Ascomycota	Saccharomycotina	Saccharomycetes	unknown_subclass	Saccharomycetales	Saccharomycetaceae	Issatchenkia	sp. NRRL Y-12830	1	0	1	0
Eukaryota	Fungi	Dikarya	Ascomycota	Saccharomycotina	Saccharomycetes	unknown_subclass	Saccharomycetales	Saccharomycetaceae	Issatchenkia	terricola	1	0	1	0
Eukaryota	Fungi	Dikarya	Ascomycota	Saccharomycotina	Saccharomycetes	unknown_subclass	Saccharomycetales	Saccharomycetaceae	Kluyveromyces	lactis	6	0	1	0
Eukaryota	Fungi	Dikarya	Ascomycota	Saccharomycotina	Saccharomycetes	unknown_subclass	Saccharomycetales	Saccharomycetaceae	Kluyveromyces	marxianus	1	0	1	0
Eukaryota	Fungi	Dikarya	Ascomycota	Saccharomycotina	Saccharomycetes	unknown_subclass	Saccharomycetales	Saccharomycetaceae	Kluyveromyces	nonfermentans	5	0	1	0
Eukaryota	Fungi	Dikarya	Ascomycota	Saccharomycotina	Saccharomycetes	unknown_subclass	Saccharomycetales	Saccharomycetaceae	Pichia	sp. enrichment culture clone SC36_14	1	0	1	0
Eukaryota	Fungi	Dikarya	Ascomycota	Saccharomycotina	Saccharomycetes	unknown_subclass	Saccharomycetales	Saccharomycetaceae	Pichia	sp. enrichment culture clone SC36_15	1	0	1	0
Eukaryota	Fungi	Dikarya	Ascomycota	Saccharomycotina	Saccharomycetes	unknown_subclass	Saccharomycetales	Saccharomycetaceae	Pichia	sp. enrichment culture clone SC36_18	1	0	1	0
Eukaryota	Fungi	Dikarya	Ascomycota	Saccharomycotina	Saccharomycetes	unknown_subclass	Saccharomycetales	Saccharomycetaceae	Pichia	sp. enrichment culture clone SC36_6	1	0	1	0
Eukaryota	Fungi	Dikarya	Ascomycota	Saccharomycotina	Saccharomycetes	unknown_subclass	Saccharomycetales	Saccharomycetaceae	Pichia	sp. enrichment culture clone SC36_7	1	0	1	0
Eukaryota	Fungi	Dikarya	Ascomycota	Saccharomycotina	Saccharomycetes	unknown_subclass	Saccharomycetales	Saccharomycetaceae	Saccharomyces	bayanus	0	1	0	1
Eukaryota	Fungi	Dikarya	Ascomycota	Saccharomycotina	Saccharomycetes	unknown_subclass	Saccharomycetales	Saccharomycetaceae	Saccharomyces	sp. WW-W46	1	0	1	0
Eukaryota	Fungi	Dikarya	Ascomycota	Saccharomycotina	Saccharomycetes	unknown_subclass	Saccharomycetales	Saccharomycetaceae	Saccharomyces	sp. XJ-Q0-45	1	0	1	0
Eukaryota	Fungi	Dikarya	Ascomycota	Saccharomycotina	Saccharomycetes	unknown_subclass	Saccharomycetales	Saccharomycetaceae	unknown_genus	uncultured Pichia	3	0	1	0
Eukaryota	Fungi	Dikarya	Ascomycota	Saccharomycotina	Saccharomycetes	unknown_subclass	Saccharomycetales	Saccharomycodaceae	Hanseniaspora	uvarum	4	0	1	0
Eukaryota	Fungi	Dikarya	Ascomycota	Saccharomycotina	Saccharomycetes	unknown_subclass	Saccharomycetales	Saccharomycodaceae	Kloeckera	lindneri	1	0	1	0
Eukaryota	Fungi	Dikarya	Ascomycota	Saccharomycotina	Saccharomycetes	unknown_subclass	Saccharomycetales	Trichomonascaceae	Sugiyamaella	smithiae	2	0	1	0
Eukaryota	Fungi	Dikarya	Ascomycota	Saccharomycotina	Saccharomycetes	unknown_subclass	Saccharomycetales	Trichomonascaceae	Trichomonascus	allociferrii	1	0	1	0
Eukaryota	Fungi	Dikarya	Ascomycota	Saccharomycotina	Saccharomycetes	unknown_subclass	Saccharomycetales	Trichomonascaceae	Trichomonascus	ciferrii	1	0	1	0
Eukaryota	Fungi	Dikarya	Ascomycota	Saccharomycotina	Saccharomycetes	unknown_subclass	Saccharomycetales	Trichomonascaceae	Trichomonascus	mucifera	1	0	1	0
Eukaryota	Fungi	Dikarya	Ascomycota	Saccharomycotina	Saccharomycetes	unknown_subclass	Saccharomycetales	Trichomonascaceae	Wickerhamiella	domercqiae	1	0	1	0
Eukaryota	Fungi	Dikarya	Ascomycota	Saccharomycotina	Saccharomycetes	unknown_subclass	Saccharomycetales	Trichomonascaceae	Zygoascus	hellenicus	2	1	0.666667	0.333333
Eukaryota	Fungi	Dikarya	Ascomycota	Saccharomycotina	Saccharomycetes	unknown_subclass	Saccharomycetales	Trichomonascaceae	Zygoascus	steatolyticus	1	0	1	0
Eukaryota	Fungi	Dikarya	Ascomycota	Saccharomycotina	Saccharomycetes	unknown_subclass	Saccharomycetales	unknown_family	Blastobotrys	terrestris	1	0	1	0
Eukaryota	Fungi	Dikarya	Ascomycota	Saccharomycotina	Saccharomycetes	unknown_subclass	Saccharomycetales	unknown_family	Candida	agrestis	2	0	1	0
Eukaryota	Fungi	Dikarya	Ascomycota	Saccharomycotina	Saccharomycetes	unknown_subclass	Saccharomycetales	unknown_family	Candida	akabanensis	1	0	1	0
Eukaryota	Fungi	Dikarya	Ascomycota	Saccharomycotina	Saccharomycetes	unknown_subclass	Saccharomycetales	unknown_family	Candida	albicans	9	0	1	0
Eukaryota	Fungi	Dikarya	Ascomycota	Saccharomycotina	Saccharomycetes	unknown_subclass	Saccharomycetales	unknown_family	Candida	amphixiae	1	0	1	0
Eukaryota	Fungi	Dikarya	Ascomycota	Saccharomycotina	Saccharomycetes	unknown_subclass	Saccharomycetales	unknown_family	Candida	austromarina	1	0	1	0
Eukaryota	Fungi	Dikarya	Ascomycota	Saccharomycotina	Saccharomycetes	unknown_subclass	Saccharomycetales	unknown_family	Candida	bertae	0	1	0	1
Eukaryota	Fungi	Dikarya	Ascomycota	Saccharomycotina	Saccharomycetes	unknown_subclass	Saccharomycetales	unknown_family	Candida	blankii	2	0	1	0
Eukaryota	Fungi	Dikarya	Ascomycota	Saccharomycotina	Saccharomycetes	unknown_subclass	Saccharomycetales	unknown_family	Candida	blattae	1	0	1	0
Eukaryota	Fungi	Dikarya	Ascomycota	Saccharomycotina	Saccharomycetes	unknown_subclass	Saccharomycetales	unknown_family	Candida	bohiensis	1	0	1	0
Eukaryota	Fungi	Dikarya	Ascomycota	Saccharomycotina	Saccharomycetes	unknown_subclass	Saccharomycetales	unknown_family	Candida	bromeliacearum	1	0	1	0
Eukaryota	Fungi	Dikarya	Ascomycota	Saccharomycotina	Saccharomycetes	unknown_subclass	Saccharomycetales	unknown_family	Candida	buenavistaensis	1	0	1	0
Eukaryota	Fungi	Dikarya	Ascomycota	Saccharomycotina	Saccharomycetes	unknown_subclass	Saccharomycetales	unknown_family	Candida	californica	1	0	1	0
Eukaryota	Fungi	Dikarya	Ascomycota	Saccharomycotina	Saccharomycetes	unknown_subclass	Saccharomycetales	unknown_family	Candida	cariosilignicola	1	0	1	0
Eukaryota	Fungi	Dikarya	Ascomycota	Saccharomycotina	Saccharomycetes	unknown_subclass	Saccharomycetales	unknown_family	Candida	caryicola	1	0	1	0
Eukaryota	Fungi	Dikarya	Ascomycota	Saccharomycotina	Saccharomycetes	unknown_subclass	Saccharomycetales	unknown_family	Candida	cerambycidarum	1	0	1	0
Eukaryota	Fungi	Dikarya	Ascomycota	Saccharomycotina	Saccharomycetes	unknown_subclass	Saccharomycetales	unknown_family	Candida	chauliodes	1	0	1	0
Eukaryota	Fungi	Dikarya	Ascomycota	Saccharomycotina	Saccharomycetes	unknown_subclass	Saccharomycetales	unknown_family	Candida	choctaworum	4	0	1	0
Eukaryota	Fungi	Dikarya	Ascomycota	Saccharomycotina	Saccharomycetes	unknown_subclass	Saccharomycetales	unknown_family	Candida	citri	1	0	1	0
Eukaryota	Fungi	Dikarya	Ascomycota	Saccharomycotina	Saccharomycetes	unknown_subclass	Saccharomycetales	unknown_family	Candida	corydali	1	0	1	0
Eukaryota	Fungi	Dikarya	Ascomycota	Saccharomycotina	Saccharomycetes	unknown_subclass	Saccharomycetales	unknown_family	Candida	cylindracea	1	0	1	0
Eukaryota	Fungi	Dikarya	Ascomycota	Saccharomycotina	Saccharomycetes	unknown_subclass	Saccharomycetales	unknown_family	Candida	digboiensis	2	0	1	0
Eukaryota	Fungi	Dikarya	Ascomycota	Saccharomycotina	Saccharomycetes	unknown_subclass	Saccharomycetales	unknown_family	Candida	dosseyi	1	0	1	0
Eukaryota	Fungi	Dikarya	Ascomycota	Saccharomycotina	Saccharomycetes	unknown_subclass	Saccharomycetales	unknown_family	Candida	dubliniensis	1	0	1	0
Eukaryota	Fungi	Dikarya	Ascomycota	Saccharomycotina	Saccharomycetes	unknown_subclass	Saccharomycetales	unknown_family	Candida	edax	0	1	0	1
Eukaryota	Fungi	Dikarya	Ascomycota	Saccharomycotina	Saccharomycetes	unknown_subclass	Saccharomycetales	unknown_family	Candida	endomychidarum	1	0	1	0
Eukaryota	Fungi	Dikarya	Ascomycota	Saccharomycotina	Saccharomycetes	unknown_subclass	Saccharomycetales	unknown_family	Candida	entomophila	1	0	1	0
Eukaryota	Fungi	Dikarya	Ascomycota	Saccharomycotina	Saccharomycetes	unknown_subclass	Saccharomycetales	unknown_family	Candida	etchellsii	3	0	1	0
Eukaryota	Fungi	Dikarya	Ascomycota	Saccharomycotina	Saccharomycetes	unknown_subclass	Saccharomycetales	unknown_family	Candida	ethanolica	2	0	1	0
Eukaryota	Fungi	Dikarya	Ascomycota	Saccharomycotina	Saccharomycetes	unknown_subclass	Saccharomycetales	unknown_family	Candida	fennica	1	0	1	0
Eukaryota	Fungi	Dikarya	Ascomycota	Saccharomycotina	Saccharomycetes	unknown_subclass	Saccharomycetales	unknown_family	Candida	floricola	1	0	1	0
Eukaryota	Fungi	Dikarya	Ascomycota	Saccharomycotina	Saccharomycetes	unknown_subclass	Saccharomycetales	unknown_family	Candida	fructus	1	1	0.5	0.5
Eukaryota	Fungi	Dikarya	Ascomycota	Saccharomycotina	Saccharomycetes	unknown_subclass	Saccharomycetales	unknown_family	Candida	galacta	1	0	1	0
Eukaryota	Fungi	Dikarya	Ascomycota	Saccharomycotina	Saccharomycetes	unknown_subclass	Saccharomycetales	unknown_family	Candida	geochares	1	0	1	0
Eukaryota	Fungi	Dikarya	Ascomycota	Saccharomycotina	Saccharomycetes	unknown_subclass	Saccharomycetales	unknown_family	Candida	gorgasii	1	0	1	0
Eukaryota	Fungi	Dikarya	Ascomycota	Saccharomycotina	Saccharomycetes	unknown_subclass	Saccharomycetales	unknown_family	Candida	gropengiesseri	0	1	0	1
Eukaryota	Fungi	Dikarya	Ascomycota	Saccharomycotina	Saccharomycetes	unknown_subclass	Saccharomycetales	unknown_family	Candida	homilentoma	1	0	1	0
Eukaryota	Fungi	Dikarya	Ascomycota	Saccharomycotina	Saccharomycetes	unknown_subclass	Saccharomycetales	unknown_family	Candida	humicola	1	0	1	0
Eukaryota	Fungi	Dikarya	Ascomycota	Saccharomycotina	Saccharomycetes	unknown_subclass	Saccharomycetales	unknown_family	Candida	incommunis	0	1	0	1
Eukaryota	Fungi	Dikarya	Ascomycota	Saccharomycotina	Saccharomycetes	unknown_subclass	Saccharomycetales	unknown_family	Candida	inconspicua	3	0	1	0
Eukaryota	Fungi	Dikarya	Ascomycota	Saccharomycotina	Saccharomycetes	unknown_subclass	Saccharomycetales	unknown_family	Candida	intermedia	4	0	1	0
Eukaryota	Fungi	Dikarya	Ascomycota	Saccharomycotina	Saccharomycetes	unknown_subclass	Saccharomycetales	unknown_family	Candida	jeffriesii	0	1	0	1
Eukaryota	Fungi	Dikarya	Ascomycota	Saccharomycotina	Saccharomycetes	unknown_subclass	Saccharomycetales	unknown_family	Candida	khmerensis	2	0	1	0
Eukaryota	Fungi	Dikarya	Ascomycota	Saccharomycotina	Saccharomycetes	unknown_subclass	Saccharomycetales	unknown_family	Candida	lessepsii	1	0	1	0
Eukaryota	Fungi	Dikarya	Ascomycota	Saccharomycotina	Saccharomycetes	unknown_subclass	Saccharomycetales	unknown_family	Candida	melibiosica	1	0	1	0
Eukaryota	Fungi	Dikarya	Ascomycota	Saccharomycotina	Saccharomycetes	unknown_subclass	Saccharomycetales	unknown_family	Candida	michaelii	1	0	1	0
Eukaryota	Fungi	Dikarya	Ascomycota	Saccharomycotina	Saccharomycetes	unknown_subclass	Saccharomycetales	unknown_family	Candida	mogii	1	0	1	0
Eukaryota	Fungi	Dikarya	Ascomycota	Saccharomycotina	Saccharomycetes	unknown_subclass	Saccharomycetales	unknown_family	Candida	neerlandica	1	0	1	0
Eukaryota	Fungi	Dikarya	Ascomycota	Saccharomycotina	Saccharomycetes	unknown_subclass	Saccharomycetales	unknown_family	Candida	oregonensis	1	0	1	0
Eukaryota	Fungi	Dikarya	Ascomycota	Saccharomycotina	Saccharomycetes	unknown_subclass	Saccharomycetales	unknown_family	Candida	paludigena	0	1	0	1
Eukaryota	Fungi	Dikarya	Ascomycota	Saccharomycotina	Saccharomycetes	unknown_subclass	Saccharomycetales	unknown_family	Candida	picachoensis	1	0	1	0
Eukaryota	Fungi	Dikarya	Ascomycota	Saccharomycotina	Saccharomycetes	unknown_subclass	Saccharomycetales	unknown_family	Candida	pimensis	1	0	1	0
Eukaryota	Fungi	Dikarya	Ascomycota	Saccharomycotina	Saccharomycetes	unknown_subclass	Saccharomycetales	unknown_family	Candida	plutei	1	0	1	0
Eukaryota	Fungi	Dikarya	Ascomycota	Saccharomycotina	Saccharomycetes	unknown_subclass	Saccharomycetales	unknown_family	Candida	potacharoeniae	0	8	0	1
Eukaryota	Fungi	Dikarya	Ascomycota	Saccharomycotina	Saccharomycetes	unknown_subclass	Saccharomycetales	unknown_family	Candida	pseudointermedia	1	0	1	0
Eukaryota	Fungi	Dikarya	Ascomycota	Saccharomycotina	Saccharomycetes	unknown_subclass	Saccharomycetales	unknown_family	Candida	pseudolambica	2	0	1	0
Eukaryota	Fungi	Dikarya	Ascomycota	Saccharomycotina	Saccharomycetes	unknown_subclass	Saccharomycetales	unknown_family	Candida	rugopelliculosa	1	0	1	0
Eukaryota	Fungi	Dikarya	Ascomycota	Saccharomycotina	Saccharomycetes	unknown_subclass	Saccharomycetales	unknown_family	Candida	rugosa	3	0	1	0
Eukaryota	Fungi	Dikarya	Ascomycota	Saccharomycotina	Saccharomycetes	unknown_subclass	Saccharomycetales	unknown_family	Candida	sagamina	1	0	1	0
Eukaryota	Fungi	Dikarya	Ascomycota	Saccharomycotina	Saccharomycetes	unknown_subclass	Saccharomycetales	unknown_family	Candida	sake	1	0	1	0
Eukaryota	Fungi	Dikarya	Ascomycota	Saccharomycotina	Saccharomycetes	unknown_subclass	Saccharomycetales	unknown_family	Candida	savonica	1	0	1	0
Eukaryota	Fungi	Dikarya	Ascomycota	Saccharomycotina	Saccharomycetes	unknown_subclass	Saccharomycetales	unknown_family	Candida	sojae	1	0	1	0
Eukaryota	Fungi	Dikarya	Ascomycota	Saccharomycotina	Saccharomycetes	unknown_subclass	Saccharomycetales	unknown_family	Candida	sorbophila	1	0	1	0
Eukaryota	Fungi	Dikarya	Ascomycota	Saccharomycotina	Saccharomycetes	unknown_subclass	Saccharomycetales	unknown_family	Candida	sp. BCC 7717	1	0	1	0
Eukaryota	Fungi	Dikarya	Ascomycota	Saccharomycotina	Saccharomycetes	unknown_subclass	Saccharomycetales	unknown_family	Candida	sp. BCC 7722	1	0	1	0
Eukaryota	Fungi	Dikarya	Ascomycota	Saccharomycotina	Saccharomycetes	unknown_subclass	Saccharomycetales	unknown_family	Candida	sp. BG00-10-19-1-7-1	0	1	0	1
Eukaryota	Fungi	Dikarya	Ascomycota	Saccharomycotina	Saccharomycetes	unknown_subclass	Saccharomycetales	unknown_family	Candida	sp. BG00-10-19-1-7-4	1	0	1	0
Eukaryota	Fungi	Dikarya	Ascomycota	Saccharomycotina	Saccharomycetes	unknown_subclass	Saccharomycetales	unknown_family	Candida	sp. BG00-10-20-1-C1	1	0	1	0
[truncated: 1,368 more rows]
