# Supplementary material for: FungiQuant: A broad-coverage fungal quantitative real-time PCR assay
Source: BMC Microbiol. 2012 Nov 8;12:255. doi: 10.1186/1471-2180-12-255 (PMC3565980; doi:10.1186/1471-2180-12-255)
Supplement: Additional file 5: Table S6 — Detailed results for fungal species with perfect matches to C. albicans in the FungiQuant primer and probe region. [file 1471-2180-12-255-S5.xlsx]

## Sheet: Species
Super-kingdom	Kingdom	Sub-kingdom	Phylum	Sub-phylum	Class	Sub-class	Order	Family	Genus	Species
Eukaryota	Fungi	Dikarya	Ascomycota	Pezizomycotina	Dothideomycetes	Dothideomycetidae	Capnodiales	Davidiellaceae	Cladosporium	bruhnei
Eukaryota	Fungi	Dikarya	Ascomycota	Pezizomycotina	Dothideomycetes	Dothideomycetidae	Capnodiales	Davidiellaceae	Cladosporium	cladosporioides
Eukaryota	Fungi	Dikarya	Ascomycota	Pezizomycotina	Dothideomycetes	Dothideomycetidae	Capnodiales	Davidiellaceae	Cladosporium	sp._ss4
Eukaryota	Fungi	Dikarya	Ascomycota	Pezizomycotina	Dothideomycetes	Dothideomycetidae	Capnodiales	Davidiellaceae	Cladosporium	sp._YK10
Eukaryota	Fungi	Dikarya	Ascomycota	Pezizomycotina	Dothideomycetes	Dothideomycetidae	Capnodiales	Davidiellaceae	Cladosporium	sp._YK16
Eukaryota	Fungi	Dikarya	Ascomycota	Pezizomycotina	Dothideomycetes	Dothideomycetidae	Capnodiales	Davidiellaceae	Cladosporium	unknown_species
Eukaryota	Fungi	Dikarya	Ascomycota	Pezizomycotina	Dothideomycetes	Dothideomycetidae	Capnodiales	Davidiellaceae	Davidiella	tassiana
Eukaryota	Fungi	Dikarya	Ascomycota	Pezizomycotina	Dothideomycetes	Dothideomycetidae	Capnodiales	Davidiellaceae	Davidiella	unknown_species
Eukaryota	Fungi	Dikarya	Ascomycota	Pezizomycotina	Dothideomycetes	Dothideomycetidae	Capnodiales	Dissoconiaceae	Dissoconium	unknown_species
Eukaryota	Fungi	Dikarya	Ascomycota	Pezizomycotina	Dothideomycetes	Dothideomycetidae	Capnodiales	Dissoconiaceae	Ramichloridium	anceps
Eukaryota	Fungi	Dikarya	Ascomycota	Pezizomycotina	Dothideomycetes	Dothideomycetidae	Capnodiales	Mycosphaerellaceae	Mycosphaerella	punctiformis
Eukaryota	Fungi	Dikarya	Ascomycota	Pezizomycotina	Dothideomycetes	Dothideomycetidae	Capnodiales	Mycosphaerellaceae	Mycosphaerella	unknown_species
Eukaryota	Fungi	Dikarya	Ascomycota	Pezizomycotina	Dothideomycetes	Dothideomycetidae	Capnodiales	Mycosphaerellaceae	Phaeophleospora	atkinsonii
Eukaryota	Fungi	Dikarya	Ascomycota	Pezizomycotina	Dothideomycetes	Dothideomycetidae	Capnodiales	Mycosphaerellaceae	unknown_genus	uncultured_Cladosporium
Eukaryota	Fungi	Dikarya	Ascomycota	Pezizomycotina	Dothideomycetes	Dothideomycetidae	Capnodiales	Mycosphaerellaceae	Zasmidium	cellare
Eukaryota	Fungi	Dikarya	Ascomycota	Pezizomycotina	Dothideomycetes	Dothideomycetidae	Capnodiales	Mycosphaerellaceae	Zasmidium	unknown_species
Eukaryota	Fungi	Dikarya	Ascomycota	Pezizomycotina	Dothideomycetes	Dothideomycetidae	Dothideales	Dothideaceae	Dothidea	insculpta
Eukaryota	Fungi	Dikarya	Ascomycota	Pezizomycotina	Dothideomycetes	Dothideomycetidae	Dothideales	Dothideaceae	Dothidea	sambuci
Eukaryota	Fungi	Dikarya	Ascomycota	Pezizomycotina	Dothideomycetes	Dothideomycetidae	Dothideales	Dothideaceae	Dothidea	unknown_species
Eukaryota	Fungi	Dikarya	Ascomycota	Pezizomycotina	Dothideomycetes	Dothideomycetidae	Dothideales	Dothioraceae	Aureobasidium	pullulans
Eukaryota	Fungi	Dikarya	Ascomycota	Pezizomycotina	Dothideomycetes	Dothideomycetidae	Dothideales	Dothioraceae	Aureobasidium	unknown_species
Eukaryota	Fungi	Dikarya	Ascomycota	Pezizomycotina	Dothideomycetes	Dothideomycetidae	Dothideales	Dothioraceae	unknown_genus	uncultured_Hormonema
Eukaryota	Fungi	Dikarya	Ascomycota	Pezizomycotina	Dothideomycetes	Dothideomycetidae	Dothideales	unknown_family	Hortaea	unknown_species
Eukaryota	Fungi	Dikarya	Ascomycota	Pezizomycotina	Dothideomycetes	Dothideomycetidae	Dothideales	unknown_family	Hortaea	werneckii
Eukaryota	Fungi	Dikarya	Ascomycota	Pezizomycotina	Dothideomycetes	Dothideomycetidae	Myriangiales	Myriangiaceae	Myriangium	duriaei
Eukaryota	Fungi	Dikarya	Ascomycota	Pezizomycotina	Dothideomycetes	Dothideomycetidae	Myriangiales	unknown_family	Endosporium	unknown_species
Eukaryota	Fungi	Dikarya	Ascomycota	Pezizomycotina	Dothideomycetes	Pleosporomycetidae	Jahnulales	Aliquandostipitaceae	Aliquandostipite	unknown_species
Eukaryota	Fungi	Dikarya	Ascomycota	Pezizomycotina	Dothideomycetes	Pleosporomycetidae	Jahnulales	Aliquandostipitaceae	Jahnula	seychellensis
Eukaryota	Fungi	Dikarya	Ascomycota	Pezizomycotina	Dothideomycetes	Pleosporomycetidae	Pleosporales	Didymellaceae	Phoma	herbarum
Eukaryota	Fungi	Dikarya	Ascomycota	Pezizomycotina	Dothideomycetes	Pleosporomycetidae	Pleosporales	Didymellaceae	Phoma	sp._ZHA
Eukaryota	Fungi	Dikarya	Ascomycota	Pezizomycotina	Dothideomycetes	Pleosporomycetidae	Pleosporales	Fenestellaceae	Lojkania	unknown_species
Eukaryota	Fungi	Dikarya	Ascomycota	Pezizomycotina	Dothideomycetes	Pleosporomycetidae	Pleosporales	Massariaceae	Massaria	unknown_species
Eukaryota	Fungi	Dikarya	Ascomycota	Pezizomycotina	Dothideomycetes	Pleosporomycetidae	Pleosporales	Montagnulaceae	Paraconiothyrium	unknown_species
Eukaryota	Fungi	Dikarya	Ascomycota	Pezizomycotina	Dothideomycetes	Pleosporomycetidae	Pleosporales	Montagnulaceae	Paraphaeosphaeria	unknown_species
Eukaryota	Fungi	Dikarya	Ascomycota	Pezizomycotina	Dothideomycetes	Pleosporomycetidae	Pleosporales	Phaeosphaeriaceae	Phaeosphaeria	sp._YK31
Eukaryota	Fungi	Dikarya	Ascomycota	Pezizomycotina	Dothideomycetes	Pleosporomycetidae	Pleosporales	Pleomassariaceae	Pleomassaria	unknown_species
Eukaryota	Fungi	Dikarya	Ascomycota	Pezizomycotina	Dothideomycetes	Pleosporomycetidae	Pleosporales	Pleosporaceae	Alternaria	unknown_species
Eukaryota	Fungi	Dikarya	Ascomycota	Pezizomycotina	Dothideomycetes	Pleosporomycetidae	Pleosporales	Pleosporaceae	Cochliobolus	australiensis
Eukaryota	Fungi	Dikarya	Ascomycota	Pezizomycotina	Dothideomycetes	Pleosporomycetidae	Pleosporales	Pleosporaceae	Cochliobolus	cynodontis
Eukaryota	Fungi	Dikarya	Ascomycota	Pezizomycotina	Dothideomycetes	Pleosporomycetidae	Pleosporales	Pleosporaceae	Cochliobolus	eragrostidis
Eukaryota	Fungi	Dikarya	Ascomycota	Pezizomycotina	Dothideomycetes	Pleosporomycetidae	Pleosporales	Pleosporaceae	Cochliobolus	geniculatus
Eukaryota	Fungi	Dikarya	Ascomycota	Pezizomycotina	Dothideomycetes	Pleosporomycetidae	Pleosporales	Pleosporaceae	Cochliobolus	hawaiiensis
Eukaryota	Fungi	Dikarya	Ascomycota	Pezizomycotina	Dothideomycetes	Pleosporomycetidae	Pleosporales	Pleosporaceae	Cochliobolus	kusanoi
Eukaryota	Fungi	Dikarya	Ascomycota	Pezizomycotina	Dothideomycetes	Pleosporomycetidae	Pleosporales	Pleosporaceae	Cochliobolus	lunatus
Eukaryota	Fungi	Dikarya	Ascomycota	Pezizomycotina	Dothideomycetes	Pleosporomycetidae	Pleosporales	Pleosporaceae	Cochliobolus	miyabeanus
Eukaryota	Fungi	Dikarya	Ascomycota	Pezizomycotina	Dothideomycetes	Pleosporomycetidae	Pleosporales	Pleosporaceae	Cochliobolus	nisikadoi
Eukaryota	Fungi	Dikarya	Ascomycota	Pezizomycotina	Dothideomycetes	Pleosporomycetidae	Pleosporales	Pleosporaceae	Cochliobolus	sativus
Eukaryota	Fungi	Dikarya	Ascomycota	Pezizomycotina	Dothideomycetes	Pleosporomycetidae	Pleosporales	Pleosporaceae	unknown_genus	uncultured_Cochliobolus
Eukaryota	Fungi	Dikarya	Ascomycota	Pezizomycotina	Dothideomycetes	Pleosporomycetidae	Pleosporales	Pleosporaceae	unknown_genus	uncultured_Pyrenochaeta
Eukaryota	Fungi	Dikarya	Ascomycota	Pezizomycotina	Dothideomycetes	Pleosporomycetidae	Pleosporales	Sporormiaceae	Westerdykella	unknown_species
Eukaryota	Fungi	Dikarya	Ascomycota	Pezizomycotina	Dothideomycetes	Pleosporomycetidae	Pleosporales	unknown_family	Coniothyrium	unknown_species
Eukaryota	Fungi	Dikarya	Ascomycota	Pezizomycotina	Dothideomycetes	Pleosporomycetidae	Pleosporales	unknown_family	Thyridaria	unknown_species
Eukaryota	Fungi	Dikarya	Ascomycota	Pezizomycotina	Dothideomycetes	Pleosporomycetidae	Pleosporales	unknown_family	unknown_genus	unknown_species
Eukaryota	Fungi	Dikarya	Ascomycota	Pezizomycotina	Dothideomycetes	unknown_subclass	Botryosphaeriales	Botryosphaeriaceae	Guignardia	bidwellii
Eukaryota	Fungi	Dikarya	Ascomycota	Pezizomycotina	Dothideomycetes	unknown_subclass	Botryosphaeriales	Botryosphaeriaceae	Phyllosticta	unknown_species
Eukaryota	Fungi	Dikarya	Ascomycota	Pezizomycotina	Dothideomycetes	unknown_subclass	Patellariales	unknown_family	Hysteropatella	unknown_species
Eukaryota	Fungi	Dikarya	Ascomycota	Pezizomycotina	Dothideomycetes	unknown_subclass	unknown_order	Tubeufiaceae	Helicoma	unknown_species
Eukaryota	Fungi	Dikarya	Ascomycota	Pezizomycotina	Dothideomycetes	unknown_subclass	unknown_order	Tubeufiaceae	Helicosporium	unknown_species
Eukaryota	Fungi	Dikarya	Ascomycota	Pezizomycotina	Dothideomycetes	unknown_subclass	unknown_order	unknown_family	Catinella	unknown_species
Eukaryota	Fungi	Dikarya	Ascomycota	Pezizomycotina	Dothideomycetes	unknown_subclass	unknown_order	unknown_family	unknown_genus	uncultured_Dothideomycetes
Eukaryota	Fungi	Dikarya	Ascomycota	Pezizomycotina	Dothideomycetes	unknown_subclass	unknown_order	unknown_family	unknown_genus	unknown_species
Eukaryota	Fungi	Dikarya	Ascomycota	Pezizomycotina	Dothideomycetes	unknown_subclass	unknown_order	Zopfiaceae	Didymocrea	sadasivanii
Eukaryota	Fungi	Dikarya	Ascomycota	Pezizomycotina	Eurotiomycetes	Chaetothyriomycetidae	Chaetothyriales	Chaetothyriaceae	Knufia	cryptophialidica
Eukaryota	Fungi	Dikarya	Ascomycota	Pezizomycotina	Eurotiomycetes	Chaetothyriomycetidae	Chaetothyriales	Chaetothyriaceae	Knufia	endospora
Eukaryota	Fungi	Dikarya	Ascomycota	Pezizomycotina	Eurotiomycetes	Chaetothyriomycetidae	Chaetothyriales	Chaetothyriaceae	Knufia	perforans
Eukaryota	Fungi	Dikarya	Ascomycota	Pezizomycotina	Eurotiomycetes	Chaetothyriomycetidae	Chaetothyriales	Herpotrichiellaceae	Exophiala	pisciphila
Eukaryota	Fungi	Dikarya	Ascomycota	Pezizomycotina	Eurotiomycetes	Chaetothyriomycetidae	Chaetothyriales	Herpotrichiellaceae	Exophiala	unknown_species
Eukaryota	Fungi	Dikarya	Ascomycota	Pezizomycotina	Eurotiomycetes	Chaetothyriomycetidae	Chaetothyriales	Herpotrichiellaceae	Fonsecaea	multimorphosa
Eukaryota	Fungi	Dikarya	Ascomycota	Pezizomycotina	Eurotiomycetes	Chaetothyriomycetidae	Chaetothyriales	unknown_family	Sarcinomyces	sp._SL-2011
Eukaryota	Fungi	Dikarya	Ascomycota	Pezizomycotina	Eurotiomycetes	Chaetothyriomycetidae	Verrucariales	Verrucariaceae	Verrucaria	tavaresiae
Eukaryota	Fungi	Dikarya	Ascomycota	Pezizomycotina	Eurotiomycetes	Eurotiomycetidae	Coryneliales	Coryneliaceae	Corynelia	uberata
Eukaryota	Fungi	Dikarya	Ascomycota	Pezizomycotina	Eurotiomycetes	Eurotiomycetidae	Coryneliales	Coryneliaceae	Corynelia	unknown_species
Eukaryota	Fungi	Dikarya	Ascomycota	Pezizomycotina	Eurotiomycetes	Eurotiomycetidae	Eurotiales	Elaphomycetaceae	Monascus	sp._M_GY-2012
Eukaryota	Fungi	Dikarya	Ascomycota	Pezizomycotina	Eurotiomycetes	Eurotiomycetidae	Eurotiales	Elaphomycetaceae	Monascus	unknown_species
Eukaryota	Fungi	Dikarya	Ascomycota	Pezizomycotina	Eurotiomycetes	Eurotiomycetidae	Eurotiales	Elaphomycetaceae	unknown_genus	uncultured_Basipetospora
Eukaryota	Fungi	Dikarya	Ascomycota	Pezizomycotina	Eurotiomycetes	Eurotiomycetidae	Eurotiales	Elaphomycetaceae	Xeromyces	unknown_species
Eukaryota	Fungi	Dikarya	Ascomycota	Pezizomycotina	Eurotiomycetes	Eurotiomycetidae	Eurotiales	Trichocomaceae	Aspergillus	awamori
Eukaryota	Fungi	Dikarya	Ascomycota	Pezizomycotina	Eurotiomycetes	Eurotiomycetidae	Eurotiales	Trichocomaceae	Aspergillus	cervinus
Eukaryota	Fungi	Dikarya	Ascomycota	Pezizomycotina	Eurotiomycetes	Eurotiomycetidae	Eurotiales	Trichocomaceae	Aspergillus	flocculosus
Eukaryota	Fungi	Dikarya	Ascomycota	Pezizomycotina	Eurotiomycetes	Eurotiomycetidae	Eurotiales	Trichocomaceae	Aspergillus	fumigatus
Eukaryota	Fungi	Dikarya	Ascomycota	Pezizomycotina	Eurotiomycetes	Eurotiomycetidae	Eurotiales	Trichocomaceae	Aspergillus	niger
Eukaryota	Fungi	Dikarya	Ascomycota	Pezizomycotina	Eurotiomycetes	Eurotiomycetidae	Eurotiales	Trichocomaceae	Aspergillus	sp._HKF16
Eukaryota	Fungi	Dikarya	Ascomycota	Pezizomycotina	Eurotiomycetes	Eurotiomycetidae	Eurotiales	Trichocomaceae	Aspergillus	sp._I16-3
Eukaryota	Fungi	Dikarya	Ascomycota	Pezizomycotina	Eurotiomycetes	Eurotiomycetidae	Eurotiales	Trichocomaceae	Aspergillus	sp._I17-1
Eukaryota	Fungi	Dikarya	Ascomycota	Pezizomycotina	Eurotiomycetes	Eurotiomycetidae	Eurotiales	Trichocomaceae	Aspergillus	terreus
Eukaryota	Fungi	Dikarya	Ascomycota	Pezizomycotina	Eurotiomycetes	Eurotiomycetidae	Eurotiales	Trichocomaceae	Aspergillus	unguis
Eukaryota	Fungi	Dikarya	Ascomycota	Pezizomycotina	Eurotiomycetes	Eurotiomycetidae	Eurotiales	Trichocomaceae	Aspergillus	unknown_species
Eukaryota	Fungi	Dikarya	Ascomycota	Pezizomycotina	Eurotiomycetes	Eurotiomycetidae	Eurotiales	Trichocomaceae	Aspergillus	versicolor
Eukaryota	Fungi	Dikarya	Ascomycota	Pezizomycotina	Eurotiomycetes	Eurotiomycetidae	Eurotiales	Trichocomaceae	Byssochlamys	Byssochlamys_spectabilis
Eukaryota	Fungi	Dikarya	Ascomycota	Pezizomycotina	Eurotiomycetes	Eurotiomycetidae	Eurotiales	Trichocomaceae	Byssochlamys	unknown_species
Eukaryota	Fungi	Dikarya	Ascomycota	Pezizomycotina	Eurotiomycetes	Eurotiomycetidae	Eurotiales	Trichocomaceae	Eupenicillium	javanicum
Eukaryota	Fungi	Dikarya	Ascomycota	Pezizomycotina	Eurotiomycetes	Eurotiomycetidae	Eurotiales	Trichocomaceae	Eupenicillium	unknown_species
Eukaryota	Fungi	Dikarya	Ascomycota	Pezizomycotina	Eurotiomycetes	Eurotiomycetidae	Eurotiales	Trichocomaceae	Eurotium	unknown_species
Eukaryota	Fungi	Dikarya	Ascomycota	Pezizomycotina	Eurotiomycetes	Eurotiomycetidae	Eurotiales	Trichocomaceae	Geosmithia	unknown_species
Eukaryota	Fungi	Dikarya	Ascomycota	Pezizomycotina	Eurotiomycetes	Eurotiomycetidae	Eurotiales	Trichocomaceae	Hamigera	unknown_species
Eukaryota	Fungi	Dikarya	Ascomycota	Pezizomycotina	Eurotiomycetes	Eurotiomycetidae	Eurotiales	Trichocomaceae	Hemicarpenteles	unknown_species
Eukaryota	Fungi	Dikarya	Ascomycota	Pezizomycotina	Eurotiomycetes	Eurotiomycetidae	Eurotiales	Trichocomaceae	Neosartorya	unknown_species
Eukaryota	Fungi	Dikarya	Ascomycota	Pezizomycotina	Eurotiomycetes	Eurotiomycetidae	Eurotiales	Trichocomaceae	Penicillium	chrysogenum
Eukaryota	Fungi	Dikarya	Ascomycota	Pezizomycotina	Eurotiomycetes	Eurotiomycetidae	Eurotiales	Trichocomaceae	Penicillium	expansum
Eukaryota	Fungi	Dikarya	Ascomycota	Pezizomycotina	Eurotiomycetes	Eurotiomycetidae	Eurotiales	Trichocomaceae	Penicillium	freii
Eukaryota	Fungi	Dikarya	Ascomycota	Pezizomycotina	Eurotiomycetes	Eurotiomycetidae	Eurotiales	Trichocomaceae	Penicillium	griseofulvum
Eukaryota	Fungi	Dikarya	Ascomycota	Pezizomycotina	Eurotiomycetes	Eurotiomycetidae	Eurotiales	Trichocomaceae	Penicillium	purpurogenum
Eukaryota	Fungi	Dikarya	Ascomycota	Pezizomycotina	Eurotiomycetes	Eurotiomycetidae	Eurotiales	Trichocomaceae	Penicillium	solitum
Eukaryota	Fungi	Dikarya	Ascomycota	Pezizomycotina	Eurotiomycetes	Eurotiomycetidae	Eurotiales	Trichocomaceae	Penicillium	sp._HDJD-ZWM-07
Eukaryota	Fungi	Dikarya	Ascomycota	Pezizomycotina	Eurotiomycetes	Eurotiomycetidae	Eurotiales	Trichocomaceae	Penicillium	sp._I14-4
Eukaryota	Fungi	Dikarya	Ascomycota	Pezizomycotina	Eurotiomycetes	Eurotiomycetidae	Eurotiales	Trichocomaceae	Penicillium	sp._I19-2
Eukaryota	Fungi	Dikarya	Ascomycota	Pezizomycotina	Eurotiomycetes	Eurotiomycetidae	Eurotiales	Trichocomaceae	Penicillium	sp._I1A1
Eukaryota	Fungi	Dikarya	Ascomycota	Pezizomycotina	Eurotiomycetes	Eurotiomycetidae	Eurotiales	Trichocomaceae	Penicillium	sp._I5-5
Eukaryota	Fungi	Dikarya	Ascomycota	Pezizomycotina	Eurotiomycetes	Eurotiomycetidae	Eurotiales	Trichocomaceae	Penicillium	sp._I8-1
Eukaryota	Fungi	Dikarya	Ascomycota	Pezizomycotina	Eurotiomycetes	Eurotiomycetidae	Eurotiales	Trichocomaceae	Penicillium	unknown_species
Eukaryota	Fungi	Dikarya	Ascomycota	Pezizomycotina	Eurotiomycetes	Eurotiomycetidae	Eurotiales	Trichocomaceae	Talaromyces	Talaromyces_flavus
Eukaryota	Fungi	Dikarya	Ascomycota	Pezizomycotina	Eurotiomycetes	Eurotiomycetidae	Eurotiales	Trichocomaceae	Talaromyces	unknown_species
Eukaryota	Fungi	Dikarya	Ascomycota	Pezizomycotina	Eurotiomycetes	Eurotiomycetidae	Eurotiales	Trichocomaceae	Thermoascus	unknown_species
Eukaryota	Fungi	Dikarya	Ascomycota	Pezizomycotina	Eurotiomycetes	Eurotiomycetidae	Eurotiales	Trichocomaceae	unknown_genus	uncultured_Penicillium
Eukaryota	Fungi	Dikarya	Ascomycota	Pezizomycotina	Eurotiomycetes	Eurotiomycetidae	Eurotiales	Trichocomaceae	unknown_genus	unknown_species
Eukaryota	Fungi	Dikarya	Ascomycota	Pezizomycotina	Eurotiomycetes	Eurotiomycetidae	Eurotiales	Trichocomaceae	Warcupiella	unknown_species
Eukaryota	Fungi	Dikarya	Ascomycota	Pezizomycotina	Eurotiomycetes	Eurotiomycetidae	Onygenales	Arthrodermataceae	Microsporum	unknown_species
Eukaryota	Fungi	Dikarya	Ascomycota	Pezizomycotina	Eurotiomycetes	Eurotiomycetidae	Onygenales	Arthrodermataceae	Trichophyton	unknown_species
Eukaryota	Fungi	Dikarya	Ascomycota	Pezizomycotina	Eurotiomycetes	Eurotiomycetidae	Onygenales	Eremascaceae	Eremascus	unknown_species
Eukaryota	Fungi	Dikarya	Ascomycota	Pezizomycotina	Eurotiomycetes	Eurotiomycetidae	Onygenales	Gymnoascaceae	Gymnoascus	unknown_species
Eukaryota	Fungi	Dikarya	Ascomycota	Pezizomycotina	Eurotiomycetes	Eurotiomycetidae	Onygenales	Onygenaceae	Aphanoascus	fulvescens
Eukaryota	Fungi	Dikarya	Ascomycota	Pezizomycotina	Eurotiomycetes	Eurotiomycetidae	Onygenales	Onygenaceae	Aphanoascus	reticulisporus
Eukaryota	Fungi	Dikarya	Ascomycota	Pezizomycotina	Eurotiomycetes	Eurotiomycetidae	Onygenales	Onygenaceae	Aphanoascus	terreus
Eukaryota	Fungi	Dikarya	Ascomycota	Pezizomycotina	Eurotiomycetes	Eurotiomycetidae	Onygenales	Onygenaceae	Aphanoascus	verrucosus
Eukaryota	Fungi	Dikarya	Ascomycota	Pezizomycotina	Eurotiomycetes	Eurotiomycetidae	Onygenales	unknown_family	Blastomyces	unknown_species
Eukaryota	Fungi	Dikarya	Ascomycota	Pezizomycotina	Eurotiomycetes	Eurotiomycetidae	Onygenales	unknown_family	Chrysosporium	unknown_species
Eukaryota	Fungi	Dikarya	Ascomycota	Pezizomycotina	Eurotiomycetes	Eurotiomycetidae	Onygenales	unknown_family	Malbranchea	unknown_species
Eukaryota	Fungi	Dikarya	Ascomycota	Pezizomycotina	Eurotiomycetes	unknown_subclass	unknown_order	unknown_family	unknown_genus	uncultured_Eurotiomycetes
Eukaryota	Fungi	Dikarya	Ascomycota	Pezizomycotina	Laboulbeniomycetes	unknown_subclass	unknown_order	unknown_family	unknown_genus	uncultured_Laboulbeniomycetes
Eukaryota	Fungi	Dikarya	Ascomycota	Pezizomycotina	Lecanoromycetes	Lecanoromycetidae	Lecanorales	Lecanoraceae	Rhizoplaca	unknown_species
Eukaryota	Fungi	Dikarya	Ascomycota	Pezizomycotina	Lecanoromycetes	Lecanoromycetidae	Lecanorales	Parmeliaceae	unknown_genus	uncultured_Alectoria
Eukaryota	Fungi	Dikarya	Ascomycota	Pezizomycotina	Lecanoromycetes	Lecanoromycetidae	Lecanorales	Parmeliaceae	unknown_genus	uncultured_Punctelia
Eukaryota	Fungi	Dikarya	Ascomycota	Pezizomycotina	Lecanoromycetes	Lecanoromycetidae	Lecanorales	Physciaceae	Diplotomma	unknown_species
Eukaryota	Fungi	Dikarya	Ascomycota	Pezizomycotina	Lecanoromycetes	Lecanoromycetidae	Lecanorales	Physciaceae	Heterodermia	unknown_species
Eukaryota	Fungi	Dikarya	Ascomycota	Pezizomycotina	Lecanoromycetes	Lecanoromycetidae	Lecanorales	Physciaceae	Phaeophyscia	unknown_species
Eukaryota	Fungi	Dikarya	Ascomycota	Pezizomycotina	Lecanoromycetes	Lecanoromycetidae	Lecanorales	Physciaceae	Physcia	unknown_species
Eukaryota	Fungi	Dikarya	Ascomycota	Pezizomycotina	Lecanoromycetes	Lecanoromycetidae	Lecanorales	Physciaceae	Rinodina	unknown_species
Eukaryota	Fungi	Dikarya	Ascomycota	Pezizomycotina	Lecanoromycetes	Lecanoromycetidae	Lecanorales	Physciaceae	Santessonia	unknown_species
Eukaryota	Fungi	Dikarya	Ascomycota	Pezizomycotina	Lecanoromycetes	Lecanoromycetidae	Lecanorales	Stereocaulaceae	Stereocaulon	alpinum
Eukaryota	Fungi	Dikarya	Ascomycota	Pezizomycotina	Lecanoromycetes	Lecanoromycetidae	Lecanorales	Stereocaulaceae	Stereocaulon	nanodes
Eukaryota	Fungi	Dikarya	Ascomycota	Pezizomycotina	Lecanoromycetes	Lecanoromycetidae	Lecanorales	Stereocaulaceae	Stereocaulon	sasakii
Eukaryota	Fungi	Dikarya	Ascomycota	Pezizomycotina	Lecanoromycetes	Lecanoromycetidae	Lecanorales	Stereocaulaceae	Stereocaulon	spathuliferum
Eukaryota	Fungi	Dikarya	Ascomycota	Pezizomycotina	Lecanoromycetes	Lecanoromycetidae	Lecanorales	Stereocaulaceae	Stereocaulon	tomentosum
Eukaryota	Fungi	Dikarya	Ascomycota	Pezizomycotina	Lecanoromycetes	Lecanoromycetidae	Peltigerales	Nephromataceae	Nephroma	unknown_species
Eukaryota	Fungi	Dikarya	Ascomycota	Pezizomycotina	Lecanoromycetes	Lecanoromycetidae	unknown_order	Teloschistaceae	Caloplaca	unknown_species
Eukaryota	Fungi	Dikarya	Ascomycota	Pezizomycotina	Lecanoromycetes	Lecanoromycetidae	unknown_order	Teloschistaceae	Xanthomendoza	unknown_species
Eukaryota	Fungi	Dikarya	Ascomycota	Pezizomycotina	Lecanoromycetes	Lecanoromycetidae	unknown_order	Teloschistaceae	Xanthoria	unknown_species
Eukaryota	Fungi	Dikarya	Ascomycota	Pezizomycotina	Lecanoromycetes	unknown_subclass	Umbilicariales	Umbilicariaceae	Umbilicaria	unknown_species
Eukaryota	Fungi	Dikarya	Ascomycota	Pezizomycotina	Leotiomycetes	unknown_subclass	Helotiales	Dermateaceae	Neofabraea	unknown_species
Eukaryota	Fungi	Dikarya	Ascomycota	Pezizomycotina	Leotiomycetes	unknown_subclass	Helotiales	Helotiaceae	Articulospora	unknown_species
Eukaryota	Fungi	Dikarya	Ascomycota	Pezizomycotina	Leotiomycetes	unknown_subclass	Helotiales	Helotiaceae	Chloroscypha	enterochroma
Eukaryota	Fungi	Dikarya	Ascomycota	Pezizomycotina	Leotiomycetes	unknown_subclass	Helotiales	Helotiaceae	Meliniomyces	unknown_species
Eukaryota	Fungi	Dikarya	Ascomycota	Pezizomycotina	Leotiomycetes	unknown_subclass	Helotiales	Helotiaceae	Velutarina	unknown_species
Eukaryota	Fungi	Dikarya	Ascomycota	Pezizomycotina	Leotiomycetes	unknown_subclass	Helotiales	Hyaloscyphaceae	Hyphodiscus	unknown_species
Eukaryota	Fungi	Dikarya	Ascomycota	Pezizomycotina	Leotiomycetes	unknown_subclass	Helotiales	Hyaloscyphaceae	Lachnum	virgineum
Eukaryota	Fungi	Dikarya	Ascomycota	Pezizomycotina	Leotiomycetes	unknown_subclass	Helotiales	Sclerotiniaceae	Botryotinia	unknown_species
Eukaryota	Fungi	Dikarya	Ascomycota	Pezizomycotina	Leotiomycetes	unknown_subclass	Helotiales	Sclerotiniaceae	Monilinia	unknown_species
Eukaryota	Fungi	Dikarya	Ascomycota	Pezizomycotina	Leotiomycetes	unknown_subclass	Helotiales	unknown_family	Brachyalara	unknown_species
Eukaryota	Fungi	Dikarya	Ascomycota	Pezizomycotina	Leotiomycetes	unknown_subclass	Helotiales	unknown_family	Cadophora	malorum
Eukaryota	Fungi	Dikarya	Ascomycota	Pezizomycotina	Leotiomycetes	unknown_subclass	Helotiales	unknown_family	Exochalara	unknown_species
Eukaryota	Fungi	Dikarya	Ascomycota	Pezizomycotina	Leotiomycetes	unknown_subclass	Helotiales	unknown_family	Gloeotinia	sp._LJC-2011
Eukaryota	Fungi	Dikarya	Ascomycota	Pezizomycotina	Leotiomycetes	unknown_subclass	Helotiales	unknown_family	Graphium	sp._UM73-75
Eukaryota	Fungi	Dikarya	Ascomycota	Pezizomycotina	Leotiomycetes	unknown_subclass	Helotiales	unknown_family	Infundichalara	unknown_species
Eukaryota	Fungi	Dikarya	Ascomycota	Pezizomycotina	Leotiomycetes	unknown_subclass	unknown_order	Cudoniaceae	Cudonia	unknown_species
Eukaryota	Fungi	Dikarya	Ascomycota	Pezizomycotina	Leotiomycetes	unknown_subclass	unknown_order	Erysiphaceae	Arthrocladiella	unknown_species
Eukaryota	Fungi	Dikarya	Ascomycota	Pezizomycotina	Leotiomycetes	unknown_subclass	unknown_order	Erysiphaceae	Blumeria	Blumeria_graminis
Eukaryota	Fungi	Dikarya	Ascomycota	Pezizomycotina	Leotiomycetes	unknown_subclass	unknown_order	Erysiphaceae	Brasiliomyces	unknown_species
Eukaryota	Fungi	Dikarya	Ascomycota	Pezizomycotina	Leotiomycetes	unknown_subclass	unknown_order	Erysiphaceae	Cystotheca	unknown_species
Eukaryota	Fungi	Dikarya	Ascomycota	Pezizomycotina	Leotiomycetes	unknown_subclass	unknown_order	Erysiphaceae	Erysiphe	Erysiphe_adunca
Eukaryota	Fungi	Dikarya	Ascomycota	Pezizomycotina	Leotiomycetes	unknown_subclass	unknown_order	Erysiphaceae	Erysiphe	Erysiphe_aquilegiae
Eukaryota	Fungi	Dikarya	Ascomycota	Pezizomycotina	Leotiomycetes	unknown_subclass	unknown_order	Erysiphaceae	Erysiphe	Erysiphe_friesii
Eukaryota	Fungi	Dikarya	Ascomycota	Pezizomycotina	Leotiomycetes	unknown_subclass	unknown_order	Erysiphaceae	Erysiphe	Erysiphe_glycines
Eukaryota	Fungi	Dikarya	Ascomycota	Pezizomycotina	Leotiomycetes	unknown_subclass	unknown_order	Erysiphaceae	Erysiphe	Erysiphe_gracilis
Eukaryota	Fungi	Dikarya	Ascomycota	Pezizomycotina	Leotiomycetes	unknown_subclass	unknown_order	Erysiphaceae	Erysiphe	Erysiphe_pulchra
Eukaryota	Fungi	Dikarya	Ascomycota	Pezizomycotina	Leotiomycetes	unknown_subclass	unknown_order	Erysiphaceae	Erysiphe	Erysiphe_simulans
Eukaryota	Fungi	Dikarya	Ascomycota	Pezizomycotina	Leotiomycetes	unknown_subclass	unknown_order	Erysiphaceae	Erysiphe	mori
Eukaryota	Fungi	Dikarya	Ascomycota	Pezizomycotina	Leotiomycetes	unknown_subclass	unknown_order	Erysiphaceae	Erysiphe	unknown_species
Eukaryota	Fungi	Dikarya	Ascomycota	Pezizomycotina	Leotiomycetes	unknown_subclass	unknown_order	Erysiphaceae	Golovinomyces	Golovinomyces_cichoracearum
Eukaryota	Fungi	Dikarya	Ascomycota	Pezizomycotina	Leotiomycetes	unknown_subclass	unknown_order	Erysiphaceae	Golovinomyces	unknown_species
Eukaryota	Fungi	Dikarya	Ascomycota	Pezizomycotina	Leotiomycetes	unknown_subclass	unknown_order	Erysiphaceae	Leveillula	unknown_species
Eukaryota	Fungi	Dikarya	Ascomycota	Pezizomycotina	Leotiomycetes	unknown_subclass	unknown_order	Erysiphaceae	Neoerysiphe	unknown_species
Eukaryota	Fungi	Dikarya	Ascomycota	Pezizomycotina	Leotiomycetes	unknown_subclass	unknown_order	Erysiphaceae	Parauncinula	unknown_species
Eukaryota	Fungi	Dikarya	Ascomycota	Pezizomycotina	Leotiomycetes	unknown_subclass	unknown_order	Erysiphaceae	Phyllactinia	moricola
Eukaryota	Fungi	Dikarya	Ascomycota	Pezizomycotina	Leotiomycetes	unknown_subclass	unknown_order	Erysiphaceae	Phyllactinia	unknown_species
Eukaryota	Fungi	Dikarya	Ascomycota	Pezizomycotina	Leotiomycetes	unknown_subclass	unknown_order	Erysiphaceae	Pleochaeta	unknown_species
Eukaryota	Fungi	Dikarya	Ascomycota	Pezizomycotina	Leotiomycetes	unknown_subclass	unknown_order	Erysiphaceae	Podosphaera	Podosphaera_tridactyla
Eukaryota	Fungi	Dikarya	Ascomycota	Pezizomycotina	Leotiomycetes	unknown_subclass	unknown_order	Erysiphaceae	Podosphaera	unknown_species
Eukaryota	Fungi	Dikarya	Ascomycota	Pezizomycotina	Leotiomycetes	unknown_subclass	unknown_order	Erysiphaceae	Sawadaea	Sawadaea_polyfida
Eukaryota	Fungi	Dikarya	Ascomycota	Pezizomycotina	Leotiomycetes	unknown_subclass	unknown_order	Erysiphaceae	Sawadaea	unknown_species
Eukaryota	Fungi	Dikarya	Ascomycota	Pezizomycotina	Leotiomycetes	unknown_subclass	unknown_order	Erysiphaceae	Typhulochaeta	unknown_species
Eukaryota	Fungi	Dikarya	Ascomycota	Pezizomycotina	Leotiomycetes	unknown_subclass	unknown_order	Myxotrichaceae	Geomyces	Geomyces_pannorum
Eukaryota	Fungi	Dikarya	Ascomycota	Pezizomycotina	Leotiomycetes	unknown_subclass	unknown_order	Myxotrichaceae	Myxotrichum	unknown_species
Eukaryota	Fungi	Dikarya	Ascomycota	Pezizomycotina	Leotiomycetes	unknown_subclass	unknown_order	Pseudeurotiaceae	Teberdinia	sp._CP-WI-1
Eukaryota	Fungi	Dikarya	Ascomycota	Pezizomycotina	Leotiomycetes	unknown_subclass	unknown_order	Rhytismataceae	Meria	laricis
Eukaryota	Fungi	Dikarya	Ascomycota	Pezizomycotina	Leotiomycetes	unknown_subclass	unknown_order	Thelebolaceae	Antarctomyces	psychrotrophicus
Eukaryota	Fungi	Dikarya	Ascomycota	Pezizomycotina	Leotiomycetes	unknown_subclass	unknown_order	Thelebolaceae	Thelebolus	microsporus
Eukaryota	Fungi	Dikarya	Ascomycota	Pezizomycotina	Leotiomycetes	unknown_subclass	unknown_order	Thelebolaceae	Thelebolus	sp._15_BI_15
Eukaryota	Fungi	Dikarya	Ascomycota	Pezizomycotina	Leotiomycetes	unknown_subclass	unknown_order	Thelebolaceae	Thelebolus	sp._17_BI_15
Eukaryota	Fungi	Dikarya	Ascomycota	Pezizomycotina	Leotiomycetes	unknown_subclass	unknown_order	Thelebolaceae	Thelebolus	sp._18_BI_11-5-2
Eukaryota	Fungi	Dikarya	Ascomycota	Pezizomycotina	Leotiomycetes	unknown_subclass	unknown_order	Thelebolaceae	Thelebolus	sp._18_BI_15-3-2
Eukaryota	Fungi	Dikarya	Ascomycota	Pezizomycotina	Leotiomycetes	unknown_subclass	unknown_order	Thelebolaceae	Thelebolus	sp._19_BI_15-3-1
Eukaryota	Fungi	Dikarya	Ascomycota	Pezizomycotina	Leotiomycetes	unknown_subclass	unknown_order	Thelebolaceae	Thelebolus	sp._5_D9_Maitri
Eukaryota	Fungi	Dikarya	Ascomycota	Pezizomycotina	Leotiomycetes	unknown_subclass	unknown_order	Thelebolaceae	Thelebolus	sp._Sp_5_D4_Maitri
Eukaryota	Fungi	Dikarya	Ascomycota	Pezizomycotina	Leotiomycetes	unknown_subclass	unknown_order	unknown_family	Collophora	unknown_species
Eukaryota	Fungi	Dikarya	Ascomycota	Pezizomycotina	Leotiomycetes	unknown_subclass	unknown_order	unknown_family	Geomyces	sp._WNF-15A
Eukaryota	Fungi	Dikarya	Ascomycota	Pezizomycotina	Leotiomycetes	unknown_subclass	unknown_order	unknown_family	unknown_genus	uncultured_Leotiomycetes
Eukaryota	Fungi	Dikarya	Ascomycota	Pezizomycotina	Leotiomycetes	unknown_subclass	unknown_order	unknown_family	unknown_genus	unknown_species
Eukaryota	Fungi	Dikarya	Ascomycota	Pezizomycotina	Orbiliomycetes	unknown_subclass	Orbiliales	Orbiliaceae	Arthrobotrys	unknown_species
Eukaryota	Fungi	Dikarya	Ascomycota	Pezizomycotina	Orbiliomycetes	unknown_subclass	Orbiliales	unknown_family	unknown_genus	uncultured_Orbiliales
Eukaryota	Fungi	Dikarya	Ascomycota	Pezizomycotina	Pezizomycetes	unknown_subclass	Pezizales	Ascobolaceae	unknown_genus	uncultured_Ascobolus
Eukaryota	Fungi	Dikarya	Ascomycota	Pezizomycotina	Pezizomycetes	unknown_subclass	Pezizales	Ascodesmidaceae	Lasiobolus	unknown_species
Eukaryota	Fungi	Dikarya	Ascomycota	Pezizomycotina	Pezizomycetes	unknown_subclass	Pezizales	Ascodesmidaceae	unknown_genus	uncultured_Lasiobolus
Eukaryota	Fungi	Dikarya	Ascomycota	Pezizomycotina	Pezizomycetes	unknown_subclass	Pezizales	Discinaceae	Gyromitra	californica
Eukaryota	Fungi	Dikarya	Ascomycota	Pezizomycotina	Pezizomycetes	unknown_subclass	Pezizales	Discinaceae	Gyromitra	unknown_species
Eukaryota	Fungi	Dikarya	Ascomycota	Pezizomycotina	Pezizomycetes	unknown_subclass	Pezizales	Helvellaceae	Barssia	oregonensis
Eukaryota	Fungi	Dikarya	Ascomycota	Pezizomycotina	Pezizomycetes	unknown_subclass	Pezizales	Morchellaceae	Kalapuya	unknown_species
Eukaryota	Fungi	Dikarya	Ascomycota	Pezizomycotina	Pezizomycetes	unknown_subclass	Pezizales	Pezizaceae	Peziza	unknown_species
Eukaryota	Fungi	Dikarya	Ascomycota	Pezizomycotina	Pezizomycetes	unknown_subclass	Pezizales	Pezizaceae	Peziza	vesiculosa
Eukaryota	Fungi	Dikarya	Ascomycota	Pezizomycotina	Pezizomycetes	unknown_subclass	Pezizales	Pezizaceae	unknown_genus	unknown_species
Eukaryota	Fungi	Dikarya	Ascomycota	Pezizomycotina	Pezizomycetes	unknown_subclass	Pezizales	Pyronemataceae	Aleuria	aurantia
Eukaryota	Fungi	Dikarya	Ascomycota	Pezizomycotina	Pezizomycetes	unknown_subclass	Pezizales	Pyronemataceae	Byssonectria	unknown_species
Eukaryota	Fungi	Dikarya	Ascomycota	Pezizomycotina	Pezizomycetes	unknown_subclass	Pezizales	Pyronemataceae	Cheilymenia	stercorea
Eukaryota	Fungi	Dikarya	Ascomycota	Pezizomycotina	Pezizomycetes	unknown_subclass	Pezizales	Pyronemataceae	Cheilymenia	unknown_species
Eukaryota	Fungi	Dikarya	Ascomycota	Pezizomycotina	Pezizomycetes	unknown_subclass	Pezizales	Pyronemataceae	Geopora	unknown_species
Eukaryota	Fungi	Dikarya	Ascomycota	Pezizomycotina	Pezizomycetes	unknown_subclass	Pezizales	Pyronemataceae	Gilkeya	unknown_species
Eukaryota	Fungi	Dikarya	Ascomycota	Pezizomycotina	Pezizomycetes	unknown_subclass	Pezizales	Pyronemataceae	Humaria	unknown_species
Eukaryota	Fungi	Dikarya	Ascomycota	Pezizomycotina	Pezizomycetes	unknown_subclass	Pezizales	Pyronemataceae	Marcelleina	persoonii
Eukaryota	Fungi	Dikarya	Ascomycota	Pezizomycotina	Pezizomycetes	unknown_subclass	Pezizales	Pyronemataceae	Neottiella	unknown_species
Eukaryota	Fungi	Dikarya	Ascomycota	Pezizomycotina	Pezizomycetes	unknown_subclass	Pezizales	Pyronemataceae	Otidea	bufonia
Eukaryota	Fungi	Dikarya	Ascomycota	Pezizomycotina	Pezizomycetes	unknown_subclass	Pezizales	Pyronemataceae	Otidea	concinna
Eukaryota	Fungi	Dikarya	Ascomycota	Pezizomycotina	Pezizomycetes	unknown_subclass	Pezizales	Pyronemataceae	Otidea	mirabilis
Eukaryota	Fungi	Dikarya	Ascomycota	Pezizomycotina	Pezizomycetes	unknown_subclass	Pezizales	Pyronemataceae	Otidea	onotica
Eukaryota	Fungi	Dikarya	Ascomycota	Pezizomycotina	Pezizomycetes	unknown_subclass	Pezizales	Pyronemataceae	Otidea	smithii
Eukaryota	Fungi	Dikarya	Ascomycota	Pezizomycotina	Pezizomycetes	unknown_subclass	Pezizales	Pyronemataceae	Pyronema	domesticum
Eukaryota	Fungi	Dikarya	Ascomycota	Pezizomycotina	Pezizomycetes	unknown_subclass	Pezizales	Pyronemataceae	unknown_genus	unknown_species
Eukaryota	Fungi	Dikarya	Ascomycota	Pezizomycotina	Pezizomycetes	unknown_subclass	Pezizales	Pyronemataceae	Wilcoxina	unknown_species
Eukaryota	Fungi	Dikarya	Ascomycota	Pezizomycotina	Pezizomycetes	unknown_subclass	Pezizales	Sarcoscyphaceae	Pseudopithyella	minuscula
Eukaryota	Fungi	Dikarya	Ascomycota	Pezizomycotina	Pezizomycetes	unknown_subclass	Pezizales	Sarcoscyphaceae	Sarcoscypha	coccinea
Eukaryota	Fungi	Dikarya	Ascomycota	Pezizomycotina	Pezizomycetes	unknown_subclass	Pezizales	unknown_family	Phialea	unknown_species
Eukaryota	Fungi	Dikarya	Ascomycota	Pezizomycotina	Pezizomycetes	unknown_subclass	unknown_order	unknown_family	unknown_genus	uncultured_Pezizomycetes
Eukaryota	Fungi	Dikarya	Ascomycota	Pezizomycotina	Sordariomycetes	Hypocreomycetidae	Glomerellales	Australiascaceae	Monilochaetes	unknown_species
Eukaryota	Fungi	Dikarya	Ascomycota	Pezizomycotina	Sordariomycetes	Hypocreomycetidae	Glomerellales	Glomerellaceae	Colletotrichum	unknown_species
Eukaryota	Fungi	Dikarya	Ascomycota	Pezizomycotina	Sordariomycetes	Hypocreomycetidae	Glomerellales	Glomerellaceae	Glomerella	Glomerella_cingulata
Eukaryota	Fungi	Dikarya	Ascomycota	Pezizomycotina	Sordariomycetes	Hypocreomycetidae	Glomerellales	Glomerellaceae	Glomerella	unknown_species
Eukaryota	Fungi	Dikarya	Ascomycota	Pezizomycotina	Sordariomycetes	Hypocreomycetidae	Glomerellales	Plectosphaerellaceae	Acremonium	unknown_species
Eukaryota	Fungi	Dikarya	Ascomycota	Pezizomycotina	Sordariomycetes	Hypocreomycetidae	Glomerellales	Plectosphaerellaceae	Plectosphaerella	unknown_species
Eukaryota	Fungi	Dikarya	Ascomycota	Pezizomycotina	Sordariomycetes	Hypocreomycetidae	Hypocreales	Bionectriaceae	Bionectria	unknown_species
Eukaryota	Fungi	Dikarya	Ascomycota	Pezizomycotina	Sordariomycetes	Hypocreomycetidae	Hypocreales	Bionectriaceae	Geosmithia	unknown_species
Eukaryota	Fungi	Dikarya	Ascomycota	Pezizomycotina	Sordariomycetes	Hypocreomycetidae	Hypocreales	Clavicipitaceae	Paecilomyces	unknown_species
Eukaryota	Fungi	Dikarya	Ascomycota	Pezizomycotina	Sordariomycetes	Hypocreomycetidae	Hypocreales	Cordycipitaceae	Beauveria	sp._419_12
Eukaryota	Fungi	Dikarya	Ascomycota	Pezizomycotina	Sordariomycetes	Hypocreomycetidae	Hypocreales	Cordycipitaceae	Cordyceps	brongniartii
Eukaryota	Fungi	Dikarya	Ascomycota	Pezizomycotina	Sordariomycetes	Hypocreomycetidae	Hypocreales	Cordycipitaceae	Cordyceps	Cordyceps_bassiana
Eukaryota	Fungi	Dikarya	Ascomycota	Pezizomycotina	Sordariomycetes	Hypocreomycetidae	Hypocreales	Cordycipitaceae	Cordyceps	militaris
Eukaryota	Fungi	Dikarya	Ascomycota	Pezizomycotina	Sordariomycetes	Hypocreomycetidae	Hypocreales	Cordycipitaceae	Cordyceps	nipponica
Eukaryota	Fungi	Dikarya	Ascomycota	Pezizomycotina	Sordariomycetes	Hypocreomycetidae	Hypocreales	Cordycipitaceae	Cordyceps	pleuricapitata
Eukaryota	Fungi	Dikarya	Ascomycota	Pezizomycotina	Sordariomycetes	Hypocreomycetidae	Hypocreales	Cordycipitaceae	Cordyceps	pseudomilitaris
Eukaryota	Fungi	Dikarya	Ascomycota	Pezizomycotina	Sordariomycetes	Hypocreomycetidae	Hypocreales	Cordycipitaceae	Cordyceps	tuberculata
Eukaryota	Fungi	Dikarya	Ascomycota	Pezizomycotina	Sordariomycetes	Hypocreomycetidae	Hypocreales	Cordycipitaceae	Cordyceps	unknown_species
Eukaryota	Fungi	Dikarya	Ascomycota	Pezizomycotina	Sordariomycetes	Hypocreomycetidae	Hypocreales	Cordycipitaceae	Isaria	unknown_species
Eukaryota	Fungi	Dikarya	Ascomycota	Pezizomycotina	Sordariomycetes	Hypocreomycetidae	Hypocreales	Cordycipitaceae	Simplicillium	unknown_species
Eukaryota	Fungi	Dikarya	Ascomycota	Pezizomycotina	Sordariomycetes	Hypocreomycetidae	Hypocreales	Hypocreaceae	Hypocrea	atroviridis
Eukaryota	Fungi	Dikarya	Ascomycota	Pezizomycotina	Sordariomycetes	Hypocreomycetidae	Hypocreales	Hypocreaceae	Hypocrea	koningii
Eukaryota	Fungi	Dikarya	Ascomycota	Pezizomycotina	Sordariomycetes	Hypocreomycetidae	Hypocreales	Hypocreaceae	Hypocrea	lactea
Eukaryota	Fungi	Dikarya	Ascomycota	Pezizomycotina	Sordariomycetes	Hypocreomycetidae	Hypocreales	Hypocreaceae	Hypocrea	lixii
Eukaryota	Fungi	Dikarya	Ascomycota	Pezizomycotina	Sordariomycetes	Hypocreomycetidae	Hypocreales	Hypocreaceae	Hypocrea	minutispora
Eukaryota	Fungi	Dikarya	Ascomycota	Pezizomycotina	Sordariomycetes	Hypocreomycetidae	Hypocreales	Hypocreaceae	Hypocrea	muroiana
Eukaryota	Fungi	Dikarya	Ascomycota	Pezizomycotina	Sordariomycetes	Hypocreomycetidae	Hypocreales	Hypocreaceae	Hypocrea	nigricans
Eukaryota	Fungi	Dikarya	Ascomycota	Pezizomycotina	Sordariomycetes	Hypocreomycetidae	Hypocreales	Hypocreaceae	Hypocrea	pulvinata
Eukaryota	Fungi	Dikarya	Ascomycota	Pezizomycotina	Sordariomycetes	Hypocreomycetidae	Hypocreales	Hypocreaceae	Hypocrea	rufa
Eukaryota	Fungi	Dikarya	Ascomycota	Pezizomycotina	Sordariomycetes	Hypocreomycetidae	Hypocreales	Hypocreaceae	Hypocrea	unknown_species
Eukaryota	Fungi	Dikarya	Ascomycota	Pezizomycotina	Sordariomycetes	Hypocreomycetidae	Hypocreales	Hypocreaceae	Trichoderma	koningiopsis
Eukaryota	Fungi	Dikarya	Ascomycota	Pezizomycotina	Sordariomycetes	Hypocreomycetidae	Hypocreales	Hypocreaceae	Trichoderma	reesei
Eukaryota	Fungi	Dikarya	Ascomycota	Pezizomycotina	Sordariomycetes	Hypocreomycetidae	Hypocreales	Hypocreaceae	Trichoderma	sp._H09
Eukaryota	Fungi	Dikarya	Ascomycota	Pezizomycotina	Sordariomycetes	Hypocreomycetidae	Hypocreales	Hypocreaceae	Trichoderma	sp._I1-1
Eukaryota	Fungi	Dikarya	Ascomycota	Pezizomycotina	Sordariomycetes	Hypocreomycetidae	Hypocreales	Hypocreaceae	Trichoderma	sp._I1-3
Eukaryota	Fungi	Dikarya	Ascomycota	Pezizomycotina	Sordariomycetes	Hypocreomycetidae	Hypocreales	Hypocreaceae	unknown_genus	unknown_species
Eukaryota	Fungi	Dikarya	Ascomycota	Pezizomycotina	Sordariomycetes	Hypocreomycetidae	Hypocreales	Nectriaceae	Fusarium	oxysporum
Eukaryota	Fungi	Dikarya	Ascomycota	Pezizomycotina	Sordariomycetes	Hypocreomycetidae	Hypocreales	Nectriaceae	Fusarium	solani
Eukaryota	Fungi	Dikarya	Ascomycota	Pezizomycotina	Sordariomycetes	Hypocreomycetidae	Hypocreales	Nectriaceae	Fusarium	sp._EGY2
Eukaryota	Fungi	Dikarya	Ascomycota	Pezizomycotina	Sordariomycetes	Hypocreomycetidae	Hypocreales	Nectriaceae	Fusarium	sp._HKF15
Eukaryota	Fungi	Dikarya	Ascomycota	Pezizomycotina	Sordariomycetes	Hypocreomycetidae	Hypocreales	Nectriaceae	Fusarium	unknown_species
Eukaryota	Fungi	Dikarya	Ascomycota	Pezizomycotina	Sordariomycetes	Hypocreomycetidae	Hypocreales	Nectriaceae	Gibberella	unknown_species
Eukaryota	Fungi	Dikarya	Ascomycota	Pezizomycotina	Sordariomycetes	Hypocreomycetidae	Hypocreales	Ophiocordycipitaceae	Elaphocordyceps	ophioglossoides
Eukaryota	Fungi	Dikarya	Ascomycota	Pezizomycotina	Sordariomycetes	Hypocreomycetidae	Hypocreales	Ophiocordycipitaceae	Hirsutella	citriformis
Eukaryota	Fungi	Dikarya	Ascomycota	Pezizomycotina	Sordariomycetes	Hypocreomycetidae	Hypocreales	Ophiocordycipitaceae	Ophiocordyceps	appendiculata
Eukaryota	Fungi	Dikarya	Ascomycota	Pezizomycotina	Sordariomycetes	Hypocreomycetidae	Hypocreales	Ophiocordycipitaceae	Ophiocordyceps	clavata
Eukaryota	Fungi	Dikarya	Ascomycota	Pezizomycotina	Sordariomycetes	Hypocreomycetidae	Hypocreales	Ophiocordycipitaceae	Ophiocordyceps	gracilis
Eukaryota	Fungi	Dikarya	Ascomycota	Pezizomycotina	Sordariomycetes	Hypocreomycetidae	Hypocreales	Ophiocordycipitaceae	Ophiocordyceps	heteropoda
Eukaryota	Fungi	Dikarya	Ascomycota	Pezizomycotina	Sordariomycetes	Hypocreomycetidae	Hypocreales	Ophiocordycipitaceae	Ophiocordyceps	irangiensis
Eukaryota	Fungi	Dikarya	Ascomycota	Pezizomycotina	Sordariomycetes	Hypocreomycetidae	Hypocreales	Ophiocordycipitaceae	Ophiocordyceps	nutans
Eukaryota	Fungi	Dikarya	Ascomycota	Pezizomycotina	Sordariomycetes	Hypocreomycetidae	Hypocreales	Ophiocordycipitaceae	Ophiocordyceps	prolifica
Eukaryota	Fungi	Dikarya	Ascomycota	Pezizomycotina	Sordariomycetes	Hypocreomycetidae	Hypocreales	Ophiocordycipitaceae	Ophiocordyceps	rubiginosiperitheciata
Eukaryota	Fungi	Dikarya	Ascomycota	Pezizomycotina	Sordariomycetes	Hypocreomycetidae	Hypocreales	Ophiocordycipitaceae	Ophiocordyceps	sphecocephala
Eukaryota	Fungi	Dikarya	Ascomycota	Pezizomycotina	Sordariomycetes	Hypocreomycetidae	Hypocreales	Ophiocordycipitaceae	Ophiocordyceps	stylophora
Eukaryota	Fungi	Dikarya	Ascomycota	Pezizomycotina	Sordariomycetes	Hypocreomycetidae	Hypocreales	Ophiocordycipitaceae	Ophiocordyceps	unknown_species
Eukaryota	Fungi	Dikarya	Ascomycota	Pezizomycotina	Sordariomycetes	Hypocreomycetidae	Hypocreales	Ophiocordycipitaceae	Purpureocillium	unknown_species
Eukaryota	Fungi	Dikarya	Ascomycota	Pezizomycotina	Sordariomycetes	Hypocreomycetidae	Hypocreales	unknown_family	Acremonium	unknown_species
Eukaryota	Fungi	Dikarya	Ascomycota	Pezizomycotina	Sordariomycetes	Hypocreomycetidae	Hypocreales	unknown_family	Emericellopsis	unknown_species
Eukaryota	Fungi	Dikarya	Ascomycota	Pezizomycotina	Sordariomycetes	Hypocreomycetidae	Hypocreales	unknown_family	Fusarium	unknown_species
Eukaryota	Fungi	Dikarya	Ascomycota	Pezizomycotina	Sordariomycetes	Hypocreomycetidae	Hypocreales	unknown_family	Polycephalomyces	formosus
Eukaryota	Fungi	Dikarya	Ascomycota	Pezizomycotina	Sordariomycetes	Hypocreomycetidae	Hypocreales	unknown_family	Sarocladium	unknown_species
Eukaryota	Fungi	Dikarya	Ascomycota	Pezizomycotina	Sordariomycetes	Hypocreomycetidae	Hypocreales	unknown_family	Trichothecium	unknown_species
Eukaryota	Fungi	Dikarya	Ascomycota	Pezizomycotina	Sordariomycetes	Hypocreomycetidae	Hypocreales	unknown_family	unknown_genus	sp._WIN(M)1458
Eukaryota	Fungi	Dikarya	Ascomycota	Pezizomycotina	Sordariomycetes	Hypocreomycetidae	Hypocreales	unknown_family	unknown_genus	uncultured_Verticillium
Eukaryota	Fungi	Dikarya	Ascomycota	Pezizomycotina	Sordariomycetes	Hypocreomycetidae	Hypocreales	unknown_family	Verticillium	unknown_species
Eukaryota	Fungi	Dikarya	Ascomycota	Pezizomycotina	Sordariomycetes	Hypocreomycetidae	Microascales	Gondwanamycetaceae	Custingophora	unknown_species
Eukaryota	Fungi	Dikarya	Ascomycota	Pezizomycotina	Sordariomycetes	Hypocreomycetidae	Microascales	Gondwanamycetaceae	Gondwanamyces	unknown_species
Eukaryota	Fungi	Dikarya	Ascomycota	Pezizomycotina	Sordariomycetes	Hypocreomycetidae	Microascales	Halosphaeriaceae	Corollospora	angusta
Eukaryota	Fungi	Dikarya	Ascomycota	Pezizomycotina	Sordariomycetes	Hypocreomycetidae	Microascales	Halosphaeriaceae	Corollospora	gracilis
Eukaryota	Fungi	Dikarya	Ascomycota	Pezizomycotina	Sordariomycetes	Hypocreomycetidae	Microascales	Halosphaeriaceae	Corollospora	luteola
Eukaryota	Fungi	Dikarya	Ascomycota	Pezizomycotina	Sordariomycetes	Hypocreomycetidae	Microascales	Halosphaeriaceae	Corollospora	quinqueseptata
Eukaryota	Fungi	Dikarya	Ascomycota	Pezizomycotina	Sordariomycetes	Hypocreomycetidae	Microascales	Microascaceae	Graphium	fimbriisporum
Eukaryota	Fungi	Dikarya	Ascomycota	Pezizomycotina	Sordariomycetes	Hypocreomycetidae	Microascales	Microascaceae	Graphium	laricis
Eukaryota	Fungi	Dikarya	Ascomycota	Pezizomycotina	Sordariomycetes	Hypocreomycetidae	Microascales	Microascaceae	Graphium	pseudormiticum
Eukaryota	Fungi	Dikarya	Ascomycota	Pezizomycotina	Sordariomycetes	Hypocreomycetidae	Microascales	Microascaceae	Graphium	sp._WIN(M)1589
Eukaryota	Fungi	Dikarya	Ascomycota	Pezizomycotina	Sordariomycetes	Hypocreomycetidae	Microascales	Microascaceae	Microascus	Microascus_brevicaulis
Eukaryota	Fungi	Dikarya	Ascomycota	Pezizomycotina	Sordariomycetes	Hypocreomycetidae	Microascales	Microascaceae	Petriella	setifera
Eukaryota	Fungi	Dikarya	Ascomycota	Pezizomycotina	Sordariomycetes	Hypocreomycetidae	Microascales	unknown_family	Scopulariopsis	unknown_species
Eukaryota	Fungi	Dikarya	Ascomycota	Pezizomycotina	Sordariomycetes	Hypocreomycetidae	Microascales	unknown_family	unknown_genus	uncultured_Scopulariopsis
Eukaryota	Fungi	Dikarya	Ascomycota	Pezizomycotina	Sordariomycetes	Sordariomycetidae	Calosphaeriales	Calosphaeriaceae	Jattaea	discreta
Eukaryota	Fungi	Dikarya	Ascomycota	Pezizomycotina	Sordariomycetes	Sordariomycetidae	Calosphaeriales	Calosphaeriaceae	Pleurostomophora	ochracea
Eukaryota	Fungi	Dikarya	Ascomycota	Pezizomycotina	Sordariomycetes	Sordariomycetidae	Calosphaeriales	Calosphaeriaceae	Togninia	fraxinopennsylvanica
Eukaryota	Fungi	Dikarya	Ascomycota	Pezizomycotina	Sordariomycetes	Sordariomycetidae	Calosphaeriales	Calosphaeriaceae	Togninia	vibratilis
Eukaryota	Fungi	Dikarya	Ascomycota	Pezizomycotina	Sordariomycetes	Sordariomycetidae	Coniochaetales	Coniochaetaceae	Coniochaeta	unknown_species
Eukaryota	Fungi	Dikarya	Ascomycota	Pezizomycotina	Sordariomycetes	Sordariomycetidae	Diaporthales	Cryphonectriaceae	Chromendothia	citrina
Eukaryota	Fungi	Dikarya	Ascomycota	Pezizomycotina	Sordariomycetes	Sordariomycetidae	Diaporthales	Cryphonectriaceae	Cryphonectria	parasitica
Eukaryota	Fungi	Dikarya	Ascomycota	Pezizomycotina	Sordariomycetes	Sordariomycetidae	Diaporthales	Cryphonectriaceae	Cryphonectria	unknown_species
Eukaryota	Fungi	Dikarya	Ascomycota	Pezizomycotina	Sordariomycetes	Sordariomycetidae	Diaporthales	Gnomoniaceae	Apiognomonia	errabunda
Eukaryota	Fungi	Dikarya	Ascomycota	Pezizomycotina	Sordariomycetes	Sordariomycetidae	Diaporthales	unknown_family	unknown_genus	unknown_species
Eukaryota	Fungi	Dikarya	Ascomycota	Pezizomycotina	Sordariomycetes	Sordariomycetidae	Diaporthales	Valsaceae	Leucostoma	niveum
Eukaryota	Fungi	Dikarya	Ascomycota	Pezizomycotina	Sordariomycetes	Sordariomycetidae	Diaporthales	Valsaceae	Phomopsis	unknown_species
Eukaryota	Fungi	Dikarya	Ascomycota	Pezizomycotina	Sordariomycetes	Sordariomycetidae	Magnaporthales	Magnaporthaceae	Phialophora	sp._Maitri
Eukaryota	Fungi	Dikarya	Ascomycota	Pezizomycotina	Sordariomycetes	Sordariomycetidae	Ophiostomatales	Ophiostomataceae	Ceratocystiopsis	collifera
Eukaryota	Fungi	Dikarya	Ascomycota	Pezizomycotina	Sordariomycetes	Sordariomycetidae	Ophiostomatales	Ophiostomataceae	Ceratocystiopsis	concentrica
Eukaryota	Fungi	Dikarya	Ascomycota	Pezizomycotina	Sordariomycetes	Sordariomycetidae	Ophiostomatales	Ophiostomataceae	Ceratocystiopsis	manitobensis
Eukaryota	Fungi	Dikarya	Ascomycota	Pezizomycotina	Sordariomycetes	Sordariomycetidae	Ophiostomatales	Ophiostomataceae	Ceratocystiopsis	minima
Eukaryota	Fungi	Dikarya	Ascomycota	Pezizomycotina	Sordariomycetes	Sordariomycetidae	Ophiostomatales	Ophiostomataceae	Ceratocystiopsis	minuta
Eukaryota	Fungi	Dikarya	Ascomycota	Pezizomycotina	Sordariomycetes	Sordariomycetidae	Ophiostomatales	Ophiostomataceae	Ceratocystiopsis	minuta-bicolor
Eukaryota	Fungi	Dikarya	Ascomycota	Pezizomycotina	Sordariomycetes	Sordariomycetidae	Ophiostomatales	Ophiostomataceae	Ceratocystiopsis	parva
Eukaryota	Fungi	Dikarya	Ascomycota	Pezizomycotina	Sordariomycetes	Sordariomycetidae	Ophiostomatales	Ophiostomataceae	Ceratocystiopsis	ranaculosa
Eukaryota	Fungi	Dikarya	Ascomycota	Pezizomycotina	Sordariomycetes	Sordariomycetidae	Ophiostomatales	Ophiostomataceae	Ceratocystiopsis	rollhanseniana
Eukaryota	Fungi	Dikarya	Ascomycota	Pezizomycotina	Sordariomycetes	Sordariomycetidae	Ophiostomatales	Ophiostomataceae	Ceratocystiopsis	sp._WIN(M)1520
Eukaryota	Fungi	Dikarya	Ascomycota	Pezizomycotina	Sordariomycetes	Sordariomycetidae	Ophiostomatales	Ophiostomataceae	Ceratocystiopsis	sp._WIN(M)1521
Eukaryota	Fungi	Dikarya	Ascomycota	Pezizomycotina	Sordariomycetes	Sordariomycetidae	Ophiostomatales	Ophiostomataceae	Ceratocystiopsis	sp._WIN(M)1522
Eukaryota	Fungi	Dikarya	Ascomycota	Pezizomycotina	Sordariomycetes	Sordariomycetidae	Ophiostomatales	Ophiostomataceae	Ceratocystiopsis	unknown_species
Eukaryota	Fungi	Dikarya	Ascomycota	Pezizomycotina	Sordariomycetes	Sordariomycetidae	Ophiostomatales	Ophiostomataceae	Grosmannia	crassivaginata
Eukaryota	Fungi	Dikarya	Ascomycota	Pezizomycotina	Sordariomycetes	Sordariomycetidae	Ophiostomatales	Ophiostomataceae	Grosmannia	davidsonii
Eukaryota	Fungi	Dikarya	Ascomycota	Pezizomycotina	Sordariomycetes	Sordariomycetidae	Ophiostomatales	Ophiostomataceae	Grosmannia	penicillata
Eukaryota	Fungi	Dikarya	Ascomycota	Pezizomycotina	Sordariomycetes	Sordariomycetidae	Ophiostomatales	Ophiostomataceae	Grosmannia	piceaperda
Eukaryota	Fungi	Dikarya	Ascomycota	Pezizomycotina	Sordariomycetes	Sordariomycetidae	Ophiostomatales	Ophiostomataceae	Ophiostoma	brevicolle
Eukaryota	Fungi	Dikarya	Ascomycota	Pezizomycotina	Sordariomycetes	Sordariomycetidae	Ophiostomatales	Ophiostomataceae	Ophiostoma	crenulatum
Eukaryota	Fungi	Dikarya	Ascomycota	Pezizomycotina	Sordariomycetes	Sordariomycetidae	Ophiostomatales	Ophiostomataceae	Ophiostoma	longisporum
Eukaryota	Fungi	Dikarya	Ascomycota	Pezizomycotina	Sordariomycetes	Sordariomycetidae	Ophiostomatales	Ophiostomataceae	Ophiostoma	minus
Eukaryota	Fungi	Dikarya	Ascomycota	Pezizomycotina	Sordariomycetes	Sordariomycetidae	Ophiostomatales	Ophiostomataceae	Ophiostoma	retusum
Eukaryota	Fungi	Dikarya	Ascomycota	Pezizomycotina	Sordariomycetes	Sordariomycetidae	Ophiostomatales	Ophiostomataceae	Ophiostoma	sp._WIN(M)1391
Eukaryota	Fungi	Dikarya	Ascomycota	Pezizomycotina	Sordariomycetes	Sordariomycetidae	Ophiostomatales	Ophiostomataceae	Ophiostoma	sp._WIN(M)1392
Eukaryota	Fungi	Dikarya	Ascomycota	Pezizomycotina	Sordariomycetes	Sordariomycetidae	Ophiostomatales	Ophiostomataceae	Pesotum	fragrans
Eukaryota	Fungi	Dikarya	Ascomycota	Pezizomycotina	Sordariomycetes	Sordariomycetidae	Ophiostomatales	Ophiostomataceae	Pesotum	sp._UM87-4F
Eukaryota	Fungi	Dikarya	Ascomycota	Pezizomycotina	Sordariomycetes	Sordariomycetidae	Ophiostomatales	Ophiostomataceae	Pesotum	sp._UM87-8A
Eukaryota	Fungi	Dikarya	Ascomycota	Pezizomycotina	Sordariomycetes	Sordariomycetidae	Ophiostomatales	Ophiostomataceae	Pesotum	sp._WIN(M)1394
Eukaryota	Fungi	Dikarya	Ascomycota	Pezizomycotina	Sordariomycetes	Sordariomycetidae	Ophiostomatales	Ophiostomataceae	Pesotum	sp._WIN(M)1426
Eukaryota	Fungi	Dikarya	Ascomycota	Pezizomycotina	Sordariomycetes	Sordariomycetidae	Sordariales	Chaetomiaceae	Chaetomium	globosum
Eukaryota	Fungi	Dikarya	Ascomycota	Pezizomycotina	Sordariomycetes	Sordariomycetidae	Sordariales	Chaetomiaceae	Chaetomium	unknown_species
Eukaryota	Fungi	Dikarya	Ascomycota	Pezizomycotina	Sordariomycetes	Sordariomycetidae	Sordariales	Chaetomiaceae	unknown_genus	uncultured_Thielavia
Eukaryota	Fungi	Dikarya	Ascomycota	Pezizomycotina	Sordariomycetes	Sordariomycetidae	Sordariales	Lasiosphaeriaceae	Bombardia	bombarda
Eukaryota	Fungi	Dikarya	Ascomycota	Pezizomycotina	Sordariomycetes	Sordariomycetidae	Sordariales	Sordariaceae	Sordaria	Sordaria_macrospora
Eukaryota	Fungi	Dikarya	Ascomycota	Pezizomycotina	Sordariomycetes	Sordariomycetidae	unknown_order	Apiosporaceae	Apiospora	montagnei
Eukaryota	Fungi	Dikarya	Ascomycota	Pezizomycotina	Sordariomycetes	Sordariomycetidae	unknown_order	Apiosporaceae	Arthrinium	marii
Eukaryota	Fungi	Dikarya	Ascomycota	Pezizomycotina	Sordariomycetes	Sordariomycetidae	unknown_order	unknown_family	Natantiella	ligneola
Eukaryota	Fungi	Dikarya	Ascomycota	Pezizomycotina	Sordariomycetes	Sordariomycetidae	unknown_order	unknown_family	unknown_genus	uncultured_Sordariomycetidae
Eukaryota	Fungi	Dikarya	Ascomycota	Pezizomycotina	Sordariomycetes	unknown_subclass	Lulworthiales	Lulworthiaceae	Lulworthia	unknown_species
Eukaryota	Fungi	Dikarya	Ascomycota	Pezizomycotina	Sordariomycetes	unknown_subclass	unknown_order	unknown_family	unknown_genus	sp._GKYC-2011
Eukaryota	Fungi	Dikarya	Ascomycota	Pezizomycotina	Sordariomycetes	unknown_subclass	unknown_order	unknown_family	unknown_genus	uncultured_Sordariomycetes
Eukaryota	Fungi	Dikarya	Ascomycota	Pezizomycotina	Sordariomycetes	Xylariomycetidae	Xylariales	Diatrypaceae	unknown_genus	uncultured_Eutypella
Eukaryota	Fungi	Dikarya	Ascomycota	Pezizomycotina	Sordariomycetes	Xylariomycetidae	Xylariales	unknown_family	Liberomyces	saliciphilus
Eukaryota	Fungi	Dikarya	Ascomycota	Pezizomycotina	Sordariomycetes	Xylariomycetidae	Xylariales	unknown_family	Muscodor	sp._A3-5
Eukaryota	Fungi	Dikarya	Ascomycota	Pezizomycotina	Sordariomycetes	Xylariomycetidae	Xylariales	unknown_family	Muscodor	unknown_species
Eukaryota	Fungi	Dikarya	Ascomycota	Pezizomycotina	Sordariomycetes	Xylariomycetidae	Xylariales	Xylariaceae	Hypoxylon	unknown_species
Eukaryota	Fungi	Dikarya	Ascomycota	Pezizomycotina	Sordariomycetes	Xylariomycetidae	Xylariales	Xylariaceae	unknown_genus	unknown_species
Eukaryota	Fungi	Dikarya	Ascomycota	Pezizomycotina	Sordariomycetes	Xylariomycetidae	Xylariales	Xylariaceae	Xylaria	hypoxylon
Eukaryota	Fungi	Dikarya	Ascomycota	Pezizomycotina	unknown_class	unknown_subclass	unknown_order	unknown_family	unknown_genus	unknown_species
Eukaryota	Fungi	Dikarya	Ascomycota	Saccharomycotina	Saccharomycetes	unknown_subclass	Saccharomycetales	Ascoideaceae	Ascoidea	unknown_species
Eukaryota	Fungi	Dikarya	Ascomycota	Saccharomycotina	Saccharomycetes	unknown_subclass	Saccharomycetales	Cephaloascaceae	Cephaloascus	fragrans
Eukaryota	Fungi	Dikarya	Ascomycota	Saccharomycotina	Saccharomycetes	unknown_subclass	Saccharomycetales	Debaryomycetaceae	Babjeviella	inositovora
Eukaryota	Fungi	Dikarya	Ascomycota	Saccharomycotina	Saccharomycetes	unknown_subclass	Saccharomycetales	Debaryomycetaceae	Debaryomyces	hansenii
Eukaryota	Fungi	Dikarya	Ascomycota	Saccharomycotina	Saccharomycetes	unknown_subclass	Saccharomycetales	Debaryomycetaceae	Debaryomyces	unknown_species
Eukaryota	Fungi	Dikarya	Ascomycota	Saccharomycotina	Saccharomycetes	unknown_subclass	Saccharomycetales	Debaryomycetaceae	Lodderomyces	elongisporus
Eukaryota	Fungi	Dikarya	Ascomycota	Saccharomycotina	Saccharomycetes	unknown_subclass	Saccharomycetales	Debaryomycetaceae	Lodderomyces	sp._BG090819.10.1.1.3.32
Eukaryota	Fungi	Dikarya	Ascomycota	Saccharomycotina	Saccharomycetes	unknown_subclass	Saccharomycetales	Debaryomycetaceae	Meyerozyma	guilliermondii
Eukaryota	Fungi	Dikarya	Ascomycota	Saccharomycotina	Saccharomycetes	unknown_subclass	Saccharomycetales	Debaryomycetaceae	Meyerozyma	unknown_species
Eukaryota	Fungi	Dikarya	Ascomycota	Saccharomycotina	Saccharomycetes	unknown_subclass	Saccharomycetales	Debaryomycetaceae	Peterozyma	toletana
Eukaryota	Fungi	Dikarya	Ascomycota	Saccharomycotina	Saccharomycetes	unknown_subclass	Saccharomycetales	Debaryomycetaceae	Priceomyces	castillae
Eukaryota	Fungi	Dikarya	Ascomycota	Saccharomycotina	Saccharomycetes	unknown_subclass	Saccharomycetales	Debaryomycetaceae	Priceomyces	haplophilus
Eukaryota	Fungi	Dikarya	Ascomycota	Saccharomycotina	Saccharomycetes	unknown_subclass	Saccharomycetales	Debaryomycetaceae	Scheffersomyces	coipomoensis
Eukaryota	Fungi	Dikarya	Ascomycota	Saccharomycotina	Saccharomycetes	unknown_subclass	Saccharomycetales	Debaryomycetaceae	Scheffersomyces	ergatensis
Eukaryota	Fungi	Dikarya	Ascomycota	Saccharomycotina	Saccharomycetes	unknown_subclass	Saccharomycetales	Debaryomycetaceae	Scheffersomyces	gosingicus
Eukaryota	Fungi	Dikarya	Ascomycota	Saccharomycotina	Saccharomycetes	unknown_subclass	Saccharomycetales	Debaryomycetaceae	Scheffersomyces	insectosa
Eukaryota	Fungi	Dikarya	Ascomycota	Saccharomycotina	Saccharomycetes	unknown_subclass	Saccharomycetales	Debaryomycetaceae	Scheffersomyces	lignicola
Eukaryota	Fungi	Dikarya	Ascomycota	Saccharomycotina	Saccharomycetes	unknown_subclass	Saccharomycetales	Debaryomycetaceae	Scheffersomyces	lignosus
Eukaryota	Fungi	Dikarya	Ascomycota	Saccharomycotina	Saccharomycetes	unknown_subclass	Saccharomycetales	Debaryomycetaceae	Scheffersomyces	quercinus
Eukaryota	Fungi	Dikarya	Ascomycota	Saccharomycotina	Saccharomycetes	unknown_subclass	Saccharomycetales	Debaryomycetaceae	Scheffersomyces	segobiensis
Eukaryota	Fungi	Dikarya	Ascomycota	Saccharomycotina	Saccharomycetes	unknown_subclass	Saccharomycetales	Debaryomycetaceae	Scheffersomyces	shehatae
Eukaryota	Fungi	Dikarya	Ascomycota	Saccharomycotina	Saccharomycetes	unknown_subclass	Saccharomycetales	Debaryomycetaceae	Scheffersomyces	sp._BG090802.1.2.1.1.1
Eukaryota	Fungi	Dikarya	Ascomycota	Saccharomycotina	Saccharomycetes	unknown_subclass	Saccharomycetales	Debaryomycetaceae	Scheffersomyces	sp._BG090802.1.2.1.1.6
Eukaryota	Fungi	Dikarya	Ascomycota	Saccharomycotina	Saccharomycetes	unknown_subclass	Saccharomycetales	Debaryomycetaceae	Scheffersomyces	sp._BG090802.1.2.1.2.16
Eukaryota	Fungi	Dikarya	Ascomycota	Saccharomycotina	Saccharomycetes	unknown_subclass	Saccharomycetales	Debaryomycetaceae	Scheffersomyces	sp._BG090809.6.7.3.1.6
Eukaryota	Fungi	Dikarya	Ascomycota	Saccharomycotina	Saccharomycetes	unknown_subclass	Saccharomycetales	Debaryomycetaceae	Scheffersomyces	sp._BG090809.6.7.3.1.7
Eukaryota	Fungi	Dikarya	Ascomycota	Saccharomycotina	Saccharomycetes	unknown_subclass	Saccharomycetales	Debaryomycetaceae	Scheffersomyces	sp._BG090809.6.7.3.3.35
Eukaryota	Fungi	Dikarya	Ascomycota	Saccharomycotina	Saccharomycetes	unknown_subclass	Saccharomycetales	Debaryomycetaceae	Scheffersomyces	sp._BG090815.8.3.1.3.23
Eukaryota	Fungi	Dikarya	Ascomycota	Saccharomycotina	Saccharomycetes	unknown_subclass	Saccharomycetales	Debaryomycetaceae	Scheffersomyces	sp._BG090815.8.3.1.3.25
Eukaryota	Fungi	Dikarya	Ascomycota	Saccharomycotina	Saccharomycetes	unknown_subclass	Saccharomycetales	Debaryomycetaceae	Scheffersomyces	sp._BG090819.10.3.3.1.3
Eukaryota	Fungi	Dikarya	Ascomycota	Saccharomycotina	Saccharomycetes	unknown_subclass	Saccharomycetales	Debaryomycetaceae	Scheffersomyces	sp._BG090819.10.3.3.2.14
Eukaryota	Fungi	Dikarya	Ascomycota	Saccharomycotina	Saccharomycetes	unknown_subclass	Saccharomycetales	Debaryomycetaceae	Scheffersomyces	sp._BG090819.10.3.3.2.23
Eukaryota	Fungi	Dikarya	Ascomycota	Saccharomycotina	Saccharomycetes	unknown_subclass	Saccharomycetales	Debaryomycetaceae	Scheffersomyces	spartinae
Eukaryota	Fungi	Dikarya	Ascomycota	Saccharomycotina	Saccharomycetes	unknown_subclass	Saccharomycetales	Debaryomycetaceae	Scheffersomyces	stipitis
Eukaryota	Fungi	Dikarya	Ascomycota	Saccharomycotina	Saccharomycetes	unknown_subclass	Saccharomycetales	Debaryomycetaceae	Scheffersomyces	unknown_species
Eukaryota	Fungi	Dikarya	Ascomycota	Saccharomycotina	Saccharomycetes	unknown_subclass	Saccharomycetales	Debaryomycetaceae	Scheffersomyces	virginianus
Eukaryota	Fungi	Dikarya	Ascomycota	Saccharomycotina	Saccharomycetes	unknown_subclass	Saccharomycetales	Debaryomycetaceae	Schwanniomyces	occidentalis
Eukaryota	Fungi	Dikarya	Ascomycota	Saccharomycotina	Saccharomycetes	unknown_subclass	Saccharomycetales	Debaryomycetaceae	Spathaspora	sp._BG090802.1.2.1.1.10
Eukaryota	Fungi	Dikarya	Ascomycota	Saccharomycotina	Saccharomycetes	unknown_subclass	Saccharomycetales	Debaryomycetaceae	Spathaspora	sp._BG090802.1.2.1.1.11
Eukaryota	Fungi	Dikarya	Ascomycota	Saccharomycotina	Saccharomycetes	unknown_subclass	Saccharomycetales	Debaryomycetaceae	Spathaspora	sp._BG090802.1.2.1.2.13
Eukaryota	Fungi	Dikarya	Ascomycota	Saccharomycotina	Saccharomycetes	unknown_subclass	Saccharomycetales	Debaryomycetaceae	Spathaspora	sp._BG090802.1.7.2.2.14
Eukaryota	Fungi	Dikarya	Ascomycota	Saccharomycotina	Saccharomycetes	unknown_subclass	Saccharomycetales	Debaryomycetaceae	Spathaspora	sp._BG090802.1.7.2.3.26
Eukaryota	Fungi	Dikarya	Ascomycota	Saccharomycotina	Saccharomycetes	unknown_subclass	Saccharomycetales	Debaryomycetaceae	Spathaspora	sp._BG090803.1.7.9.1.5
Eukaryota	Fungi	Dikarya	Ascomycota	Saccharomycotina	Saccharomycetes	unknown_subclass	Saccharomycetales	Debaryomycetaceae	Spathaspora	sp._BG090803.1.7.9.2.11
Eukaryota	Fungi	Dikarya	Ascomycota	Saccharomycotina	Saccharomycetes	unknown_subclass	Saccharomycetales	Debaryomycetaceae	Spathaspora	sp._BG090803.1.7.9.2.8
Eukaryota	Fungi	Dikarya	Ascomycota	Saccharomycotina	Saccharomycetes	unknown_subclass	Saccharomycetales	Debaryomycetaceae	Spathaspora	sp._BG090807.3.1.1.1.6
Eukaryota	Fungi	Dikarya	Ascomycota	Saccharomycotina	Saccharomycetes	unknown_subclass	Saccharomycetales	Debaryomycetaceae	Spathaspora	sp._BG090809.6.11.2.1.5
Eukaryota	Fungi	Dikarya	Ascomycota	Saccharomycotina	Saccharomycetes	unknown_subclass	Saccharomycetales	Debaryomycetaceae	Spathaspora	sp._BG090809.6.7.3.2.13
Eukaryota	Fungi	Dikarya	Ascomycota	Saccharomycotina	Saccharomycetes	unknown_subclass	Saccharomycetales	Debaryomycetaceae	Spathaspora	sp._BG090809.6.7.3.2.15
Eukaryota	Fungi	Dikarya	Ascomycota	Saccharomycotina	Saccharomycetes	unknown_subclass	Saccharomycetales	Debaryomycetaceae	Spathaspora	sp._BG090809.6.7.3.2.16
Eukaryota	Fungi	Dikarya	Ascomycota	Saccharomycotina	Saccharomycetes	unknown_subclass	Saccharomycetales	Debaryomycetaceae	Spathaspora	sp._BG090809.6.7.3.2.22
Eukaryota	Fungi	Dikarya	Ascomycota	Saccharomycotina	Saccharomycetes	unknown_subclass	Saccharomycetales	Debaryomycetaceae	Spathaspora	sp._BG090809.6.7.3.2.23
Eukaryota	Fungi	Dikarya	Ascomycota	Saccharomycotina	Saccharomycetes	unknown_subclass	Saccharomycetales	Debaryomycetaceae	Spathaspora	sp._BG090809.6.7.3.3.31
Eukaryota	Fungi	Dikarya	Ascomycota	Saccharomycotina	Saccharomycetes	unknown_subclass	Saccharomycetales	Debaryomycetaceae	Spathaspora	sp._BG090815.8.3.1.1.3
Eukaryota	Fungi	Dikarya	Ascomycota	Saccharomycotina	Saccharomycetes	unknown_subclass	Saccharomycetales	Debaryomycetaceae	Spathaspora	sp._BG090815.8.3.1.2.10
Eukaryota	Fungi	Dikarya	Ascomycota	Saccharomycotina	Saccharomycetes	unknown_subclass	Saccharomycetales	Debaryomycetaceae	Spathaspora	sp._BG090815.8.3.1.3.16
Eukaryota	Fungi	Dikarya	Ascomycota	Saccharomycotina	Saccharomycetes	unknown_subclass	Saccharomycetales	Debaryomycetaceae	Spathaspora	sp._BG090908.4.1.1.2.20
Eukaryota	Fungi	Dikarya	Ascomycota	Saccharomycotina	Saccharomycetes	unknown_subclass	Saccharomycetales	Debaryomycetaceae	Spathaspora	sp._BG090908.5.1.1.1.2
Eukaryota	Fungi	Dikarya	Ascomycota	Saccharomycotina	Saccharomycetes	unknown_subclass	Saccharomycetales	Debaryomycetaceae	Spathaspora	sp._BG090908.5.1.1.1.3
Eukaryota	Fungi	Dikarya	Ascomycota	Saccharomycotina	Saccharomycetes	unknown_subclass	Saccharomycetales	Debaryomycetaceae	Yamadazyma	triangularis
Eukaryota	Fungi	Dikarya	Ascomycota	Saccharomycotina	Saccharomycetes	unknown_subclass	Saccharomycetales	Dipodascaceae	Dipodascus	magnusii
Eukaryota	Fungi	Dikarya	Ascomycota	Saccharomycotina	Saccharomycetes	unknown_subclass	Saccharomycetales	Dipodascaceae	Galactomyces	geotrichum
Eukaryota	Fungi	Dikarya	Ascomycota	Saccharomycotina	Saccharomycetes	unknown_subclass	Saccharomycetales	Dipodascaceae	Galactomyces	unknown_species
Eukaryota	Fungi	Dikarya	Ascomycota	Saccharomycotina	Saccharomycetes	unknown_subclass	Saccharomycetales	Dipodascaceae	Geotrichum	sp._CBS_11862
Eukaryota	Fungi	Dikarya	Ascomycota	Saccharomycotina	Saccharomycetes	unknown_subclass	Saccharomycetales	Dipodascaceae	Geotrichum	sp._YM24339
Eukaryota	Fungi	Dikarya	Ascomycota	Saccharomycotina	Saccharomycetes	unknown_subclass	Saccharomycetales	Dipodascaceae	Geotrichum	sp._YM24340
Eukaryota	Fungi	Dikarya	Ascomycota	Saccharomycotina	Saccharomycetes	unknown_subclass	Saccharomycetales	Dipodascaceae	Geotrichum	sp._YM24346
Eukaryota	Fungi	Dikarya	Ascomycota	Saccharomycotina	Saccharomycetes	unknown_subclass	Saccharomycetales	Dipodascaceae	Geotrichum	uncultured_Geotrichum
Eukaryota	Fungi	Dikarya	Ascomycota	Saccharomycotina	Saccharomycetes	unknown_subclass	Saccharomycetales	Dipodascaceae	Sporopachydermia	lactativora
Eukaryota	Fungi	Dikarya	Ascomycota	Saccharomycotina	Saccharomycetes	unknown_subclass	Saccharomycetales	Dipodascaceae	unknown_genus	uncultured_Galactomyces
Eukaryota	Fungi	Dikarya	Ascomycota	Saccharomycotina	Saccharomycetes	unknown_subclass	Saccharomycetales	Dipodascaceae	unknown_genus	unknown_species
Eukaryota	Fungi	Dikarya	Ascomycota	Saccharomycotina	Saccharomycetes	unknown_subclass	Saccharomycetales	Dipodascaceae	Yarrowia	lipolytica
Eukaryota	Fungi	Dikarya	Ascomycota	Saccharomycotina	Saccharomycetes	unknown_subclass	Saccharomycetales	Dipodascaceae	Yarrowia	unknown_species
Eukaryota	Fungi	Dikarya	Ascomycota	Saccharomycotina	Saccharomycetes	unknown_subclass	Saccharomycetales	Lipomycetaceae	Lipomyces	starkeyi
Eukaryota	Fungi	Dikarya	Ascomycota	Saccharomycotina	Saccharomycetes	unknown_subclass	Saccharomycetales	Metschnikowiaceae	Clavispora	lusitaniae
Eukaryota	Fungi	Dikarya	Ascomycota	Saccharomycotina	Saccharomycetes	unknown_subclass	Saccharomycetales	Metschnikowiaceae	Hyphopichia	burtonii
Eukaryota	Fungi	Dikarya	Ascomycota	Saccharomycotina	Saccharomycetes	unknown_subclass	Saccharomycetales	Metschnikowiaceae	Hyphopichia	heimii
Eukaryota	Fungi	Dikarya	Ascomycota	Saccharomycotina	Saccharomycetes	unknown_subclass	Saccharomycetales	Metschnikowiaceae	Kurtzmaniella	cleridarum
Eukaryota	Fungi	Dikarya	Ascomycota	Saccharomycotina	Saccharomycetes	unknown_subclass	Saccharomycetales	Metschnikowiaceae	Metschnikowia	agaves
Eukaryota	Fungi	Dikarya	Ascomycota	Saccharomycotina	Saccharomycetes	unknown_subclass	Saccharomycetales	Metschnikowiaceae	Metschnikowia	bicuspidata
Eukaryota	Fungi	Dikarya	Ascomycota	Saccharomycotina	Saccharomycetes	unknown_subclass	Saccharomycetales	Phaffomycetaceae	Cyberlindnera	americana
Eukaryota	Fungi	Dikarya	Ascomycota	Saccharomycotina	Saccharomycetes	unknown_subclass	Saccharomycetales	Phaffomycetaceae	Phaffomyces	opuntiae
Eukaryota	Fungi	Dikarya	Ascomycota	Saccharomycotina	Saccharomycetes	unknown_subclass	Saccharomycetales	Phaffomycetaceae	unknown_genus	uncultured_Wickerhamomyces
Eukaryota	Fungi	Dikarya	Ascomycota	Saccharomycotina	Saccharomycetes	unknown_subclass	Saccharomycetales	Phaffomycetaceae	Wickerhamomyces	anomalus
Eukaryota	Fungi	Dikarya	Ascomycota	Saccharomycotina	Saccharomycetes	unknown_subclass	Saccharomycetales	Pichiaceae	Kregervanrija	fluxuum
Eukaryota	Fungi	Dikarya	Ascomycota	Saccharomycotina	Saccharomycetes	unknown_subclass	Saccharomycetales	Pichiaceae	Pichia	kudriavzevii
Eukaryota	Fungi	Dikarya	Ascomycota	Saccharomycotina	Saccharomycetes	unknown_subclass	Saccharomycetales	Pichiaceae	Pichia	membranifaciens
Eukaryota	Fungi	Dikarya	Ascomycota	Saccharomycotina	Saccharomycetes	unknown_subclass	Saccharomycetales	Pichiaceae	Pichia	philogaea
Eukaryota	Fungi	Dikarya	Ascomycota	Saccharomycotina	Saccharomycetes	unknown_subclass	Saccharomycetales	Pichiaceae	Pichia	sp._11-485
Eukaryota	Fungi	Dikarya	Ascomycota	Saccharomycotina	Saccharomycetes	unknown_subclass	Saccharomycetales	Pichiaceae	Pichia	sp._RG
Eukaryota	Fungi	Dikarya	Ascomycota	Saccharomycotina	Saccharomycetes	unknown_subclass	Saccharomycetales	Pichiaceae	Pichia	sp._RT
Eukaryota	Fungi	Dikarya	Ascomycota	Saccharomycotina	Saccharomycetes	unknown_subclass	Saccharomycetales	Pichiaceae	Pichia	sp._SO
Eukaryota	Fungi	Dikarya	Ascomycota	Saccharomycotina	Saccharomycetes	unknown_subclass	Saccharomycetales	Saccharomycetaceae	Citeromyces	matritensis
Eukaryota	Fungi	Dikarya	Ascomycota	Saccharomycotina	Saccharomycetes	unknown_subclass	Saccharomycetales	Saccharomycetaceae	Dekkera	bruxellensis
Eukaryota	Fungi	Dikarya	Ascomycota	Saccharomycotina	Saccharomycetes	unknown_subclass	Saccharomycetales	Saccharomycetaceae	Eremothecium	cymbalariae
Eukaryota	Fungi	Dikarya	Ascomycota	Saccharomycotina	Saccharomycetes	unknown_subclass	Saccharomycetales	Saccharomycetaceae	Kazachstania	unknown_species
Eukaryota	Fungi	Dikarya	Ascomycota	Saccharomycotina	Saccharomycetes	unknown_subclass	Saccharomycetales	Saccharomycetaceae	Kazachstania	viticola
Eukaryota	Fungi	Dikarya	Ascomycota	Saccharomycotina	Saccharomycetes	unknown_subclass	Saccharomycetales	Saccharomycetaceae	Kluyveromyces	unknown_species
Eukaryota	Fungi	Dikarya	Ascomycota	Saccharomycotina	Saccharomycetes	unknown_subclass	Saccharomycetales	Saccharomycetaceae	Kuraishia	unknown_species
Eukaryota	Fungi	Dikarya	Ascomycota	Saccharomycotina	Saccharomycetes	unknown_subclass	Saccharomycetales	Saccharomycetaceae	Nakazawaea	holstii
Eukaryota	Fungi	Dikarya	Ascomycota	Saccharomycotina	Saccharomycetes	unknown_subclass	Saccharomycetales	Saccharomycetaceae	Naumovozyma	sp._QMW-2012
Eukaryota	Fungi	Dikarya	Ascomycota	Saccharomycotina	Saccharomycetes	unknown_subclass	Saccharomycetales	Saccharomycetaceae	Pachysolen	tannophilus
Eukaryota	Fungi	Dikarya	Ascomycota	Saccharomycotina	Saccharomycetes	unknown_subclass	Saccharomycetales	Saccharomycetaceae	Pachysolen	unknown_species
Eukaryota	Fungi	Dikarya	Ascomycota	Saccharomycotina	Saccharomycetes	unknown_subclass	Saccharomycetales	Saccharomycetaceae	Pichia	unknown_species
Eukaryota	Fungi	Dikarya	Ascomycota	Saccharomycotina	Saccharomycetes	unknown_subclass	Saccharomycetales	Saccharomycetaceae	Saccharomyces	cerevisiae
Eukaryota	Fungi	Dikarya	Ascomycota	Saccharomycotina	Saccharomycetes	unknown_subclass	Saccharomycetales	Saccharomycetaceae	Saccharomyces	unknown_species
Eukaryota	Fungi	Dikarya	Ascomycota	Saccharomycotina	Saccharomycetes	unknown_subclass	Saccharomycetales	Saccharomycetaceae	Tetrapisispora	phaffii
Eukaryota	Fungi	Dikarya	Ascomycota	Saccharomycotina	Saccharomycetes	unknown_subclass	Saccharomycetales	Saccharomycetaceae	unknown_genus	uncultured_Pichia
Eukaryota	Fungi	Dikarya	Ascomycota	Saccharomycotina	Saccharomycetes	unknown_subclass	Saccharomycetales	Saccharomycetaceae	Vanderwaltozyma	polyspora
Eukaryota	Fungi	Dikarya	Ascomycota	Saccharomycotina	Saccharomycetes	unknown_subclass	Saccharomycetales	Saccharomycetaceae	Zygosaccharomyces	sp._ST-2010
Eukaryota	Fungi	Dikarya	Ascomycota	Saccharomycotina	Saccharomycetes	unknown_subclass	Saccharomycetales	Saccharomycetaceae	Zygotorulaspora	mrakii
Eukaryota	Fungi	Dikarya	Ascomycota	Saccharomycotina	Saccharomycetes	unknown_subclass	Saccharomycetales	Saccharomycodaceae	Hanseniaspora	sp._R1
Eukaryota	Fungi	Dikarya	Ascomycota	Saccharomycotina	Saccharomycetes	unknown_subclass	Saccharomycetales	Saccharomycodaceae	Hanseniaspora	sp._R2
Eukaryota	Fungi	Dikarya	Ascomycota	Saccharomycotina	Saccharomycetes	unknown_subclass	Saccharomycetales	Saccharomycodaceae	Hanseniaspora	valbyensis
Eukaryota	Fungi	Dikarya	Ascomycota	Saccharomycotina	Saccharomycetes	unknown_subclass	Saccharomycetales	Saccharomycodaceae	Nadsonia	fulvescens
Eukaryota	Fungi	Dikarya	Ascomycota	Saccharomycotina	Saccharomycetes	unknown_subclass	Saccharomycetales	Saccharomycodaceae	Saccharomycodes	ludwigii
Eukaryota	Fungi	Dikarya	Ascomycota	Saccharomycotina	Saccharomycetes	unknown_subclass	Saccharomycetales	Saccharomycodaceae	Wickerhamia	fluorescens
Eukaryota	Fungi	Dikarya	Ascomycota	Saccharomycotina	Saccharomycetes	unknown_subclass	Saccharomycetales	Saccharomycopsidaceae	Saccharomycopsis	capsularis
Eukaryota	Fungi	Dikarya	Ascomycota	Saccharomycotina	Saccharomycetes	unknown_subclass	Saccharomycetales	Trichomonascaceae	Sugiyamaella	sp._BG090802.1.7.2.1.10
Eukaryota	Fungi	Dikarya	Ascomycota	Saccharomycotina	Saccharomycetes	unknown_subclass	Saccharomycetales	Trichomonascaceae	Sugiyamaella	sp._BG090802.1.7.2.1.6
Eukaryota	Fungi	Dikarya	Ascomycota	Saccharomycotina	Saccharomycetes	unknown_subclass	Saccharomycetales	Trichomonascaceae	Sugiyamaella	sp._BG090802.1.7.2.2.19
Eukaryota	Fungi	Dikarya	Ascomycota	Saccharomycotina	Saccharomycetes	unknown_subclass	Saccharomycetales	Trichomonascaceae	Sugiyamaella	sp._BG090809.6.8.4.1.1
Eukaryota	Fungi	Dikarya	Ascomycota	Saccharomycotina	Saccharomycetes	unknown_subclass	Saccharomycetales	Trichomonascaceae	Sugiyamaella	sp._BG090809.6.8.4.2.21
Eukaryota	Fungi	Dikarya	Ascomycota	Saccharomycotina	Saccharomycetes	unknown_subclass	Saccharomycetales	Trichomonascaceae	Sugiyamaella	sp._BG090809.6.8.4.2.22
Eukaryota	Fungi	Dikarya	Ascomycota	Saccharomycotina	Saccharomycetes	unknown_subclass	Saccharomycetales	Trichomonascaceae	Sugiyamaella	sp._BG090809.6.8.4.3.35
Eukaryota	Fungi	Dikarya	Ascomycota	Saccharomycotina	Saccharomycetes	unknown_subclass	Saccharomycetales	Trichomonascaceae	Sugiyamaella	sp._BG090810.7.15.1.1.14
Eukaryota	Fungi	Dikarya	Ascomycota	Saccharomycotina	Saccharomycetes	unknown_subclass	Saccharomycetales	Trichomonascaceae	Sugiyamaella	sp._BG090810.7.15.1.1.24
Eukaryota	Fungi	Dikarya	Ascomycota	Saccharomycotina	Saccharomycetes	unknown_subclass	Saccharomycetales	Trichomonascaceae	Sugiyamaella	sp._BG090810.7.15.1.1.4
Eukaryota	Fungi	Dikarya	Ascomycota	Saccharomycotina	Saccharomycetes	unknown_subclass	Saccharomycetales	Trichomonascaceae	Sugiyamaella	sp._BG090815.8.6.1.2.21
Eukaryota	Fungi	Dikarya	Ascomycota	Saccharomycotina	Saccharomycetes	unknown_subclass	Saccharomycetales	Trichomonascaceae	Sugiyamaella	sp._BG090816.9.10.1A.1.1
Eukaryota	Fungi	Dikarya	Ascomycota	Saccharomycotina	Saccharomycetes	unknown_subclass	Saccharomycetales	Trichomonascaceae	Sugiyamaella	sp._BG090816.9.10.1A.1.12
Eukaryota	Fungi	Dikarya	Ascomycota	Saccharomycotina	Saccharomycetes	unknown_subclass	Saccharomycetales	Trichomonascaceae	Sugiyamaella	sp._BG090816.9.10.1A.3.20
Eukaryota	Fungi	Dikarya	Ascomycota	Saccharomycotina	Saccharomycetes	unknown_subclass	Saccharomycetales	Trichomonascaceae	Sugiyamaella	sp._BG090816.9.10.1A.3.22
Eukaryota	Fungi	Dikarya	Ascomycota	Saccharomycotina	Saccharomycetes	unknown_subclass	Saccharomycetales	unknown_family	Aciculoconidium	aculeatum
Eukaryota	Fungi	Dikarya	Ascomycota	Saccharomycotina	Saccharomycetes	unknown_subclass	Saccharomycetales	unknown_family	Ambrosiozyma	monospora
Eukaryota	Fungi	Dikarya	Ascomycota	Saccharomycotina	Saccharomycetes	unknown_subclass	Saccharomycetales	unknown_family	Botryozyma	nematodophila
Eukaryota	Fungi	Dikarya	Ascomycota	Saccharomycotina	Saccharomycetes	unknown_subclass	Saccharomycetales	unknown_family	Candida	anneliseae
Eukaryota	Fungi	Dikarya	Ascomycota	Saccharomycotina	Saccharomycetes	unknown_subclass	Saccharomycetales	unknown_family	Candida	athensensis
Eukaryota	Fungi	Dikarya	Ascomycota	Saccharomycotina	Saccharomycetes	unknown_subclass	Saccharomycetales	unknown_family	Candida	boidinii
Eukaryota	Fungi	Dikarya	Ascomycota	Saccharomycotina	Saccharomycetes	unknown_subclass	Saccharomycetales	unknown_family	Candida	bokatorum
Eukaryota	Fungi	Dikarya	Ascomycota	Saccharomycotina	Saccharomycetes	unknown_subclass	Saccharomycetales	unknown_family	Candida	bolitotheri
Eukaryota	Fungi	Dikarya	Ascomycota	Saccharomycotina	Saccharomycetes	unknown_subclass	Saccharomycetales	unknown_family	Candida	chickasaworum
Eukaryota	Fungi	Dikarya	Ascomycota	Saccharomycotina	Saccharomycetes	unknown_subclass	Saccharomycetales	unknown_family	Candida	choctaworum
Eukaryota	Fungi	Dikarya	Ascomycota	Saccharomycotina	Saccharomycetes	unknown_subclass	Saccharomycetales	unknown_family	Candida	fluviatilis
Eukaryota	Fungi	Dikarya	Ascomycota	Saccharomycotina	Saccharomycetes	unknown_subclass	Saccharomycetales	unknown_family	Candida	glaebosa
Eukaryota	Fungi	Dikarya	Ascomycota	Saccharomycotina	Saccharomycetes	unknown_subclass	Saccharomycetales	unknown_family	Candida	lyxosophila
Eukaryota	Fungi	Dikarya	Ascomycota	Saccharomycotina	Saccharomycetes	unknown_subclass	Saccharomycetales	unknown_family	Candida	oleophila
Eukaryota	Fungi	Dikarya	Ascomycota	Saccharomycotina	Saccharomycetes	unknown_subclass	Saccharomycetales	unknown_family	Candida	ontarioensis
Eukaryota	Fungi	Dikarya	Ascomycota	Saccharomycotina	Saccharomycetes	unknown_subclass	Saccharomycetales	unknown_family	Candida	palmioleophila
Eukaryota	Fungi	Dikarya	Ascomycota	Saccharomycotina	Saccharomycetes	unknown_subclass	Saccharomycetales	unknown_family	Candida	parapsilosis
Eukaryota	Fungi	Dikarya	Ascomycota	Saccharomycotina	Saccharomycetes	unknown_subclass	Saccharomycetales	unknown_family	Candida	pseudoglaebosa
Eukaryota	Fungi	Dikarya	Ascomycota	Saccharomycotina	Saccharomycetes	unknown_subclass	Saccharomycetales	unknown_family	Candida	saitoana
Eukaryota	Fungi	Dikarya	Ascomycota	Saccharomycotina	Saccharomycetes	unknown_subclass	Saccharomycetales	unknown_family	Candida	sophiae-reginae
Eukaryota	Fungi	Dikarya	Ascomycota	Saccharomycotina	Saccharomycetes	unknown_subclass	Saccharomycetales	unknown_family	Candida	sp._ATCC_MYA-4650
Eukaryota	Fungi	Dikarya	Ascomycota	Saccharomycotina	Saccharomycetes	unknown_subclass	Saccharomycetales	unknown_family	Candida	sp._ATCC_MYA-4652
Eukaryota	Fungi	Dikarya	Ascomycota	Saccharomycotina	Saccharomycetes	unknown_subclass	Saccharomycetales	unknown_family	Candida	sp._ATCC_MYA-4653
Eukaryota	Fungi	Dikarya	Ascomycota	Saccharomycotina	Saccharomycetes	unknown_subclass	Saccharomycetales	unknown_family	Candida	sp._CBS_11774
Eukaryota	Fungi	Dikarya	Ascomycota	Saccharomycotina	Saccharomycetes	unknown_subclass	Saccharomycetales	unknown_family	Candida	sp._DAPES1933
Eukaryota	Fungi	Dikarya	Ascomycota	Saccharomycotina	Saccharomycetes	unknown_subclass	Saccharomycetales	unknown_family	Candida	sp._MY10-052
Eukaryota	Fungi	Dikarya	Ascomycota	Saccharomycotina	Saccharomycetes	unknown_subclass	Saccharomycetales	unknown_family	Candida	sp._ZIM_2219
Eukaryota	Fungi	Dikarya	Ascomycota	Saccharomycotina	Saccharomycetes	unknown_subclass	Saccharomycetales	unknown_family	Candida	sp._ZIM_2280
Eukaryota	Fungi	Dikarya	Ascomycota	Saccharomycotina	Saccharomycetes	unknown_subclass	Saccharomycetales	unknown_family	Candida	sp._ZIM_2320
Eukaryota	Fungi	Dikarya	Ascomycota	Saccharomycotina	Saccharomycetes	unknown_subclass	Saccharomycetales	unknown_family	Candida	sp._ZIM_2328
Eukaryota	Fungi	Dikarya	Ascomycota	Saccharomycotina	Saccharomycetes	unknown_subclass	Saccharomycetales	unknown_family	Candida	sp._ZIM_2330
Eukaryota	Fungi	Dikarya	Ascomycota	Saccharomycotina	Saccharomycetes	unknown_subclass	Saccharomycetales	unknown_family	Candida	sp._ZIM_2334
Eukaryota	Fungi	Dikarya	Ascomycota	Saccharomycotina	Saccharomycetes	unknown_subclass	Saccharomycetales	unknown_family	Candida	sp._ZIM_2336
Eukaryota	Fungi	Dikarya	Ascomycota	Saccharomycotina	Saccharomycetes	unknown_subclass	Saccharomycetales	unknown_family	Candida	sp._ZIM_2338
Eukaryota	Fungi	Dikarya	Ascomycota	Saccharomycotina	Saccharomycetes	unknown_subclass	Saccharomycetales	unknown_family	Candida	tropicalis
Eukaryota	Fungi	Dikarya	Ascomycota	Saccharomycotina	Saccharomycetes	unknown_subclass	Saccharomycetales	unknown_family	Candida	unknown_species
Eukaryota	Fungi	Dikarya	Ascomycota	Saccharomycotina	Saccharomycetes	unknown_subclass	Saccharomycetales	unknown_family	Ogataea	angusta
Eukaryota	Fungi	Dikarya	Ascomycota	Saccharomycotina	Saccharomycetes	unknown_subclass	Saccharomycetales	unknown_family	Ogataea	minuta
Eukaryota	Fungi	Dikarya	Ascomycota	Saccharomycotina	Saccharomycetes	unknown_subclass	Saccharomycetales	unknown_family	Ogataea	unknown_species
Eukaryota	Fungi	Dikarya	Ascomycota	Saccharomycotina	Saccharomycetes	unknown_subclass	Saccharomycetales	unknown_family	Trigonopsis	variabilis
Eukaryota	Fungi	Dikarya	Ascomycota	Saccharomycotina	Saccharomycetes	unknown_subclass	Saccharomycetales	unknown_family	unknown_genus	sp._WB
Eukaryota	Fungi	Dikarya	Ascomycota	Saccharomycotina	Saccharomycetes	unknown_subclass	Saccharomycetales	Wickerhamomycetaceae	Wickerhamomyces	unknown_species
Eukaryota	Fungi	Dikarya	Ascomycota	Saccharomycotina	Saccharomycetes	unknown_subclass	unknown_order	unknown_family	Cyniclomyces	guttulatus
Eukaryota	Fungi	Dikarya	Ascomycota	Saccharomycotina	Saccharomycetes	unknown_subclass	unknown_order	unknown_family	Starmerella	bombicola
Eukaryota	Fungi	Dikarya	Ascomycota	Saccharomycotina	Saccharomycetes	unknown_subclass	unknown_order	unknown_family	unknown_genus	unknown_species
Eukaryota	Fungi	Dikarya	Ascomycota	Taphrinomycotina	Archaeorhizomycetes	unknown_subclass	Archaeorhizomycetales	Archaeorhizomycetaceae	Archaeorhizomyces	unknown_species
Eukaryota	Fungi	Dikarya	Ascomycota	Taphrinomycotina	Schizosaccharomycetes	unknown_subclass	Schizosaccharomycetales	Schizosaccharomycetaceae	Schizosaccharomyces	pombe
Eukaryota	Fungi	Dikarya	Ascomycota	Taphrinomycotina	Schizosaccharomycetes	unknown_subclass	Schizosaccharomycetales	Schizosaccharomycetaceae	Schizosaccharomyces	Schizosaccharomyces_pombe
Eukaryota	Fungi	Dikarya	Ascomycota	Taphrinomycotina	Taphrinomycetes	unknown_subclass	Taphrinales	Taphrinaceae	Taphrina	unknown_species
Eukaryota	Fungi	Dikarya	Ascomycota	Taphrinomycotina	unknown_class	unknown_subclass	unknown_order	unknown_family	Saitoella	complicata
Eukaryota	Fungi	Dikarya	Ascomycota	Taphrinomycotina	unknown_class	unknown_subclass	unknown_order	unknown_family	Saitoella	unknown_species
Eukaryota	Fungi	Dikarya	Ascomycota	unknown_subphylum	unknown_class	unknown_subclass	unknown_order	unknown_family	Acremonium	sp._I18-1
Eukaryota	Fungi	Dikarya	Ascomycota	unknown_subphylum	unknown_class	unknown_subclass	unknown_order	unknown_family	Acremonium	sp._LQ2F01
Eukaryota	Fungi	Dikarya	Ascomycota	unknown_subphylum	unknown_class	unknown_subclass	unknown_order	unknown_family	Acremonium	unknown_species
Eukaryota	Fungi	Dikarya	Ascomycota	unknown_subphylum	unknown_class	unknown_subclass	unknown_order	unknown_family	Acrodontium	crateriforme
Eukaryota	Fungi	Dikarya	Ascomycota	unknown_subphylum	unknown_class	unknown_subclass	unknown_order	unknown_family	Alatospora	unknown_species
Eukaryota	Fungi	Dikarya	Ascomycota	unknown_subphylum	unknown_class	unknown_subclass	unknown_order	unknown_family	Anguillospora	unknown_species
Eukaryota	Fungi	Dikarya	Ascomycota	unknown_subphylum	unknown_class	unknown_subclass	unknown_order	unknown_family	Coniosporium	apollinis
Eukaryota	Fungi	Dikarya	Ascomycota	unknown_subphylum	unknown_class	unknown_subclass	unknown_order	unknown_family	Coniosporium	unknown_species
Eukaryota	Fungi	Dikarya	Ascomycota	unknown_subphylum	unknown_class	unknown_subclass	unknown_order	unknown_family	Engyodontium	album
Eukaryota	Fungi	Dikarya	Ascomycota	unknown_subphylum	unknown_class	unknown_subclass	unknown_order	unknown_family	Graphium	unknown_species
Eukaryota	Fungi	Dikarya	Ascomycota	unknown_subphylum	unknown_class	unknown_subclass	unknown_order	unknown_family	Kendrickiella	phycomyces
Eukaryota	Fungi	Dikarya	Ascomycota	unknown_subphylum	unknown_class	unknown_subclass	unknown_order	unknown_family	Ochroconis	humicola
Eukaryota	Fungi	Dikarya	Ascomycota	unknown_subphylum	unknown_class	unknown_subclass	unknown_order	unknown_family	Ochroconis	unknown_species
Eukaryota	Fungi	Dikarya	Ascomycota	unknown_subphylum	unknown_class	unknown_subclass	unknown_order	unknown_family	Phaeomoniella	unknown_species
Eukaryota	Fungi	Dikarya	Ascomycota	unknown_subphylum	unknown_class	unknown_subclass	unknown_order	unknown_family	Scolecobasidium	sp._NH511
Eukaryota	Fungi	Dikarya	Ascomycota	unknown_subphylum	unknown_class	unknown_subclass	unknown_order	unknown_family	Tetracladium	unknown_species
Eukaryota	Fungi	Dikarya	Ascomycota	unknown_subphylum	unknown_class	unknown_subclass	unknown_order	unknown_family	unknown_genus	uncultured_Ascomycota
Eukaryota	Fungi	Dikarya	Ascomycota	unknown_subphylum	unknown_class	unknown_subclass	unknown_order	unknown_family	unknown_genus	uncultured_Phaeosclera
Eukaryota	Fungi	Dikarya	Ascomycota	unknown_subphylum	unknown_class	unknown_subclass	unknown_order	unknown_family	unknown_genus	uncultured_Thermomyces
Eukaryota	Fungi	Dikarya	Ascomycota	unknown_subphylum	unknown_class	unknown_subclass	unknown_order	unknown_family	unknown_genus	unknown_species
Eukaryota	Fungi	Dikarya	Ascomycota	unknown_subphylum	unknown_class	unknown_subclass	unknown_order	unknown_family	Zalerion	unknown_species
Eukaryota	Fungi	Dikarya	Basidiomycota	Basidiomycota_incertae_sedis	Wallemiomycetes	unknown_subclass	Wallemiales	unknown_family	Wallemia	unknown_species
Eukaryota	Fungi	Dikarya	Basidiomycota	Pucciniomycotina	unknown_class	Pucciniomycetes	Platygloeales	Platygloeaceae	Biatoropsis	unknown_species
Eukaryota	Fungi	Dikarya	Basidiomycota	Pucciniomycotina	unknown_class	Pucciniomycetes	Pucciniales	Cronartiaceae	Peridermium	unknown_species
Eukaryota	Fungi	Dikarya	Basidiomycota	unknown_subphylum	Agaricomycetes	Agaricomycetidae	Agaricales	Agaricaceae	Coprinus	comatus
Eukaryota	Fungi	Dikarya	Basidiomycota	unknown_subphylum	Agaricomycetes	Agaricomycetidae	Agaricales	Agaricaceae	Lepiota	unknown_species
Eukaryota	Fungi	Dikarya	Basidiomycota	unknown_subphylum	Agaricomycetes	Agaricomycetidae	Agaricales	Bolbitiaceae	unknown_genus	uncultured_Conocybe
Eukaryota	Fungi	Dikarya	Basidiomycota	unknown_subphylum	Agaricomycetes	Agaricomycetidae	Agaricales	Cortinariaceae	Cortinarius	sodagnitus
Eukaryota	Fungi	Dikarya	Basidiomycota	unknown_subphylum	Agaricomycetes	Agaricomycetidae	Agaricales	Entolomataceae	Entoloma	prunuloides
Eukaryota	Fungi	Dikarya	Basidiomycota	unknown_subphylum	Agaricomycetes	Agaricomycetidae	Agaricales	Lycoperdaceae	Bovista	unknown_species
Eukaryota	Fungi	Dikarya	Basidiomycota	unknown_subphylum	Agaricomycetes	Agaricomycetidae	Agaricales	Lycoperdaceae	Bovistella	unknown_species
Eukaryota	Fungi	Dikarya	Basidiomycota	unknown_subphylum	Agaricomycetes	Agaricomycetidae	Agaricales	Lycoperdaceae	Calvatia	unknown_species
Eukaryota	Fungi	Dikarya	Basidiomycota	unknown_subphylum	Agaricomycetes	Agaricomycetidae	Agaricales	Lycoperdaceae	Lycoperdon	unknown_species
Eukaryota	Fungi	Dikarya	Basidiomycota	unknown_subphylum	Agaricomycetes	Agaricomycetidae	Agaricales	Lyophyllaceae	Termitomyces	unknown_species
Eukaryota	Fungi	Dikarya	Basidiomycota	unknown_subphylum	Agaricomycetes	Agaricomycetidae	Agaricales	Marasmiaceae	Marasmius	alliaceus
Eukaryota	Fungi	Dikarya	Basidiomycota	unknown_subphylum	Agaricomycetes	Agaricomycetidae	Agaricales	Marasmiaceae	Moniliophthora	unknown_species
Eukaryota	Fungi	Dikarya	Basidiomycota	unknown_subphylum	Agaricomycetes	Agaricomycetidae	Agaricales	Mycenastraceae	Mycenastrum	unknown_species
Eukaryota	Fungi	Dikarya	Basidiomycota	unknown_subphylum	Agaricomycetes	Agaricomycetidae	Agaricales	Physalacriaceae	Armillaria	unknown_species
Eukaryota	Fungi	Dikarya	Basidiomycota	unknown_subphylum	Agaricomycetes	Agaricomycetidae	Agaricales	Physalacriaceae	Flammulina	unknown_species
Eukaryota	Fungi	Dikarya	Basidiomycota	unknown_subphylum	Agaricomycetes	Agaricomycetidae	Agaricales	Physalacriaceae	Flammulina	velutipes
Eukaryota	Fungi	Dikarya	Basidiomycota	unknown_subphylum	Agaricomycetes	Agaricomycetidae	Agaricales	Physalacriaceae	Gloiocephala	aquatica
Eukaryota	Fungi	Dikarya	Basidiomycota	unknown_subphylum	Agaricomycetes	Agaricomycetidae	Agaricales	Physalacriaceae	Guyanagaster	unknown_species
Eukaryota	Fungi	Dikarya	Basidiomycota	unknown_subphylum	Agaricomycetes	Agaricomycetidae	Agaricales	Pleurotaceae	Hohenbuehelia	sp._ZW-16
Eukaryota	Fungi	Dikarya	Basidiomycota	unknown_subphylum	Agaricomycetes	Agaricomycetidae	Agaricales	Pleurotaceae	Pleurotus	ostreatus
Eukaryota	Fungi	Dikarya	Basidiomycota	unknown_subphylum	Agaricomycetes	Agaricomycetidae	Agaricales	Pleurotaceae	Pleurotus	unknown_species
Eukaryota	Fungi	Dikarya	Basidiomycota	unknown_subphylum	Agaricomycetes	Agaricomycetidae	Agaricales	Pluteaceae	Chamaeota	sinica
Eukaryota	Fungi	Dikarya	Basidiomycota	unknown_subphylum	Agaricomycetes	Agaricomycetidae	Agaricales	Pluteaceae	Pluteus	romellii
Eukaryota	Fungi	Dikarya	Basidiomycota	unknown_subphylum	Agaricomycetes	Agaricomycetidae	Agaricales	Schizophyllaceae	Grifola	sordulenta
Eukaryota	Fungi	Dikarya	Basidiomycota	unknown_subphylum	Agaricomycetes	Agaricomycetidae	Agaricales	Strophariaceae	Pleuroflammula	flammea
Eukaryota	Fungi	Dikarya	Basidiomycota	unknown_subphylum	Agaricomycetes	Agaricomycetidae	Agaricales	Tricholomataceae	Anthracophyllum	archeri
Eukaryota	Fungi	Dikarya	Basidiomycota	unknown_subphylum	Agaricomycetes	Agaricomycetidae	Agaricales	Tricholomataceae	Collybia	tuberosa
Eukaryota	Fungi	Dikarya	Basidiomycota	unknown_subphylum	Agaricomycetes	Agaricomycetidae	Agaricales	Tricholomataceae	Gymnopus	dryophilus
Eukaryota	Fungi	Dikarya	Basidiomycota	unknown_subphylum	Agaricomycetes	Agaricomycetidae	Agaricales	Tricholomataceae	Rhodocollybia	maculata
Eukaryota	Fungi	Dikarya	Basidiomycota	unknown_subphylum	Agaricomycetes	Agaricomycetidae	Agaricales	Tricholomataceae	Xerotus	unknown_species
Eukaryota	Fungi	Dikarya	Basidiomycota	unknown_subphylum	Agaricomycetes	Agaricomycetidae	Atheliales	Atheliaceae	Athelia	unknown_species
Eukaryota	Fungi	Dikarya	Basidiomycota	unknown_subphylum	Agaricomycetes	Agaricomycetidae	Boletales	Boletaceae	Boletellus	projectellus
Eukaryota	Fungi	Dikarya	Basidiomycota	unknown_subphylum	Agaricomycetes	Agaricomycetidae	Boletales	Boletaceae	Boletellus	shichianus
Eukaryota	Fungi	Dikarya	Basidiomycota	unknown_subphylum	Agaricomycetes	Agaricomycetidae	Boletales	Boletaceae	Boletus	edulis
Eukaryota	Fungi	Dikarya	Basidiomycota	unknown_subphylum	Agaricomycetes	Agaricomycetidae	Boletales	Coniophoraceae	Coniophora	unknown_species
Eukaryota	Fungi	Dikarya	Basidiomycota	unknown_subphylum	Agaricomycetes	Agaricomycetidae	Boletales	Gomphidiaceae	Chroogomphus	unknown_species
Eukaryota	Fungi	Dikarya	Basidiomycota	unknown_subphylum	Agaricomycetes	Agaricomycetidae	Boletales	Paxillaceae	Paxillus	vernalis
Eukaryota	Fungi	Dikarya	Basidiomycota	unknown_subphylum	Agaricomycetes	Agaricomycetidae	Boletales	Rhizopogonaceae	Rhizopogon	unknown_species
Eukaryota	Fungi	Dikarya	Basidiomycota	unknown_subphylum	Agaricomycetes	Agaricomycetidae	Boletales	Suillaceae	Suillus	pictus
Eukaryota	Fungi	Dikarya	Basidiomycota	unknown_subphylum	Agaricomycetes	Phallomycetidae	Geastrales	Geastraceae	Geastrum	unknown_species
Eukaryota	Fungi	Dikarya	Basidiomycota	unknown_subphylum	Agaricomycetes	Phallomycetidae	Geastrales	Geastraceae	Myriostoma	unknown_species
Eukaryota	Fungi	Dikarya	Basidiomycota	unknown_subphylum	Agaricomycetes	unknown_subclass	Auriculariales	Auriculariaceae	Auricularia	auricula-judae
Eukaryota	Fungi	Dikarya	Basidiomycota	unknown_subphylum	Agaricomycetes	unknown_subclass	Auriculariales	Exidiaceae	Exidia	uvapsassa
Eukaryota	Fungi	Dikarya	Basidiomycota	unknown_subphylum	Agaricomycetes	unknown_subclass	Auriculariales	Hyaloriaceae	Pseudohydnum	unknown_species
Eukaryota	Fungi	Dikarya	Basidiomycota	unknown_subphylum	Agaricomycetes	unknown_subclass	Cantharellales	Botryobasidiaceae	Botryobasidium	unknown_species
Eukaryota	Fungi	Dikarya	Basidiomycota	unknown_subphylum	Agaricomycetes	unknown_subclass	Cantharellales	Cantharellaceae	Cantharellus	sp._KX560JY
Eukaryota	Fungi	Dikarya	Basidiomycota	unknown_subphylum	Agaricomycetes	unknown_subclass	Cantharellales	Ceratobasidiaceae	Ceratobasidium	unknown_species
Eukaryota	Fungi	Dikarya	Basidiomycota	unknown_subphylum	Agaricomycetes	unknown_subclass	Cantharellales	Clavulinaceae	Multiclavula	unknown_species
Eukaryota	Fungi	Dikarya	Basidiomycota	unknown_subphylum	Agaricomycetes	unknown_subclass	Cantharellales	Hydnaceae	Hydnum	unknown_species
Eukaryota	Fungi	Dikarya	Basidiomycota	unknown_subphylum	Agaricomycetes	unknown_subclass	Cantharellales	Tulasnellaceae	Epulorhiza	unknown_species
Eukaryota	Fungi	Dikarya	Basidiomycota	unknown_subphylum	Agaricomycetes	unknown_subclass	Corticiales	Corticiaceae	Hypochnicium	geogenium
Eukaryota	Fungi	Dikarya	Basidiomycota	unknown_subphylum	Agaricomycetes	unknown_subclass	Corticiales	Corticiaceae	Phanerochaete	unknown_species
Eukaryota	Fungi	Dikarya	Basidiomycota	unknown_subphylum	Agaricomycetes	unknown_subclass	Gloeophyllales	Gloeophyllaceae	Gloeophyllum	unknown_species
Eukaryota	Fungi	Dikarya	Basidiomycota	unknown_subphylum	Agaricomycetes	unknown_subclass	Hymenochaetales	Hymenochaetaceae	Inonotus	unknown_species
Eukaryota	Fungi	Dikarya	Basidiomycota	unknown_subphylum	Agaricomycetes	unknown_subclass	Hymenochaetales	Hymenochaetaceae	Phellinus	unknown_species
Eukaryota	Fungi	Dikarya	Basidiomycota	unknown_subphylum	Agaricomycetes	unknown_subclass	Polyporales	Auriscalpiaceae	Artomyces	pyxidatus
Eukaryota	Fungi	Dikarya	Basidiomycota	unknown_subphylum	Agaricomycetes	unknown_subclass	Polyporales	Coriolaceae	Abortiporus	unknown_species
Eukaryota	Fungi	Dikarya	Basidiomycota	unknown_subphylum	Agaricomycetes	unknown_subclass	Polyporales	Coriolaceae	Antrodia	unknown_species
Eukaryota	Fungi	Dikarya	Basidiomycota	unknown_subphylum	Agaricomycetes	unknown_subclass	Polyporales	Coriolaceae	Antrodiella	unknown_species
Eukaryota	Fungi	Dikarya	Basidiomycota	unknown_subphylum	Agaricomycetes	unknown_subclass	Polyporales	Coriolaceae	Ceriporia	lacerata
Eukaryota	Fungi	Dikarya	Basidiomycota	unknown_subphylum	Agaricomycetes	unknown_subclass	Polyporales	Coriolaceae	Coriolopsis	byrsina
Eukaryota	Fungi	Dikarya	Basidiomycota	unknown_subphylum	Agaricomycetes	unknown_subclass	Polyporales	Coriolaceae	Daedaleopsis	unknown_species
Eukaryota	Fungi	Dikarya	Basidiomycota	unknown_subphylum	Agaricomycetes	unknown_subclass	Polyporales	Coriolaceae	Fomitopsis	unknown_species
Eukaryota	Fungi	Dikarya	Basidiomycota	unknown_subphylum	Agaricomycetes	unknown_subclass	Polyporales	Coriolaceae	Laetiporus	unknown_species
Eukaryota	Fungi	Dikarya	Basidiomycota	unknown_subphylum	Agaricomycetes	unknown_subclass	Polyporales	Coriolaceae	Taiwanofungus	unknown_species
Eukaryota	Fungi	Dikarya	Basidiomycota	unknown_subphylum	Agaricomycetes	unknown_subclass	Polyporales	Coriolaceae	Trametes	unknown_species
Eukaryota	Fungi	Dikarya	Basidiomycota	unknown_subphylum	Agaricomycetes	unknown_subclass	Polyporales	Ganodermataceae	Ganoderma	unknown_species
Eukaryota	Fungi	Dikarya	Basidiomycota	unknown_subphylum	Agaricomycetes	unknown_subclass	Polyporales	Phanerochaetaceae	Hyphodermella	corrugata
Eukaryota	Fungi	Dikarya	Basidiomycota	unknown_subphylum	Agaricomycetes	unknown_subclass	Polyporales	Phanerochaetaceae	Hyphodermella	rosae
Eukaryota	Fungi	Dikarya	Basidiomycota	unknown_subphylum	Agaricomycetes	unknown_subclass	Polyporales	Polyporaceae	Cerrena	unicolor
Eukaryota	Fungi	Dikarya	Basidiomycota	unknown_subphylum	Agaricomycetes	unknown_subclass	Polyporales	Polyporaceae	Fibroporia	unknown_species
Eukaryota	Fungi	Dikarya	Basidiomycota	unknown_subphylum	Agaricomycetes	unknown_subclass	Russulales	Hericiaceae	Hericium	unknown_species
Eukaryota	Fungi	Dikarya	Basidiomycota	unknown_subphylum	Agaricomycetes	unknown_subclass	Russulales	Russulaceae	unknown_genus	unknown_species
Eukaryota	Fungi	Dikarya	Basidiomycota	unknown_subphylum	Agaricomycetes	unknown_subclass	Sebacinales	Sebacinaceae	Sebacina	unknown_species
Eukaryota	Fungi	Dikarya	Basidiomycota	unknown_subphylum	Agaricomycetes	unknown_subclass	Sebacinales	unknown_family	unknown_genus	unknown_species
Eukaryota	Fungi	Dikarya	Basidiomycota	unknown_subphylum	Agaricomycetes	unknown_subclass	Trechisporales	Trechisporaceae	Trechispora	unknown_species
Eukaryota	Fungi	Dikarya	Basidiomycota	unknown_subphylum	Agaricomycetes	unknown_subclass	unknown_order	unknown_family	unknown_genus	uncultured_Agaricomycetes
Eukaryota	Fungi	Dikarya	Basidiomycota	unknown_subphylum	Tremellomycetes	unknown_subclass	Filobasidiales	unknown_family	Cryptococcus	aerius
Eukaryota	Fungi	Dikarya	Basidiomycota	unknown_subphylum	Tremellomycetes	unknown_subclass	Filobasidiales	unknown_family	Cryptococcus	Cryptococcus_albidus
Eukaryota	Fungi	Dikarya	Basidiomycota	unknown_subphylum	Tremellomycetes	unknown_subclass	Filobasidiales	unknown_family	Cryptococcus	terreus
Eukaryota	Fungi	Dikarya	Basidiomycota	unknown_subphylum	Tremellomycetes	unknown_subclass	Filobasidiales	unknown_family	Cryptococcus	terricola
Eukaryota	Fungi	Dikarya	Basidiomycota	unknown_subphylum	Tremellomycetes	unknown_subclass	Filobasidiales	unknown_family	Cryptococcus	unknown_species
Eukaryota	Fungi	Dikarya	Basidiomycota	unknown_subphylum	Tremellomycetes	unknown_subclass	Tremellales	Sirobasidiaceae	Fibulobasidium	unknown_species
Eukaryota	Fungi	Dikarya	Basidiomycota	unknown_subphylum	Tremellomycetes	unknown_subclass	Tremellales	Sirobasidiaceae	Sirobasidium	unknown_species
Eukaryota	Fungi	Dikarya	Basidiomycota	unknown_subphylum	Tremellomycetes	unknown_subclass	Tremellales	Syzygosporaceae	Syzygospora	unknown_species
Eukaryota	Fungi	Dikarya	Basidiomycota	unknown_subphylum	Tremellomycetes	unknown_subclass	Tremellales	Tremellaceae	Asterotremella	sp._BG090809.6.7.3.1.10
Eukaryota	Fungi	Dikarya	Basidiomycota	unknown_subphylum	Tremellomycetes	unknown_subclass	Tremellales	Tremellaceae	Filobasidiella	Cryptococcus_neoformans
Eukaryota	Fungi	Dikarya	Basidiomycota	unknown_subphylum	Tremellomycetes	unknown_subclass	Tremellales	Tremellaceae	Tetragoniomyces	unknown_species
Eukaryota	Fungi	Dikarya	Basidiomycota	unknown_subphylum	Tremellomycetes	unknown_subclass	Tremellales	Tremellaceae	Tremella	unknown_species
Eukaryota	Fungi	Dikarya	Basidiomycota	unknown_subphylum	Tremellomycetes	unknown_subclass	Tremellales	unknown_family	Cryptococcus	laurentii
Eukaryota	Fungi	Dikarya	Basidiomycota	unknown_subphylum	Tremellomycetes	unknown_subclass	Tremellales	unknown_family	Cryptococcus	musci
Eukaryota	Fungi	Dikarya	Basidiomycota	unknown_subphylum	Tremellomycetes	unknown_subclass	Tremellales	unknown_family	Cryptococcus	unknown_species
Eukaryota	Fungi	Dikarya	Basidiomycota	unknown_subphylum	Tremellomycetes	unknown_subclass	Tremellales	unknown_family	Derxomyces	hainanensis
Eukaryota	Fungi	Dikarya	Basidiomycota	unknown_subphylum	Tremellomycetes	unknown_subclass	Tremellales	unknown_family	Derxomyces	huiaensis
Eukaryota	Fungi	Dikarya	Basidiomycota	unknown_subphylum	Tremellomycetes	unknown_subclass	Tremellales	unknown_family	Derxomyces	mrakii
Eukaryota	Fungi	Dikarya	Basidiomycota	unknown_subphylum	Tremellomycetes	unknown_subclass	Tremellales	unknown_family	Derxomyces	nakasei
Eukaryota	Fungi	Dikarya	Basidiomycota	unknown_subphylum	Tremellomycetes	unknown_subclass	Tremellales	unknown_family	Derxomyces	pseudoschimicola
Eukaryota	Fungi	Dikarya	Basidiomycota	unknown_subphylum	Tremellomycetes	unknown_subclass	Tremellales	unknown_family	Derxomyces	qinlingensis
Eukaryota	Fungi	Dikarya	Basidiomycota	unknown_subphylum	Tremellomycetes	unknown_subclass	Tremellales	unknown_family	Derxomyces	wuzhishanensis
Eukaryota	Fungi	Dikarya	Basidiomycota	unknown_subphylum	Tremellomycetes	unknown_subclass	Tremellales	unknown_family	Derxomyces	yunnanensis
Eukaryota	Fungi	Dikarya	Basidiomycota	unknown_subphylum	Tremellomycetes	unknown_subclass	Tremellales	unknown_family	Hannaella	unknown_species
Eukaryota	Fungi	Dikarya	Basidiomycota	unknown_subphylum	Tremellomycetes	unknown_subclass	Tremellales	unknown_family	Trichosporon	brassicae
Eukaryota	Fungi	Dikarya	Basidiomycota	unknown_subphylum	Tremellomycetes	unknown_subclass	Tremellales	unknown_family	Trichosporon	coremiiforme
Eukaryota	Fungi	Dikarya	Basidiomycota	unknown_subphylum	Tremellomycetes	unknown_subclass	Tremellales	unknown_family	Trichosporon	dermatis
Eukaryota	Fungi	Dikarya	Basidiomycota	unknown_subphylum	Tremellomycetes	unknown_subclass	Tremellales	unknown_family	Trichosporon	domesticum
Eukaryota	Fungi	Dikarya	Basidiomycota	unknown_subphylum	Tremellomycetes	unknown_subclass	Tremellales	unknown_family	Trichosporon	dulcitum
Eukaryota	Fungi	Dikarya	Basidiomycota	unknown_subphylum	Tremellomycetes	unknown_subclass	Tremellales	unknown_family	Trichosporon	gracile
Eukaryota	Fungi	Dikarya	Basidiomycota	unknown_subphylum	Tremellomycetes	unknown_subclass	Tremellales	unknown_family	Trichosporon	loubieri
Eukaryota	Fungi	Dikarya	Basidiomycota	unknown_subphylum	Tremellomycetes	unknown_subclass	Tremellales	unknown_family	Trichosporon	montevideense
Eukaryota	Fungi	Dikarya	Basidiomycota	unknown_subphylum	Tremellomycetes	unknown_subclass	Tremellales	unknown_family	Trichosporon	multisporum
Eukaryota	Fungi	Dikarya	Basidiomycota	unknown_subphylum	Tremellomycetes	unknown_subclass	Tremellales	unknown_family	Trichosporon	porosum
Eukaryota	Fungi	Dikarya	Basidiomycota	unknown_subphylum	Tremellomycetes	unknown_subclass	Tremellales	unknown_family	Trichosporon	scarabaeorum
Eukaryota	Fungi	Dikarya	Basidiomycota	unknown_subphylum	Tremellomycetes	unknown_subclass	Tremellales	unknown_family	Trichosporon	sp._BG090908.4.1.1.2.21
Eukaryota	Fungi	Dikarya	Basidiomycota	unknown_subphylum	Tremellomycetes	unknown_subclass	Tremellales	unknown_family	Trichosporon	sporotrichoides
Eukaryota	Fungi	Dikarya	Basidiomycota	unknown_subphylum	Tremellomycetes	unknown_subclass	Tremellales	unknown_family	Trichosporon	vadense
Eukaryota	Fungi	Dikarya	Basidiomycota	unknown_subphylum	Tremellomycetes	unknown_subclass	Tremellales	unknown_family	Trichosporon	veenhuisii
Eukaryota	Fungi	Dikarya	Basidiomycota	unknown_subphylum	Tremellomycetes	unknown_subclass	unknown_order	unknown_family	Cryptococcus	unknown_species
Eukaryota	Fungi	Dikarya	Basidiomycota	unknown_subphylum	Tremellomycetes	unknown_subclass	unknown_order	unknown_family	unknown_genus	uncultured_Cryptococcus
Eukaryota	Fungi	Dikarya	Basidiomycota	unknown_subphylum	Tremellomycetes	unknown_subclass	unknown_order	unknown_family	unknown_genus	uncultured_Tremellomycetes
Eukaryota	Fungi	Dikarya	Basidiomycota	unknown_subphylum	unknown_class	unknown_subclass	unknown_order	unknown_family	unknown_genus	uncultured_Basidiomycota
Eukaryota	Fungi	Dikarya	Basidiomycota	unknown_subphylum	unknown_class	unknown_subclass	unknown_order	unknown_family	unknown_genus	uncultured_Rhizoctonia
Eukaryota	Fungi	Dikarya	Basidiomycota	unknown_subphylum	unknown_class	unknown_subclass	unknown_order	unknown_family	unknown_genus	unknown_species
Eukaryota	Fungi	Dikarya	Basidiomycota	Ustilaginomycotina	Exobasidiomycetes	unknown_subclass	Malasseziales	unknown_family	unknown_genus	uncultured_Malassezia
Eukaryota	Fungi	Dikarya	Basidiomycota	Ustilaginomycotina	Exobasidiomycetes	unknown_subclass	unknown_order	unknown_family	Tilletiopsis	albescens
Eukaryota	Fungi	Dikarya	Basidiomycota	Ustilaginomycotina	Exobasidiomycetes	unknown_subclass	unknown_order	unknown_family	Tilletiopsis	unknown_species
Eukaryota	Fungi	unknown_subkingdom	Chytridiomycota	unknown_subphylum	Chytridiomycetes	unknown_subclass	Lobulomycetales	Lobulomycetaceae	Maunachytrium	unknown_species
Eukaryota	Fungi	unknown_subkingdom	Chytridiomycota	unknown_subphylum	Monoblepharidomycetes	unknown_subclass	Monoblepharidales	Gonapodyaceae	Gonapodya	unknown_species
Eukaryota	Fungi	unknown_subkingdom	Chytridiomycota	unknown_subphylum	Monoblepharidomycetes	unknown_subclass	Monoblepharidales	Harpochytriaceae	Harpochytrium	unknown_species
Eukaryota	Fungi	unknown_subkingdom	Chytridiomycota	unknown_subphylum	unknown_class	unknown_subclass	unknown_order	unknown_family	unknown_genus	uncultured_Chytridiomycota
Eukaryota	Fungi	unknown_subkingdom	Glomeromycota	unknown_subphylum	Glomeromycetes	unknown_subclass	Archaeosporales	Ambisporaceae	Ambispora	unknown_species
Eukaryota	Fungi	unknown_subkingdom	Glomeromycota	unknown_subphylum	Glomeromycetes	unknown_subclass	Diversisporales	Acaulosporaceae	Acaulospora	unknown_species
Eukaryota	Fungi	unknown_subkingdom	Glomeromycota	unknown_subphylum	Glomeromycetes	unknown_subclass	Glomerales	Glomeraceae	Glomus	macrocarpum
Eukaryota	Fungi	unknown_subkingdom	Glomeromycota	unknown_subphylum	Glomeromycetes	unknown_subclass	Glomerales	Glomeraceae	Glomus	sp._W3563
Eukaryota	Fungi	unknown_subkingdom	Glomeromycota	unknown_subphylum	Glomeromycetes	unknown_subclass	Glomerales	Glomeraceae	Glomus	unknown_species
Eukaryota	Fungi	unknown_subkingdom	Glomeromycota	unknown_subphylum	Glomeromycetes	unknown_subclass	Glomerales	Glomeraceae	Rhizophagus	clarus
Eukaryota	Fungi	unknown_subkingdom	Glomeromycota	unknown_subphylum	Glomeromycetes	unknown_subclass	Glomerales	Glomeraceae	Rhizophagus	intraradices
Eukaryota	Fungi	unknown_subkingdom	Glomeromycota	unknown_subphylum	Glomeromycetes	unknown_subclass	Glomerales	Glomeraceae	Rhizophagus	irregularis
Eukaryota	Fungi	unknown_subkingdom	Glomeromycota	unknown_subphylum	Glomeromycetes	unknown_subclass	Glomerales	Glomeraceae	Rhizophagus	unknown_species
Eukaryota	Fungi	unknown_subkingdom	Glomeromycota	unknown_subphylum	Glomeromycetes	unknown_subclass	Glomerales	Glomeraceae	Septoglomus	constrictum
Eukaryota	Fungi	unknown_subkingdom	Glomeromycota	unknown_subphylum	Glomeromycetes	unknown_subclass	unknown_order	unknown_family	unknown_genus	uncultured_Glomeromycetes
Eukaryota	Fungi	unknown_subkingdom	unknown_phylum	Kickxellomycotina	unknown_class	unknown_subclass	Kickxellales	Kickxellaceae	Spiromyces	aspiralis
Eukaryota	Fungi	unknown_subkingdom	unknown_phylum	Mortierellomycotina	unknown_class	unknown_subclass	Mortierellales	Mortierellaceae	unknown_genus	uncultured_Mortierella
Eukaryota	Fungi	unknown_subkingdom	unknown_phylum	Mucoromycotina	unknown_class	unknown_subclass	Endogonales	Endogonaceae	Endogone	pisiformis
Eukaryota	Fungi	unknown_subkingdom	unknown_phylum	Mucoromycotina	unknown_class	unknown_subclass	Endogonales	Endogonaceae	unknown_genus	uncultured_Endogone
Eukaryota	Fungi	unknown_subkingdom	unknown_phylum	Mucoromycotina	unknown_class	unknown_subclass	Mucorales	Cunninghamellaceae	Cunninghamella	unknown_species
Eukaryota	Fungi	unknown_subkingdom	unknown_phylum	Mucoromycotina	unknown_class	unknown_subclass	Mucorales	Lichtheimiaceae	Lichtheimia	corymbifera
Eukaryota	Fungi	unknown_subkingdom	unknown_phylum	Mucoromycotina	unknown_class	unknown_subclass	Mucorales	Lichtheimiaceae	Lichtheimia	ramosa
Eukaryota	Fungi	unknown_subkingdom	unknown_phylum	Mucoromycotina	unknown_class	unknown_subclass	Mucorales	Mucoraceae	Actinomucor	unknown_species
Eukaryota	Fungi	unknown_subkingdom	unknown_phylum	Mucoromycotina	unknown_class	unknown_subclass	Mucorales	Mucoraceae	Mucor	amphibiorum
Eukaryota	Fungi	unknown_subkingdom	unknown_phylum	Mucoromycotina	unknown_class	unknown_subclass	Mucorales	Mucoraceae	Mucor	brunneogriseus
Eukaryota	Fungi	unknown_subkingdom	unknown_phylum	Mucoromycotina	unknown_class	unknown_subclass	Mucorales	Mucoraceae	Mucor	fragilis
Eukaryota	Fungi	unknown_subkingdom	unknown_phylum	Mucoromycotina	unknown_class	unknown_subclass	Mucorales	Mucoraceae	Mucor	fuscus
Eukaryota	Fungi	unknown_subkingdom	unknown_phylum	Mucoromycotina	unknown_class	unknown_subclass	Mucorales	Mucoraceae	Mucor	hiemalis
Eukaryota	Fungi	unknown_subkingdom	unknown_phylum	Mucoromycotina	unknown_class	unknown_subclass	Mucorales	Mucoraceae	Mucor	indicus
Eukaryota	Fungi	unknown_subkingdom	unknown_phylum	Mucoromycotina	unknown_class	unknown_subclass	Mucorales	Mucoraceae	Mucor	lanceolatus
Eukaryota	Fungi	unknown_subkingdom	unknown_phylum	Mucoromycotina	unknown_class	unknown_subclass	Mucorales	Mucoraceae	Mucor	Mucor_circinelloides
Eukaryota	Fungi	unknown_subkingdom	unknown_phylum	Mucoromycotina	unknown_class	unknown_subclass	Mucorales	Mucoraceae	Mucor	racemosus
Eukaryota	Fungi	unknown_subkingdom	unknown_phylum	Mucoromycotina	unknown_class	unknown_subclass	Mucorales	Mucoraceae	Mucor	sp._AH-2011e
Eukaryota	Fungi	unknown_subkingdom	unknown_phylum	Mucoromycotina	unknown_class	unknown_subclass	Mucorales	Mucoraceae	Mucor	spinosus
Eukaryota	Fungi	unknown_subkingdom	unknown_phylum	Mucoromycotina	unknown_class	unknown_subclass	Mucorales	Mucoraceae	Mucor	velutinosus
Eukaryota	Fungi	unknown_subkingdom	unknown_phylum	Mucoromycotina	unknown_class	unknown_subclass	Mucorales	Mucoraceae	Rhizopus	unknown_species
Eukaryota	Fungi	unknown_subkingdom	unknown_phylum	Mucoromycotina	unknown_class	unknown_subclass	Mucorales	Pilobolaceae	Pilobolus	crystallinus
Eukaryota	Fungi	unknown_subkingdom	unknown_phylum	Mucoromycotina	unknown_class	unknown_subclass	Mucorales	Pilobolaceae	Pilobolus	roridus
Eukaryota	Fungi	unknown_subkingdom	unknown_phylum	Mucoromycotina	unknown_class	unknown_subclass	Mucorales	Pilobolaceae	Pilobolus	unknown_species
Eukaryota	Fungi	unknown_subkingdom	unknown_phylum	Mucoromycotina	unknown_class	unknown_subclass	Mucorales	Pilobolaceae	Utharomyces	epallocaulus
Eukaryota	Fungi	unknown_subkingdom	unknown_phylum	Mucoromycotina	unknown_class	unknown_subclass	Mucorales	Thamnidiaceae	Backusella	unknown_species
Eukaryota	Fungi	unknown_subkingdom	unknown_phylum	Mucoromycotina	unknown_class	unknown_subclass	Mucorales	Thamnidiaceae	Thamnostylum	lucknowense
Eukaryota	Fungi	unknown_subkingdom	unknown_phylum	Mucoromycotina	unknown_class	unknown_subclass	Mucorales	Thamnidiaceae	Thamnostylum	nigricans
Eukaryota	Fungi	unknown_subkingdom	unknown_phylum	Mucoromycotina	unknown_class	unknown_subclass	Mucorales	Thamnidiaceae	Thamnostylum	repens
Eukaryota	Fungi	unknown_subkingdom	unknown_phylum	Mucoromycotina	unknown_class	unknown_subclass	Mucorales	unknown_family	Umbelopsis	ramanniana
Eukaryota	Fungi	unknown_subkingdom	unknown_phylum	Mucoromycotina	unknown_class	unknown_subclass	Mucorales	unknown_family	Umbelopsis	sp._I1A5
Eukaryota	Fungi	unknown_subkingdom	unknown_phylum	Mucoromycotina	unknown_class	unknown_subclass	Mucorales	unknown_family	Umbelopsis	unknown_species
Eukaryota	Fungi	unknown_subkingdom	unknown_phylum	unknown_subphylum	unknown_class	unknown_subclass	unknown_order	unknown_family	unknown_genus	sp._23_BI_11-5-2
Eukaryota	Fungi	unknown_subkingdom	unknown_phylum	unknown_subphylum	unknown_class	unknown_subclass	unknown_order	unknown_family	unknown_genus	sp._BP-WI-2
Eukaryota	Fungi	unknown_subkingdom	unknown_phylum	unknown_subphylum	unknown_class	unknown_subclass	unknown_order	unknown_family	unknown_genus	sp._BP-WI-3
Eukaryota	Fungi	unknown_subkingdom	unknown_phylum	unknown_subphylum	unknown_class	unknown_subclass	unknown_order	unknown_family	unknown_genus	sp._K11_KJO-2011
Eukaryota	Fungi	unknown_subkingdom	unknown_phylum	unknown_subphylum	unknown_class	unknown_subclass	unknown_order	unknown_family	unknown_genus	sp._K17_KJO-2011
Eukaryota	Fungi	unknown_subkingdom	unknown_phylum	unknown_subphylum	unknown_class	unknown_subclass	unknown_order	unknown_family	unknown_genus	sp._K21_KJO-2011
Eukaryota	Fungi	unknown_subkingdom	unknown_phylum	unknown_subphylum	unknown_class	unknown_subclass	unknown_order	unknown_family	unknown_genus	sp._K43_KJO-2011
Eukaryota	Fungi	unknown_subkingdom	unknown_phylum	unknown_subphylum	unknown_class	unknown_subclass	unknown_order	unknown_family	unknown_genus	sp._K44_KJO-2011
Eukaryota	Fungi	unknown_subkingdom	unknown_phylum	unknown_subphylum	unknown_class	unknown_subclass	unknown_order	unknown_family	unknown_genus	sp._K5_KJO-2011
Eukaryota	Fungi	unknown_subkingdom	unknown_phylum	unknown_subphylum	unknown_class	unknown_subclass	unknown_order	unknown_family	unknown_genus	sp._K52_KJO-2011
Eukaryota	Fungi	unknown_subkingdom	unknown_phylum	unknown_subphylum	unknown_class	unknown_subclass	unknown_order	unknown_family	unknown_genus	sp._K6_KJO-2011
Eukaryota	Fungi	unknown_subkingdom	unknown_phylum	unknown_subphylum	unknown_class	unknown_subclass	unknown_order	unknown_family	unknown_genus	sp._L18_KJO-2011
Eukaryota	Fungi	unknown_subkingdom	unknown_phylum	unknown_subphylum	unknown_class	unknown_subclass	unknown_order	unknown_family	unknown_genus	sp._L27_KJO-2011
Eukaryota	Fungi	unknown_subkingdom	unknown_phylum	unknown_subphylum	unknown_class	unknown_subclass	unknown_order	unknown_family	unknown_genus	sp._LF5
Eukaryota	Fungi	unknown_subkingdom	unknown_phylum	unknown_subphylum	unknown_class	unknown_subclass	unknown_order	unknown_family	unknown_genus	sp._LF52
Eukaryota	Fungi	unknown_subkingdom	unknown_phylum	unknown_subphylum	unknown_class	unknown_subclass	unknown_order	unknown_family	unknown_genus	sp._M36_KJO-2011
Eukaryota	Fungi	unknown_subkingdom	unknown_phylum	unknown_subphylum	unknown_class	unknown_subclass	unknown_order	unknown_family	unknown_genus	sp._SF88
Eukaryota	Fungi	unknown_subkingdom	unknown_phylum	unknown_subphylum	unknown_class	unknown_subclass	unknown_order	unknown_family	unknown_genus	sp._Sp_2_D2_Maitri
Eukaryota	Fungi	unknown_subkingdom	unknown_phylum	unknown_subphylum	unknown_class	unknown_subclass	unknown_order	unknown_family	unknown_genus	sp._Sp_9_Maitri
Eukaryota	Fungi	unknown_subkingdom	unknown_phylum	unknown_subphylum	unknown_class	unknown_subclass	unknown_order	unknown_family	unknown_genus	uncultured_fungus
Eukaryota	Fungi	unknown_subkingdom	unknown_phylum	unknown_subphylum	unknown_class	unknown_subclass	unknown_order	unknown_family	unknown_genus	uncultured_Mucoromycotina
Eukaryota	Fungi	unknown_subkingdom	unknown_phylum	unknown_subphylum	unknown_class	unknown_subclass	unknown_order	unknown_family	unknown_genus	unknown_species
